# Supplementary material for: Construction of a high-density linkage map and fine mapping of QTL for growth in Asian seabass
Source: Sci Rep. 2015 Nov 10;5:16358. doi: 10.1038/srep16358 (PMC4639833; doi:10.1038/srep16358)
Supplement: Supplementary Dataset S1-S4 [file srep16358-s2.xls]

## Sheet: Table S1
Table S1 All the RAD markers with flanking sequences used in this study.
Marker	SNP position	SNP_ref	SNP_mutation	RAD-tag sequence
Lca54	17	G	A	CTCTGCGTGAACCTGTGATCTGCAAACTGGACATGTGTTCACAGTGCTACTCCAAAAACCACTCTTTAGTCAGCAGCCAGCTCAGTGGAGGAGCTCGGTCCAGCTGCGCAGCTGGTGCAGGTCTG
Lca99	17	A	G	CTGTGACTGACTGTGCACCGCCTCGATGAGCTCAGAGTCCAGGTGTCACGTTTGATTTGACCGCTGTAATAAAGCGGCGACAGGACCATTTTCTCCCCTGAACCCGAGCCGCTCAGTCGGCCCCC
Lca207	5	C	T	GAGTCGTGTGTCACACTGTGATAATTAACCTCAACACACTCAGTGACTCTGTCTGAACTCTCTCCCTGTGCCTTATAAAGTCCACAGTATTTACTCTGATCCAGTTTCTATCACACAGCGAACAC
Lca244	41	C	G	TGCCAGTGGGATTCTTCTCCCCGTCCTCACCCTGCCGCTGCTCCTCTGAGGGAGGAGGCGGCGGAGGAGGCGGGGGAGGTGGGAGCGGGGGAGGAGGAGGGGGAGGAGGGGGAGGCGGAGCGCCC
Lca284	30	T	C	CCCGACGCCTTCACAGCGGCCAAGAGCTTTGCTGACTTCGGGCAGAGCTGACAGGGCTCCTGAAGGGGGGTGGGGGGTGGGGCGGAATAGAGGGATTACAAGATTTCTAAATGGTGGGTGTGAGC
Lca308	84	C	T	AAGTGCTTGGCACAGGGCATGAGCAGAGATGGTGAGGCACAAATACACCAGCACACAGACAGACCCTCTCTGTTTTTGATTCACAGCATTTCCTTATTTTTGTGTGTTTTCTTGTTTATGCTCCT
Lca315	57	C	T	AGTGACTCTCAGAATAAAACCAGTCGACCGTGTGGTCCCCCGAGGACGACTCAGGATTCCTACAAACTCACAGGTCAGAGGTCGCGATGAGGTTTAAGGTGGACACAAACCCTCAGCTCCCTCCA
Lca361	5	G	A	TCAGGCTGGCAGCCCTCTGAGCACAATGGACCCTGTGATCCCGCTGGACCCCAGCTCCATGACCAGGACCAGGATGGACCTCAGAACCTTGGCGTGCAGGCAAACGCTCGGCGTGATCCTGCTGG
Lca369	89	G	A	CCCGATGTAGACAGACGGATAGAAAACGAGATGAAACACCACAGGCCGACCTCGGAAACACCTCTTCTGAGAGTAGATCTTCTCGAGCGCAAAGTGGGTCAGTGAATGCATGATACAAAGATACG
Lca474	63	A	G	TCAAATGAGAATGGATGCTGTCTTTGTGATGTAAATTACTTATGGACTGTGAAGGCTTAATGAGATGTATGCCTGGCACATCAGGAACAAATCTGTTGGCTTTGGCGCATACTCACTCACGTAAC
Lca484	120	C	T	GCTGGCGTGACAGGCCCTGACGCTGTCAGATGACCCCTGACCCTGTGATGTGACTGCCTGCCACGCTATTGACAGGACAGCGGCAGGACACGCTTATTTCTGAGGATACTTTTTTATCCCGTGTG
Lca508	77	T	G	TGGCGACGTGGCTGCCGTTTGCGCGGGCGGCGGCCGTGGGCTGGCTGCCGCTGGCCAAGAAGACGATGCCCAAACCTCCTGTGGACAACTCGTCCAGATCAGATGAGATCCTGTACGTCAATGTC
Lca526	81	G	A	GAAAACACAATATGTAGGGTATACGGCCCGTTCTGCTAATGCTTTAATGATCCCCATAGGGAAGCCCTCTTCCACACTGAGGTCAGAGGTCAGGGTCAGCCACAGAGCAGCTTCCCTTGAGGTGG
Lca568	48	C	G	TTTATCTTTCTGTCGCCAGATGCCGCTGGAGCGCGCTACGTGATGACCGAAGAATCAACCGACCAATCAGCGTTTTGTCTGCCTTTGTTTACCTGTGTCGTCATCAGCCGCGACCAGTGGCGAGG
Lca569	13	A	G	GGAGCTGGCGAGACACGCTCTCTCCGAGCTGCTCAGATAGCGCTTCATGTCGAAAGTCGCCTCCAGCTGAAATATCTGTCTCTTGGAGAAGATGGTGCGCGTCTTCTTCTTCACCATGGCTTTGG
Lca609	73	T	C	CGGCTGCGTGTCGCGGGGGAAGGCGGCGGCGGCAGCGGTGGTGGTGGCTGGGACCAGACATTTCTCCAGCGATCCTCCTCCAGGGAAAATCAGTCGTTATCCAGTTCCTTATAGGAAAGACTTAC
Lca623	65	T	C	CATCAGACTGGCATCTCTGGGTCTACGTTGGGGATTTTTTTTGCATGCACCGATGGACTACTGCTACTCTTAGGATGGGCTCTCTGCCCGCTGAGGGAGAAAAGGTGCTGATTTAAGACGAACAG
Lca763	39	A	G	ACGTTCTCCACACATGTTCCTCCGTTAAAACACGGCCCATCGGCGCACGTCATGGCGCTGATCTCACAGTTCTTCCCGTAGAAGCCTTGAGGGCACGCACATGAATAATCATTCACCAAATCCTG
Lca864	83	G	C	AACCCAAACTGCTCAAATGAGAACAACATTGACATTATTGGGGTGGAGAATGGAGGACAGATGGTTGGTGCTAAGGGAACTGCAACTGGAGCTAACAGAGCCCAGGCCTCTCACATGCGCAACCA
Lca931	63	G	A	GACGGCGACACCATCGTCATCAGCGACAGCGACGACGAGAGCGACGCCTTCCAGAGTCCCACGGCGCAGGTCAACGGGTCAGTAGGTCAAAGGTCATCTGGCTGTCAGGTCAGAGGGTGCAGGTG
Lca991	30	A	G	CTCAGTGTGGGGATGGGGGTGAGACTGGAGAACCTGTTCCCTGGACTGAACATGGACGGCTCCACTGTGCTCCAGGACTCTGTGGTTTGCCGTGGCCTGGCAGGAGGTGCTATGGGTCTGATGGT
Lca995	42	G	A	CTCAAAGGGGTGCATGTTGTCGACGGGACGACGGGCTCCGAGGTCAACCTGCTGAACCAAGCCGCGGCTAAGCTGACCGAGGAGCAGCGGAGAGCCGTGGAGAGCACCGAGATCGAGTGCTACGA
Lca1355	5	A	G	CTCCGTCTGGGAGGTGCAGATCAGGGAGCAGAGGGGGCAGCTGAACGCCTCACTGCTCTGGCTGACGTGCTGGCTGCCGATGTGCTCCTGCAACTCCTCCTCTCCGCCCAGCACAGCCGAGATCG
Lca1370	1	G	A	GTGGGGATAGTAGTGGAGTGGTTCGGGACTGGGGGCGGCGCTGGAGTAGCCGTTGGACGCCGTCTCTCTGGGACTGTCTGTCCTCATGCGCTGGCCTTCATCGAACACAGCAACCAGCTGGAAGA
Lca1509	72	T	A	TGCTCTGGGACGTGGCCACAAGACCCGTTCTCCAACTGTTCCTGCGTCCCAGCTGTCGGAGTCACACAGAGTTATGAAGTGAGAGTGATGGAGGCGCTTGCTGGGACGCCGTGCTTCACGGGCCA
Lca1660	86	G	A	ATGAACTCCTAAACCGTTTCCCCATCTTCTTCAGGCGCTGGCCTCGCGTCTTCCAGGATGTGACGGAGAACACAGCCTGCCCCACGCTCATGAGCATCCTTGATGAGCACTTCTTTCCCCCTGTC
Lca1661	53	T	C	CCCTAACACCCAAGAAGTGGAAGTCTTTGCTTTTTGCATTTGCAGCTATGCCTTATTTGATGCAAATACCCATTCTCTCGCTCTCTCTCTTTCCATCTCAGCCCAGCAGTGACGTCGTACACCAG
Lca1715	42	C	G	ATAGAAATAACATGTAACTCAGTGTTACTCATCTAAATTATCTATATTGTTGATTATGATGATGAATCATACACCGTGGTCTTGTTGCTGAATGGATTATTTCCAGTGTGGAGGATAACAGCACA
Lca1743	9	G	A	AAAACCTCGGCTGACTCCTCCTCTACGCCGTTGGAGGTGTAGACTTTGATCGGGCGACGTTTTCTTCCGACAGGCTTTCCCCAGCGGAAATGCTCCATGGAGTAGGAGCGTTTGGCCTGAGGAGA
Lca1752	43	G	A	CTGGTGTATGAGCGGATCCCTCGGGGGGACCTGGACCAGAGAATGATCCACCTGCGGGTCCTGGGTGACGGGGCGTTTTGGGAGAACACCCTGCTGGGAGAGACCTTCATCCCCCTGAAGAACCT
Lca1764	72	T	C	GCGACGTCGGCAGCAGGTCTGCCTGGTTCGGGCAGTGCAGACGGCTGACCCTGCTTTTTTGCCTTCCTCTCTTTCCTGTCCAGCCAGGAAAATGACACCATGAGGAACACAGCGGACGAGGCAAC
Lca1797	66	A	G	GGGCAGCGGCAGCTGTATCCGCCGGCCACGTTCTCCACACATGTTCCTCCGTTAAAACACGGCCCATCGGCGCACGTCATGGCGCTGATCTCACAGTTCTTCCCGTAGAAGCCTTGAGGGCACGC
Lca1879	103	C	T	TGTGGAGGGGCGCCACCCTCGAGATAAACTCCTTATCAAAGATGGCCGCGAGTGGTGCACCGACATCCTCGACCGTTTCGTCTCTGTCGACCAGTCGGTGGCCCTGGGCGAGGTCGTGAGGCGAA
Lca2001	10	A	G	GAAGGGGGCAAGTGTACCTCCCTGTTACCCCCTAGCCACCCTCTTCCAACTGCCATCTGATGTGAGGTAACATGTGAGGGCGAGCTTCCATCTGTCCACGGTATACGCTAGCAGAAGGTGCAGCT
Lca2020	55	T	C	GTTAATTGGCTCTCGGTGCGTTGGGGAGGGCGGCCCACTGCGGAGCACGAGCCCTGCCCCCTGAGCCAGCAGGTCCTGGGAGTGGACCCCGCCTCTGTCTCTGTCTCGGCCAATCATCTCCAGGG
Lca2041	6	A	G	GTGGTATGTTTGCGCACCAGCTGACTGGACGGTGCTCGAGCCTCAATAAGAGCTCGGTGTTAACATGAAGTTAGACTCAGGATCAACCAGAGGCTGTTTTGACTGTTGAATTTCAGCGGGACTGA
Lca2081	113	C	T	CGTGACCCCTGGCCCGTCACTCAGGGGAAGAGGCCTCTACGCTCGCTGGGCGTCGCCATGTCCATCGCCGTTGGCCTGCTGGAGGTGAGCAGGGGGTGGAGGTGGATCTCAGCATTGTGTGGGTC
Lca2215	104	T	C	ACAGTCAGAAACCAGATCATACATCCAAAGACAATGTTCAAACAGAGAACACAAACAGCACGAATGTGAAGGTGCTGAACAGACTGAGCAAAAGTGCAGAAAATCTTCATATATTTAAGGCACCT
Lca2222	48	C	T	GTTCCTGGAACACCTCAGACCGTCCGCCTGGCCTCCCCCGCTCCAACCAGGATGGTTCAGTCTCCCTCCAGCACTGTACAGGTGTGTGACTCCACTCTGAGGAGTGGAAGAGATTAAAGAACTGG
Lca2278	78	C	T	TACCCAGGATCTTCCTCCCTGAGTGGGGGCAGCAGCACGGGGAACCTGGCCTCCACCCTCACCCAGCTGGGCATCAACGCCGCCAACGCGACGGGGGGCAACGGCAACTTCCATCACCACACACC
Lca2319	84	G	C	CAGCTGCGGACCGTGTGCTTCTCCTCCGTGCTCAGGTAGCTGAAGACGTACACCCAGACTTCAGGTGGAAGCTGCGGCAGCTCGTCCATCGGTAAACTGACCGTTACCGAGTAAAAGCTAAAGCT
Lca2331	13	C	G	ACTGAGCTTTGTCTCCGACGATGTGGAACGGGACTGTACGTCTCAGCTCAGAGCTACGCTCCCATACGCCACCAGGACAGAGCCAGGAGAGCAACTCGCTGGATGTCCACGTCGGATTTGATTCA
Lca2335	71	C	T	GAGGGCAGCAGGAGAAGGGCCTCAGAACAACGAGCGCTGCCGTCTCCGTCTCCGTCGTCCTCCTCTGAGGTGTCCGACCGCAGTCGCTCGTCCTCACCTGGGCCGAGCCCGTCCCAGAGACTCGA
Lca2377	115	G	A	AGTTTGCTGTTTTGGGGGAGAAACGCTGGCGGCGCGGACGCGTATACGTGCAGAGCGCACCGCTTGTGTTCAGGACACCCGCAGTTACCGAGGCTCTTCAGCTGCCCCACTTGCGATTTGCGGCA
Lca2439	11	T	C	CGCGTGTTACTATCGCTGGAGTAGCTCAGAGCTGTCTCACAGATCAGGCGTGCGATAAACAGGCAGACTGGGGAGGCAGCTTCAAAGGCCCGCCGAAAGCATGACAAGCGATGCCGTTCATGCGT
Lca2465	36	G	A	ACGTCACAGAGAAACACGGGCAGGTTGTTGGCTTCGTGATAGTTGATGAAGCAGGTGTCGCTGCAAAGTCTGTGGAGCGTGCCGTCCAGGGTCAGCTTGAATTTGCACTGAGGACGACAAAGACA
Lca2582	46	C	A	TAGGTAACTCTTCAGTTGAGTCATCATCTGTCTGATCTCCTGTAACAGCTCAGTGGAGGAGGAGTGGTTTGACATGGTCTCCAAGGTGAAAGCACGGTGCTCTTTTACCTAAACACAAAATACTT
Lca2606	60	C	G	AAGAAATAAGAGCGTCTCTGCTCGTCAGGAGAGTTTCCTCCTTTCTGCTGCTGCTCGAGCAAAAACAACAAACTCTACAGACTGACAACCTGAGTGTGTTCATCACGTCAGCGGCCTGCGTGCCC
Lca2701	5	A	G	TGACACCAGAGCAAAGAGAAAGAGAAAGAGACAGGCGCAGCTTTACAATGACGCTGCACGCTGCGTCCGTCGTCCCATCCTCACCCGCAAGCGAACGCTTCCTTTTTTCTAACCTCCAGATTCCT
Lca2721	109	T	G	CTTTTTCTCCTCCCACCACCTCCAGTCAGAGTGGTGTCTGACTGGCCTAATCCCAGCCCAGGTCGACTCAGGAGTCTCCAGGGTGCAGCGGGATCTGCCGAAGCTCTCTGTCTTATTGATTTGTG
Lca2774	101	C	A	GCTAAGCAAATGGATGCTTTTACATAGCTTGTCTACCTTAACAAACACACCTCTTTACAGTTTGCCTCTTATTTACCCATTCATGCTCACACACCAATGGCATCAGAGCTGCCATGCGAGGCACT
Lca2797	17	G	C	TGCTGTGGGGACAAGTGTTGCGCATTCGACCCACCCAGACTGTCTTCATCTCCACTTGCCTCTCCCTGTCCAGCACTCCACTGGTGTCCCGCTTCCTAGCAGGAGGAAGCAGGGGGGACAAGGAA
Lca2804	22	T	C	TCTAATTGAGAGTGGAGCCAGTGGACAGCGAGCAGGGTGACATTTCTGTCTCAGATGGGTGCGGTGACGGGCTGTATTACCACTGTGTTAATGACGCCGTTTACTGTTGCCCGTGGAGAGGCAAC
Lca2844	2	T	C	ATGGCTCTGTCTTGTGCAGCACACAACAAAACCAAACACTAAAACACAAAAAGTGTTTTTCAACCTTTCTTACGAGTCTAATGGTGGATACGAGACGTGACATGATGATTACTTTTAGAGAGGGA
Lca2863	78	T	G	CAAAAGTCAGTGAAATGTATATAATAACCAAATATTTGCTGGTTTTGCTGTTTGGTTTTTATCGTATGATGATAAATTTAATACTTTTAATTTTTAATTTAATTTCAGGACCTCGCTTTAGGCTT
Lca2935	74	G	A	GTCTGAGCCCAGCTGCTGAAGTCCAGCGCTAAGATGTCACATAACCACAACATTTTTCCAATGTGGGCGTACAGAGTGGAAATGAAAGAGTGAACAGTGAGCGGTCACTTAGTATGGAGCAGAAA
Lca2969	81	G	A	TGCTGGCGATACTTCAACAATGGAAAGTGCGATTCGCAGTGTGATAATGCTGGATGCCTCTACGACGGGTTTGACTGCCAAAATCTGGAAGGACAGTGCAAGTAAGTGGCCTTTCAGTCTACATT
Lca3127	125	G	A	GCCACACTTCTTCCGCTTCTTCGGCTGCTTGATGAGACGCGCCGACGACCTCGGCGAGCCTCCTGCCCGTGTAGACCTGTTTGGGGAAGAGGTCCACGTCGTCCAGGTCCGTGGAGAACATCTCG
Lca3161	9	A	G	GATGTGGAAGCAGCTGATGTTGGGCCAGAGGCAGCCCCCCCAGCTGACGGTGCCCCGCTGCTGTACTCCTGATACAGCAAGTTCCTCAGCTTTTCATCCAGAGTTTTAATGCGGTTGTCTACAAA
Lca3222	118	G	A	TGACTGGATGGATGACAAAGCAGAGCAGGTGCACTCAGACAAGAGTCACACACTAACACTGTAAGAGCTGTTATTAGATGTGTTGATACTTTCTAGATTTCACAAGAACCAAACAGAACGTAGGT
Lca3251	91	G	A	TCTGAACTTGCTGTGGTTCTTTTTGCTGCGACTCTTGTTCTTGCGGACTTCCTCGCAGCGTTCGTAGTCCGACAGGTCCAGCACCTCATCGGCCCGACCCAGCTCCTTCACCTGCACCGAGATCG
Lca3263	7	A	G	GAGGAGACTGAGGAGACAGAGGGTGTGAAGACAGAGGGCCTTCTGAGGAGTAGGAAAGCAGTGCTGCCCTCAGAGATCCGCCGTAGGGAAAGGAGCACTGAGGACCCACGGAGAGGACGGGGGGA
Lca3335	30	G	C	CACTTCAAGGCTGTTGAGTTCAGAGACGCGGTGGTATCTGCTGCTCGGTTCGTCGCCGTCTAGTCAATGGGACACGGTGCCAAAGCGGGGCTTGGAGCTTGGAGATGGTGGTGGGAAGGAAGGGG
Lca3347	73	G	A	GCCGTGGGGGTCGTACGGCGCCGTTTTGCGGTGGTGGTGCTGGGCGGAGTGGGCGCGAGGCAGGGCGGCAGTGGTGGGCAGGGTGATGGTGTCCAGGCTCCCGAGATCGGAAGAGCACACGTCTG
Lca3397	50	G	A	GTGTTAAGGTGAGACCTGAGGACACGGATGACTCGGATGCCTTGAGTGCGATCCATCGCTCCCTTGGCCAACAATAACATCATCACAGTTAATGAATGCCCCCTGACGGACACGGTTCGTTGTAT
Lca3402	89	G	A	AGGATGGAAGGGCAGCAGCTCACGCCCATTGTCTCTGAACTCTGTATTCACACGCATCAGGCCACCATCGTTTTTGAGGTCACGAAGAGAGAGGGCAAGCTTTTCCTCAGAGCCGTACACCTGGC
Lca3407	78	C	T	CATTTCACAAATCTCACTATTAAGGAAGTGAACAGCTTATCAACGCCTCAGAGCATGGACTGGAGGAAGAGCGGCCTCGTCAGTCCTGTCCAAAACCAAGTAAGATCAGCTGTCTGAAGTGTAAT
Lca3421	120	G	A	GACCACAGGAAGAGAAAGAGCCAGGGTCAGTGTGAGGACCAGGATCGGGTCTAGGTCTAGGTCTCGGTCTGGGTACGTACCAGAGCCTGGATGGAGCTGAGCTCTTTGATCTTGTTGCCGCTCAG
Lca3431	3	T	G	ACTACGAGCCGCTCAGCCTGACGAGTCACCTTCCATCCACCTCGCTAAACTACCAACTTCCTGACATAACTTCCTGCCGTCACTGCTTCCCAGCCTCTGACGGACGCCGCCGCAGACGTCACCGT
Lca3437	68	G	A	TATTCTGCCTCTGCTGCTCCTCGTCACCCTGCTGGTGGCGGTTTGGGCAGAGAGTCGAGACTACTACGATCTGCTGGGAGTCAGCAGGGAGGCCACCACCAGAGAGATACGACAGGCTTTCAAGA
Lca3619	3	C	A	GACAGGACGGAGTGGGGAGGCTGGCTGTGAGCAGGGGCCTCCTGACCTGCTGTCGACCTCACATCTTGCTCAGTTCGCATGCGGACACCACAGAAGTAAATCTACTGAAGCTCGCATCAAAAACA
Lca3731	21	T	C	TGTCCGTCAGCGGCTGGACTTGACACACTGACGGGTTCCAGTGAGCTCGCTGGCTGCCACGGGTGTCATGACAACCACATTTATCACGGCGTCTGATACAAGTGGAACGGAGGGTGAGAAGTACT
Lca3748	86	T	C	TGACCGCAACAACAAGCCCAAAATGGCTGCCAGTCACAGCTCCAGACAAGAGAGACGGCAGCAGTGTTTCGCGTCTCGACTTCTCCGAGCGTGAATCACTGCCCCGTCGCTCCTCTCTGGTTCAC
Lca3780	69	C	T	GAAGAGCGGGTTGATGAAACAGAGTTTGCCTTGTCTGCCTCGGGTCAACAGGGCACATCGGTCCTGGGCGACCGCTGTCTGGGCCTGGCTGCCACTGGTTGATGCAACCGAGATCGGAAGAGCAC
Lca3808	82	C	T	CTCAAGAATTCTGGTCTGAGAACCTTGTGGCATGGCAGCCACATGCAGCACTGTCACACTTTAATGATGGTTGTATGGCAGCGGCTGTGTGCAGCAGGGGGCGAGTTGACTTTCTCCTAACGAGG
Lca3823	12	C	T	CTCAGGAGGACCGTGCCGTACGGTTTGGCCTATCACCACAGCGGACTGACCTCAGAGGAGAGGAAACTGGTGGAGGAGGCCTACTCCAGCGGGGTCCTCTGTCTCCTCACCTGCACCTCCACCCT
Lca3876	116	C	T	ATCCTGACAACGCTGCATCTTATGATTTTATTTTATGTGAATGTGACAGATATAAATTTTGACTCAGTGTTGTGATGATTCACCACCTCTGGTTTTGATTTTCGTTGCAAACGCACGCAACTTGA
Lca4135	16	T	C	GGTTTATAAGCACTCTATTATAACATGTTAAAGGACACAATTTTTCTCTGGTGTGATTTTTATTTGCCTCTGTGACCTTTCTAGATATAGATGAGTGTGCCCTGCCTACTGGAGGTCATATTTGC
Lca4137	69	G	A	AATTATCAGATTGTGTTGTAAAGAGCAGGACACAGTTACACCACTTACTCTGTTTGAGCAGGCTAAATGTATGACTCCTTTGTTTGCAGCATGCCCTCTCCACAGCTGGCGTCAACAGCCAAAGC
Lca4140	6	G	A	CCTGAGTGTAAGAAAAGGCTCCAGGACCGCATCGACATGTGGAGCTACGCTGCAAAGGTAGGACACATTTTCACCTCGTCATGGTTCACACAGAGCCTTAAAGCAATGTGTTTCTAGTTGTTTCC
Lca4192	89	T	C	ATTGTGCCCAAAATAGCCCCAGCATGCAGTATTGTACAAGTTCATACGAGCGTACAAGCATAGAGGAGTGCATGTATGTCACTGTGTGTACATAAACATTTGTTCACATATCTGCGTGCACATGA
Lca4347	9	C	T	CAGATCAGCGCGATGCCGCTCGCGATGGTGGAGACCACGACAGCCAGGATCAGCGATGTCGACATTGGCCCCTGCGGAGCTGGGCCTTGAGGGGCTGCTGGGAGAGAGATGAGAAGAGTGTTGGT
Lca4399	106	C	T	GCTCAGGGGCGAGGGCCTGCCCCTGCCCAAGAGCCCGTCCCAGCGGGGCGACCTGGTGGTGGAGTTCCAGGTGCTCTTCCCCGACAGGATCCCACCACAGTCCCGCGAGATCATCAAGCACAGCC
Lca4429	103	A	G	CAGACCGCTGGCTGCTCGGTTACTAATAAGCTTGAAGAGAAGCACCACGCTGTCGTTCGTGTCCTTGGTAACTGTCAGGTACACACTTTTCCCTGACTGGGTAGCAATCTGAATGACGGGATAGC
Lca4591	93	T	A	CATTGAGGCGGAAGGAGATCCTGTCAGTGGCGATGTATGCTCTGGCCGCAGGGGGAGGAGGCCTGCGCGCTGTACATATGATGGGGCCGAGCTCCCCTGGCAACCTGCCGCTGATGGACGAGAAG
Lca4666	85	G	A	GAGCACCTCTCCCAGTTCAAGAACCTGGAGGACTTCAGGGTGGTGGTGAGTGTCCGCTGTGAATGAGACGAGGAGGAACTGATGGTGGTGTTACACAGTCTGACCTTTGACCTCTGTGCCCGCAG
Lca4695	9	C	T	CCACCCCCCTGTAAAAAGTGCATTTTTGTTCCAGAGCAAAGTTTCTCACTCCATCTCCATTTGCTGCCATGAAAAAGATCGCTGCCAGCGTGCGCTCACTCCTCTCTTACGCCGAGTGTGCCCAC
Lca4711	113	G	A	GAGAGGAAACGAAACATGTTGTTTAATGTCTTATCTGTTTCAAAACACCCTCGGTCCAATATAAAACTGTTTCTGGCCTCACCTTCTTTGTTTCCTGTTTCAGCTGGCAGCAGAAGGTTGGCGTT
Lca4744	105	T	A	GAGAGAAAATGGAAAGAGTGGGAAGAGATTAATGTAAATTTCAGAAAAGCTCTCAGATGTTTATTGGATTCATGATGCAGAGATACAGCTTGATAAGTTCTTTTTTAAAATGGCAGCTGATGTCC
Lca4768	23	C	T	AGCCCTTCCTCTGGTAAGCCGTCTGTCCCTTCATCAGGCTCTTCTTGCAGTGGGAACAGGACATGAGCAAAGACGACGGGTTCATGTCGGGAAGCGTCTGCGATTCAGCAGGCGGAGTTACAGAG
Lca4769	41	C	A	TCAAAGGCTGATGGGAGATGTAGTTGTTTAATTACACAAACATGATCATTCTCCTGCGAGAGGACCCTCCTCCTGAGAGAGACCACATTACAATCACAGTGGGCTTATAAAGGCTGGCAGCACGC
Lca4783	105	A	T	CTGAAGAAGAAACTTCCTTTGGTTCTGAGTACTCGGGAGGAAAGAGAGTACGTAAGCTGATATTAAGAGAAGAAAAAGTCCCCAAGCAACATCCTGTGGTTAAAATATCAGATTAAAGATAGCGA
Lca4850	108	C	T	TAGGTCACCTCACATCTGACTCTGGGTTTCACCTGGTGTGACACAGTAAAGGACAGAGGGGAAAGTAACATCGGCCTGTGGGGCTCCAGGTGGAGCGTCTGCACCTCCCCAGACTCAGTGCTGTT
Lca4901	115	T	C	ATCAACTACGATGGAGTTAGCAAGAACATCACGTCTGTGGGCTTTCACGAAGATGGGCGTTGGATGTACACGGGAGGAGAGGACTGCATGGCTCGCATCTGGGACCTGAGGTACTGCGAGGCGAG
Lca4940	109	A	G	CCCCTGAGGGACTCGGGTCTGTTGAAACACACGGCCTGCCGCCCGTGGCGTGGCCCTGCCAAATCCTGATCCAGCGGCCAGCTCAGCACAGATGCTCTGGCAAAGGCCAATGGGAGGACCGAGAT
Lca5021	9	C	T	GTGGGCTCCTCCATCTGTGATGAAGAGGTCAGTAGCTGGCTAGGACCACATGGCGCGGTGCAGGCCGCTGCCCGCTGGTCAATAATCTATTACAGGACATCCCTCCTCCTCCTCCATGTGACTAA
Lca5101	88	T	C	ACAGCGCCGAAGATGATGTTGAACTGAAGGGACCATGACCACCTCCTCCTGGGAAAGGAACAGGGGGGGCTGATAGCTATACATGACTGTAAAAGGTGTCAAACCTGTAGCTGAGCTGGAGAGGG
Lca5127	27	G	T	TCAGCTCAAGCGTAACATTGCAGGTGGACTACCGCTAAGGCTGCCGCCGCCGCTGTTGCCTGCCAGGCCAGGCTGATTGACATGACGTTGTTTCCCAGACCACAACAATGCCAGCAGGGTCCTTG
Lca5305	2	A	G	CACCCCCCAGCTGCTGCATGTGAGAATGTAACACCCTTGGCCGTTTCCCTGAGATGGGCAGAAGCTCGCCGTTGGCTTTCATTTGGTCTATTCTCCTGGACAGTTCAGCGTCGCTGTCGATGACC
Lca5322	45	G	T	CAGCTTAACAACCTGCTCAACAACAGACTCTTCCTCACCAGGGTGGGTGAGGGCTTAGGGGTGGGGGTGGGGGGGCAGGTGATACTGATGGGACCTGGTCTCAGATCAGGAGACACCTGGACCTG
Lca5382	69	C	T	TTCAAGCCGCAGCAGCCGCTCTCCCTGGCGGACATCATCACCTCGGACATCCTGCACAGCTTCCTGTACGGCCGCTGGAGGCACGTGCTGGGCGAGCAGCACCACCAGCACCACCCGCACCAGCA
Lca5452	64	G	A	GCCGACACACACCTGTGAGCCGCCGCCTTCGCCCGTTTCCTCCGTCGTCTCTTTCATCTCCTCGCCGTCTTTGTCTACAGTGACAGCAGTTTCCAGTGAAGAAAACTTCTCTCTTTATTAAGAGC
Lca5455	44	C	T	CCGAGGAGGACAGCAGCTCAGCCAGACGCTCCTCCATTTGAGCCGTCGCCTGAGGGGAGGAGGGAGGGGAGGAGGGGGAGGCAATTAGAGGAGGGGGGGGAGAGGGATGAGTCAGAGAAGAGGTG
Lca5462	21	G	C	GTTATTATTCCAAATGTCACGTGTCAATCAAAACATAATTAATTAATAAAACAACAAGTGTTGTGTTGAGATCTTCCTTCCCAACAACTTCCACCAATCAGATTAGTGATCAGGCAGCGCGTTGG
Lca5465	79	C	T	TTTGCAAAAGGCTATTGCTCATGCACAGTCTCACTTAACACGGGTGCTGTATTTTCAAGTCTATTCTCTCCACTCTCGCTTGTGTGGTGGAGGGGTCTAAACATGCTTTTGGTCAAAGAGAGGAG
Lca5498	77	C	T	CCAGTATCAGTGTGATGTGCCAAAGCGACAACTGCATGCCACGCAGATCTTGCCTCTCCTCTGTGGCTAGTTAGCCCGCTAGCGCTTTCAGCCGTCTGCCCGTCCGTTGGTCGGTCTGTCTGTAC
Lca5544	14	T	C	GGTCTGAGGGTTCTGCACCGTGGAGAAAGAAGCCATTGTCTCCGTCCCCCACGCCCAGACTGGCGTGGGGCCTTTCTGTGTCGTGAATAATCTTCAGGGCCTCCTCGATGCTTGGAGGGGTTGAT
Lca5583	34	G	A	GCAAGCAAGACGATCTGGAGGAGCCGCGAAGGCGCAAGAACCAAACGGGAGGGAGGCAGAATGTGGGTCAGGTTTGTGTTGTCTGACCTGAGCTGCACCCTGGCACGACAACGCTCTGGTTCTGT
Lca5829	59	C	T	GAGGTCTGTGCGTCCACCCAGTTGGTTCCCATGTCCCACCAAGAGGAAGACCCGTTACCGACCTCTCCCACGGGTTTGAACCATGACTCATATGGATGCGCGTGCATCCTTGGGTATATCCCCGC
Lca5839	55	A	G	CTTCTATTTAAGGGAAATGCTTTGAAAGTGCCCTGCCGTACAATGAGAAGGTACATTTTTAGTATCAAAAACCCTGCTAGAAGTGGTTTCATGCTCTGCCCGTTCAGCCAGACAGGACCACCTAC
Lca5950	14	G	T	AAGAAGAGTGGACGATAGAGTTTTTTTTCTTTGTGTTTTAGTCTCACAGTATAACACAAAGTGTACTGTATCAGTGCTTAATGACACAGCTCTGAATGGACTTGTGAAAACTTTAGAAATGGCAA
Lca5955	94	G	A	TTGGCCAGCTTGGTCCAGCTCAGCACCAGACTCTGACCCATCCCGTTCACCAGCCGAGAGAACTTGGCCAGGAAGTCCACGTCCTCCTCCTGAGGGTACAGGAAGAGAAGAAATAAAAACCCTCG
Lca5960	58	T	C	GAAACAAATGTGCAGTGTAAATTATTTCAGTCTAACGGTTTATTTCTCTTCGGTGCTCACAGAAATACAGTGCAGACAGAATTACAGACACACCTGTAAGTGACTTTAAGAGCAGCAGGTGGTGT
Lca5997	123	G	A	CAGTCCTACATGGGAAATGTAGAAATAGTTTGTGTGACTCATGTTTGTAATTACAAGCTCAGGATTAAATGGTGACTCTCTTTTCAGGTGTGCCCTATATGCTAGTGCACAACCAAATATATGAT
Lca6011	91	T	C	CAGGTGAGGGGCCATCGGGGGGGAGGTAGGGAGGAGGTGGGGGTGTGTACGTCTGGATTAGCATTAGCTAAAACTCTCCACCAGCCTCCCTGAGTGTCATCCAGCCTGCTTAAGTTAAGGTGCAG
Lca6033	36	T	C	GGGGGAAAGGGCCTAACCTTTACACAGTGTCTAAACGTCCTCACTTTCTCCTTGAACATCTATCCTTAACTGTGCTCCTCTGGTCCCCTCCCTGTCCCAAAGTGGCCAGCTGGGAACGGTGCGCA
Lca6042	99	C	G	CTCTGTCACTTTAATGTGTTTAAACTGTTTTGCCTTTAAACACATCATTTCATTATAAATGTTGTGTGTGTGTGTGTGTCCTGGCCTCTGCTGTGCACCTCCTGTGGTGCGTTCACTGCCCAGGG
Lca6089	6	T	C	CTCTGTTCTCCAACACAAACACAGAACCACAGTCAGTTAAATGACATCACCCTCAGCAGGTACTTGGACAGATGGGCGTCAGGCAGGCAGGCGGGGATGGCGGTGGAGCCCCTGAGGACGGTCCG
Lca6098	62	A	G	AAACTAAGGATCTTCCTCTTTAATAAAAAGGCCTATCCTTTGACGTGAACAGTTGTCCATTAGATTACATCAGTCTCCTCTCTGTCCTCACCAGCAGCACGTTGTTCCTGATGATGAACAGCTGT
Lca6177	70	A	T	AGACTGGACCTGGCAGGTGAGAAGACGAGGATTCTTTCTGAACAGTTTTTATCTTCGGTCAGGGTGAACAGCTCCCGCTCTGTGTTTCAGGCGGGTGGAGCGACACTCCTCCCATCGCCTTCGAG
Lca6224	114	G	A	CTGAGACCAGCTGAGCAGCTTCATAAAAACCAGTAACTGAAACACTGACCCAGATCTGGGTCTGAGGAGACGTGATGTGGGTCTGTGCTGTGTTGATTGTGTACCTGGGTTTTGTCTGACAGGGT
Lca6244	94	C	T	TGTGTGTTGTTGCCTGATGACTTAACTGCGTCTCCCCTTGTGTTTCTCCTTTAGGTGCTTACGTGTGTAAGGGTCGCTCGGGCTGGTTGATGCCGCTCGGGGAGGCTTTGTGGGAGAATGCCGAT
Lca6274	118	A	G	GAGGGCCTCGTTTATGATCCCTACATGAGCCACCACCACTACACCCAACACCTGCCCCCTGGATCTCACCTCCACCACCAGCTCCACCATCCCCAGCCTCACGAAGCATCCGCCAGCAGCCTGGG
Lca6384	91	C	T	AGCATGTTCCCTGTGATCCATGAAGTTGATGACAGCAGCCAGGCGGTGTTTACCTCCCCCATGGCAGCAGGGGCACAGCCCAGATGACCACTATCGCCTTGCAGTCACCAATGTCAATCTGGTAG
Lca6402	30	G	A	GCGTTGGGCAGCACACAGCGACACAGCAGGTGATACAGCAGCTCCGTCTTACCTGACACACACACACACAGGTCACAGGAGGCTCAGACCAGGAGCCAGAAGCTTCACCTGTGCTCTGGACTCAC
Lca6449	114	T	C	ATGAAGAACATATTTGTCCTGCTGCATACACATGGATGCAGGGATTCAATAATAATATGCATGATAGAAAGGTTATAAGGGATGTTCATCGTCTCAGGTTGCATCTTTTGGAATGATTTCCTCGA
Lca6474	6	G	A	TCTGCGCAGCAACGCCCACAGGAATCACCGATGTCACACCGAGGCGAAGTTGAGCGCAGTTAAAGCCTCGCGGAACAGCTCGTCATGTCTCAGAAAGAGAAAGTGGACCAAGCACGCGCCGAGGC
Lca6519	24	A	G	AGAAGCATTCATCTGAATCTAACACAGACAAACCCGAGGAGAGCCATCCCCCAAATCAACGGAGTGCCTGTCGCTGACGTGTTGCAGCCAAGGACGGCACTTCAGTGCATCCTGCAAATCCAACG
Lca6658	82	C	T	GGCTGATTATCTCCTGACTGATAAGCTCCATTGTGCAAGTCTTTACAGTAGCTGATTGGCTGGCAGAGAGATCAACAGATGCAGCATTCCAGGATAGGACCGTGTGTTTTGGGGGTGTGGGGGTC
Lca6690	25	A	T	CAGGCATGATTAATGTTAGCTCTTACTGAGTTTTAGCCTCTTTGAATTTCAGCCAGTTTTTCAGGTTGGAGACTCGTTATGTCTGAATTTGATGTGGATACGATTCACTTCAGTTTAGTGAAACA
Lca6761	54	T	C	AACACTTGAGTCTCAGCTTCATGCGCAGAATCCCAAAGTAAATGTTCCACTACTGAGGCCCCAATTTTCATAGTCATGGCATTCAGTCTTTGGAGCACAATGCAGTTATCTCTCCAGAAAGCAAG
Lca6804	94	G	A	CTGCCGAGGAGTTTGCAGCAGGGGCGGACAGCTGTGCAGGGGTCGGCAGGGCTGAAGCACAGGGAAAACACACAATGAGCGAGTCGTTCAAAAGACACTGGAAAGTTACTTTGATTACTAGTCAG
Lca6963	99	G	A	GCTTCCTCGTCATCTCCTCCATAAACATCTGAGAACAACAAACACGGTGATAAACACAAACTGTTAATGAAGAGTACAAACACAGTCAGATTTAAGGGGATACATTAAAATAAATGGGCGTCTTA
Lca6977	8	G	A	CAGCTTTGACACTAGTGTAATGTCTAATCAAAATATGTACACACACAGGTTTTCTACCCATTCCAGATTCATAACCAAGAGTCCGAGGTTGCTTTTTTGTTGCTCCTGGCAACTAAAGAGGCGGG
Lca6978	68	T	C	CTTCTTAGACATTAATCCATTGTGATGACATCGACCTTGCTCTGAGACGTGTGCATGCGCACGCGCGTGTGTGTGTGTGTCCAGTATCTCCCCTCCAGCTCATAACTACGCAGGTATCACTAGTC
Lca7189	55	C	T	AACCAGAACACTCTGCGACCCAGGAGGACTCTAATGTCTCCAGTGACTCCTCCACGCCTCCTTCCTCTTCATCTGACTCCCACGAGGACAGGCAGATTGTCACTCTGGTAGAGGAGGAGGAGGAC
Lca7306	45	T	G	GCCCCCCACCTGCCAGAGTGTGAGTTCTGGCCAGAGCGGGAGCATTAAGGAGGACTCACACCAATGCTGGCTGTCCAATCTGCTGGGGTCATGACCTCAGCTCCGTCCCACCACACTGAGGATCT
Lca7352	29	A	G	GTTGACATCGTGCAAATACTAATAAAATGCATAGAAGCACAAGATCACATTTCAAATACTCAATCAAGTTCAAACAAACTCCATAAACATTAATGTCAAACTTGAGCTACTGGATTAAAGCCAGT
Lca7375	99	A	G	CTTCACCTCTTTCTTCATGGGAAAGTGTTTGTCCATTAAGACGGTGCAGGTGTATCTTCCTGTGTCACTGTCTGTGGGGTGTTTCAGGGTCAGACTGAAGTCTCCAGTTCTCAGCAGGTCTTCAT
Lca7394	125	A	T	CAACGAGGAGGACCACCGCAACCAGTTTGGCCAACGGGACCGTTCGTCCTCCGCCCCTAACGTCCATATTAACACCATTGAGCCTGTCAACATTGATGTGAGTCTGCTCTCCCTCTGCTGAATGA
Lca7572	14	G	A	TTATATTTCACAAGCCTTTTACTGTACATGAGTTCAGACAGAAAGCACTGTTGGACTGGCTCCATTCAAATGAACAAGAGGGAACTACGTGGACTCTCTGCCTACAGAAATTACATCCTCCTTTC
Lca7636	6	A	G	AGAGGAGGGGAGACACACTGATGCTTTTAACTCCCAAAAGGTTAGTGATATCCCATATAGTGTCCCAAGAAGGGACTGGAAGTGATCAGCGCAAACTGATGGGAACTTGCGTGTCCAGAGTCCCT
Lca7700	70	A	G	AATGGATGGATGAAACTTTGTGGAGAACATGTTGTAGGAGCTGCTTCAGGTTAAGAGTTAGAGATCAGAAGTCATGAAGCTCCGATGTGTTTTCTGTAGTCTCGGTCAGCGACAGCTGCTGTGTT
Lca7706	74	C	T	AGAAACAAACGAAAGAAAGAAACAAGTTAAACTCACATGGCGACTCCGAAGAACTCGTGTTTGGCGGTGGAGACGACGACGTCGGCCTGACACAGGATTCTGAGGTAATCCTCTTTACTGGACTG
Lca7750	107	C	T	TGATATTGTGTAGGTCCCCCTCCTGCTGCCAGCTCTGACCTGTCAGAGGACACAGGACCTCTGAGGGTGTCCTGTGGTGTCTGGCAGTGAGACGCTAGCAGTGGGTCCTTTGGGACCTGTGGGAG
Lca7782	72	T	C	CTGGAGAGGAGCATCCAGACCAACACGGCTCTGCGGCAGAGACTGGAGGAGCAGCTGCTCAGAGGACCCAATCGCTCCGAAACCATCAACATCAACTACCTGCTGTCCTCTCCAGGTAAAAACAA
Lca7799	78	G	A	GGCTTCGAGAAGAACGTCTGGCTCACTGAGGGACAAGAGGAAGACATTGTGTCAGACAGGTGTGCAGACAGGTGGACGGTCAGGTAAACTGTCAGGGGTTGAGTGTTACCTGCGGTGAGTTTGAG
Lca7811	65	C	G	GTAGCAGTGACCAGTCAGCGAGGGTCCAGACCCAGAAAGAGCTGATGAAGGCCATCAAGGAGCTCAAGCTCCGCCTGCCAGCTGAGCGCAAGGCAAAGGGTCACTCCAGCACTCTAAATGCACTC
Lca7924	78	T	G	CGTCATCCCCTTCTCTAATGGAACTTTGTGACCTTTGTGCACAACTGAGCTGCTCAAGGTCAGAGGTTAGCAGGGAGTGCAGCGGGATTCAAGTCGACGAGGGGAAAGGATGTCATTGCTGTATC
Lca7983	24	C	T	CCCCGTTTAGACTGTGACTAACACGTGAAATATGGCTCCCACTATTCACTTTACCCTCTACGCCATGTCTATAGTGTCATCATCTGCTCCTCCTGACCCTGACGTCTCATTTACCCACTTGCGGA
Lca8004	68	G	A	GATTAAAAGTTAACCACCGCCGTCTCTTTAAGTGCTTTTCCCATGAAACAAACTGAGCTTCAGCTCCGTCTCATTGTTTCTGCTGAATGTGAACAGTGATCAGAACTCTCTGCTCGCTCTCTCTG
Lca8019	12	G	A	CCAAATGGCCCGAAGCCCAGACCACTGGGCCACCAAGACACTCAGTGAATCCAAAGTTTTAAATCATTTCTCAGGCCATAACAATACAGCAGCGCCTGAACAAAAAAATGCAGTGAGCAGTGGAA
Lca8042	17	C	T	ACGAGAGAGGCCAAAGCGGGGCCAAAGTTTTACTAAAGTGGGCCAGGCTTGGCTGAGACGGGCCTGAAGCGGGGCGGTACAGTCCAGCTGGAAGAGAGGTTAGCAGGGCGGTTGTCCAGTGGTTC
Lca8079	85	G	T	AAGAGGCCATGTCTCCGAGGGCTGAGCTGACCCTGTCAGGAAGGCGTCACTTTGCTTTGCAGGCTGCCATGTGACCACAGAGGGGTTAACGGCGCAAACTTCTTTGCCACATGGACACTCAAAGA
Lca8094	6	A	G	ATTCAGCCAATCAGAAGCGAGTAGGTGGAGCAGAATCAGTCGACCAATCAGCGTTTCGTACGCCGACGTTGGTCGACGTTGACTGGCGTGTGACGTCATCGTTCTGGACCTCGAGGAGGAGAGCA
Lca8098	45	C	T	TTATTGCATTTGTTGAGGTTTTAGGATCCAGACAAGTGAAATCACGTTATGGAGCCACAACCCTAACATGCCCTGTTTGTGGTAGCTCATCCCTCTGATCCTGGTTGACTGTGAGCTCACATGGG
Lca8115	27	G	A	CAGGGGATCATCTTCCTGTGCAGAACAGAGATCAGAGGCACAGTGAGATGGAAGAACAGAGACCAGAGATTGACTGGCAGATACAACAGGATCAGGATGTAAACTTTGCTGAATGCTGCTGGGAA
Lca8151	125	C	G	CCTGATCAAACCTCTCAGCTGCTGTTCTGACACATGTCAGCTTTACCAACATCTACATGTCAGCTGACACAAAACTGGCCTGTGCAGGATGACTGCATCGCTCACAGAAATAGATGTAACAAAGC
Lca8167	80	A	G	AGCTCAGCTCCCACCTGTCATCACCAGAAACCCTGTGTGACCTGAGCAGGTGAGACTCACCTGCGCAGAGACAGGCACCGAACATGTAAAGACAAACATCTGTCCTGAGCAGCAGAGATGATTTG
Lca8225	87	C	T	GTTGTGTGCAGGTGAGTCTCTGTCAGAGCATGACACACTGACCTGGTCAGCAGGAAGGGTCTTCAGCCCAAAGCCAGGCACTGGCTCTCCACTGGCAGTGTTAGCCAGGTGGATGAGCCTGGTCT
Lca8276	115	G	A	AGACAGAGATTATAAAAATGATAAACGATCAACAGAATATCTGGTTACAGAGTCAGGGACAGTGTTAGCATACATCCATTTTTACTACAAGAGAAAAATAAAAAGATAAGAACCGAGACCAGAAA
Lca8291	29	G	A	TCTCCTGCACCAGCAGCTGAGTGGCGTTGGTGATGGCGTAGGTGGTGTAGGTGCCATGGCCGATGTAGTTCATGGTGCTGACTTGACCGTGGAATGAATCCAGGTCTTTCCAGGCTGAGAATCTG
Lca8359	94	C	T	CGCAGCTACCACCTATGGTGAGAGGACACACACGTATGAACACACCACAGCTACTGCCCACGGTGAGACCACATGTAAAAGCTCGCACACATATAACTCCTTCACTGTCTGCGTGGCTCTCTCAG
Lca8394	23	G	A	GTGAGGCAGGAGGGTGGCCGGCGCCTCCTTCTCCCTCTCTCTCTCCCCCGCCACCTCCCTCTCACGGCGCTCGGCGTACAGCGGAGCCTCTAGGCCGAGGTAGGAGGCGCTGAGCTGCCGCAGGT
Lca8442	8	T	C	AAGAACGTGTCCGCCGACTTGCACTCCTGCTACTCGGCCGTAAGCATCACCCAGGCCCCCGACGCCATGTGGGGGCTGCTCTACGTGAACGACTCGGAGGCCTTGCGCAGGCCCGAGTGCCAGGA
Lca8490	83	C	T	ACGACACAGGGATCGATGTCAAAGGTGTCATTGACGGGGTCTATGGTGCCCCTCCTGTAGTATCTCTGACAGAGGGAGAGCGCGCTTCCGTTCACTCCGACGCCCAACACATAAGCGTACTGTCC
Lca8543	32	C	T	AAGCCCGCCGCTGGCGTTGGACACCCGAACACAAACTCCAACCAGAACCAGAACCAGACCGACGGTGTAGAGTCTTGGGTGAGAGGGTATTAGGGGTAACAGGGTCACAGCATGGGGTTTGCGCT
Lca8562	10	G	A	ACTCGAAACGATGAAGTTTGAGTTTGAATTGTAGTTCTGTCAGTCCTTTTAAAGGTCAAAGGTCGACCTGCCGTCAGTGGGCGGGGTTTAAACCAGCTCTGTTGTAAATTATTTTCTTTCTGTAG
Lca8578	120	A	C	TAGACGGAGACGGACTTTGTTTTTCGGTTTGAAAGTTAAATAGAGGTGAGACAGTCGTCAGAGCTGTAAAAACAAACAGGGAACAGTGTTTGTTTTCTCTGTCAGACACTTGATGCTTCAGTTTG
Lca8627	79	T	C	ATCTTTATCTCGTTCTTTCTGGGCTGATGGTGAGCTGTTTCACGGGTCATTAACCCGCGGTGGGAGGAGGAGCGGCGCTGTCGACACAAGCCACGCCTGACAGGGCACCAAACAGATTACAGTCA
Lca8894	3	C	G	TTCAGAGCTTCGTCCCGCTCCCGCTGCCTCCTCTCCAGTTCGGCCACGGTGCTGTTGAAGGCCTTGAGCTTGGTGCTGACGTCTCTCATCTGGGCTTTGGTCTTGTCCACGTGCTCCTTCAGCCC
Lca8907	114	G	A	CTGGAGCTGTCCCCGCAGGCTAAGGCCCAGCTGGAGGAGCTCATGATGCTGGGAGACCTGCTGGAGGTGTCCCTGGATGAGACCCAGCACATCTGGAGGATCCTTCAGGCCACGCACCCCCCCTC
Lca8951	69	T	G	AGAGGAGAACATGTGTTACACACTGTGGTGCAGTGTTTGTGAACGCTGCTCTCAGTCGAACTCTGCCATTCGTCACCTGGTCGGCGAGCGCGTTCTCGTCGTCGGCCAGCATGTACCAGGACAGC
Lca9000	82	T	C	TTCGACTTCACCAACAAGGAGCACAAGGAAGTGGTAAAGAAAACACTTTAAATCCCAGCTTTTATTCTGAAAGGAACCTCATATCAATGATGCAGAACTTCCTCGCCTGTGACTCTGACTGTGCG
Lca9016	56	C	T	TCCGCAGCCTCCGCTCTCTGGATATGAGCAACAACCAACTGGCAGTCATTCACCCCGAGGCCTTCACCGTCCAGAACCAGTCCCTGCGCGAGCTCAACCTGAGCCGAGCCCTCTACAACCACTCG
Lca9043	20	T	C	TTACAAGGAACTGTAAAAGTGGCGTGTTTACCTCTGAGAGAGAAGGGGTGAAATTCATTAAACATCTTTTGTTGACGGTAAAAAAGGCACGGCTACGCTCGAGGGAGCGTACGCTGACAATCGCC
Lca9215	115	C	T	TAACCGTGACCGTCTGGCACCACTGATGCACGGGGCACCTGGGTGCAACACAGCCGCCATTACCACCATTTACACAAAAACACATGCTCTTTTCTCTTCTCACATGCTCTCTCTCACTCTGAAAA
Lca9274	18	G	A	TCTCCTTTGGCTCCAGGGACGGTGTTGTCGGTACCTGGTTCACCCTGTCAGTCAAAAACACAAAGACACAGTCGTCACTCGGTCGGCTTCCAGCTGTGGTCCAGCTGTGACTGTGTGTACCGTTT
Lca9283	41	C	T	GTGCAGTGGAAGCAGCAAAAGCCAGTGTCAGTCTTCATTTCTCACTTTCCCGTTGAGGATAATCTTTGTCCCAGTGACACACAGATCAGAGTGATGTGGAGTAAAACTCACTTGTATCTGATCTA
Lca9425	4	A	G	AAAGCCTCACACTTCCTGTCCTCTCCCATTCCACAAAAACAAAAACACATTTACGTGACAACAGATGTGTTCACAGCTGAGTCAAGTTTAGATGTGGGAGTTGAACCTGTGCACCCTCTGCAACC
Lca9451	88	C	T	CAGGACCGCTTGTGCAGTGGCGTCTCCCGCTCACTGGCAGTGTCAGCTACTGACCTGGGCGTCATGGGAGGGCATCACAGACAGCAGCGGCGCTCAAGCTGTGTAGAAACAAACAGAAAGAGAGA
Lca9477	83	C	T	AGCGACCGTCCGTCAGGTCCAGGAGCGTCTGGACGCTGAATTTAGGCGTCTTACCAAACGTCCAGTCCCAGCTGCGCAGCTCCGCCACCGTCCTGCTCAGGCCAGGGAAGGTAGACTCGTCAGCG
Lca9479	86	T	G	CCCACAGGACCAAAAGGATCCACTGCTAATATCCCAATGCCTGTTTCCATGCCCTGACGGGTCAGAGCTGTTTTAGCGACACAAGTGGGACCTACGCTATATTATGAGGGTGGTTTTAATGTTGT
Lca9491	49	A	C	ATCAATCTGTTCACATAACGCAACATGAGGGAGAATCCACTGAAATCCCCTAAATGACTGCGAGCAGTTGGCAGCAACTGTATTATGAGCCACATGTCAACCTCTGGCAGCGTTTGACTGGCCGA
Lca9507	89	C	T	CAGTCTCTTTTCTATCAACCTCTCTGGAGGAAGAGAGAGACTGAGGGTCTGAAGAAGACTCATCAGAGACTGGGTGGGACACCACTATCCGTTTGGGCTCAGATTTGCCCTTCAGCATCCTCATA
Lca9602	73	C	T	TGGGAGGTTTGTGTGTTTGTAAAGGGGCTTTCGAGTGTTCTGTGTAGAGAGCGGCTTAATTAACGGAGGTGGCGGGTCAGCCAATCAGACGAGAGGAACACCAACAGTGAGGTGACGATGGGTGG
Lca9632	2	C	A	CCGCAGCTATCATTGTAGTGCTCCGTGTAGCGCTTTGCTTCTAGGTCGCAATTAAGCCCATAGGAGTGGGCGGCTAAACAGCTCATTGCTATCAACTGTAATATATTCACTTAACGTCACACACA
Lca9794	50	C	T	AGGCTTTAATGATCAACACAGAGAGCCTGATCAGCACCGTCCAGGTCCTCGGTGTTGCAGGTGGTGCCGCCAAAGCCGCCCAGGTGATGAGCGTCACCACTGGAGTTATGTCAGGTCTCTTCCTG
Lca9891	36	C	T	TGACCTACATGAGGTCTATGGCCTCATTTAGGTCACATGCTTGTAAGACATTTCCATAAGCACATGAGTGGGCAGGTCCGCTTTAGCTGCATCGGGCAAGCCAAGCCATTTCTGCTGCATACCTT
Lca9913	83	A	C	TAAATGGGCTGAGCGCTGAGAATATTAAGTTTTTAAAAATGGGACGCTAGCAGCTGGAACAATAGTTACAGCTATGCATGCCAGTCCTTCCATGAGCATCTGTGTGTGTGTGTTTGTGTGTCAGC
Lca9971	20	C	T	TATAGGTCATTAACCCTGGCGGGAATTCTGCATCGCGAAAACACAAAAATAACACCCTCTGCCTCTCCTTCTTCTCCTTCTCCTCCTCCTCCTCCTCCTCCTTCTTCTCCTTCTCTCTCAGTGCT
Lca9993	64	G	A	ATATTCGCTGTTATGTAACGCTTGTCCCTCGGGATCGTATACGATGCCGTAGACTCCGAAGAGGCCCGCCAACCAGTGATAGCGGCAGAGATGCGCGTGCGCGCACACACAGGAGAAAGAGTAGC
Lca10011	23	C	T	CTTTGATTTATCTGCTCTGACACGGAGCACACTGCTCCACTTGCATTCCTGGACTTCTTGTGATCCTCCTGCTGTTCAGGAAAAGCGCAGCAGGGGGGAGGTTTCCTCCTGCGGTGTTGTGTGTG
Lca10118	12	T	C	TGGGAGGCTGCTGCCGCCGCCGCCGCTGTGGCCTGAGGGGCAGCTTGACCTGGAGGGTGAAACGAGAGAAAACAGGTTTGTTTGGATCGGTTTCTCCCAAGCTTGTTAGCTGTTCAAACATTCGT
Lca10135	36	G	A	TTTTTTTGTGAAAACACACATACATGAACCGTCACGTGGACACATGCACGCAAGTGCGCACACACATGCACCCGCCCACCTGGACTGAGATAACAAGACTGCGCGGGAAAGCCAGCCAAGTTTTC
Lca10138	124	C	A	CTGCTGTGGTGGTCGGACCACGTCGGTCATGTGATGTGTTTCTAGGTTTAAGTCAGTGAGGAGTCTCTAACTGAAAGTCTTCACTTGTATCTAGGGATCGATCATCAGGAAAATCAACAATCACT
Lca10236	43	A	G	GAAGTCAGGGTAAAAACAAAGAGCTTTACCTGAGGCCACATTATAGAGCTTAAAATGATCTGCTTCCTCCTCACATCGCTCTTCTCTTCCTCACTGTAGCAGCTGGAGATGGTGGAGCCCAGCGG
Lca10331	10	G	A	AGCTCTGTTAGCTCAGTGGTTTACCTGGATACACCCTGCGAGGACGCTGGTGGTCATCTTCTTGTAGAGGCTGGCGTACTTCTCACAGTCCGTGATGAGGTCTCGGAGCTCAGTGACCAGGAGCA
Lca10336	111	C	A	CTTGTTGTCAGTCACGGGGCTGATGGGAAATTTATGCAATGAGCCTTTAACTCGAACAGCCAGGATTGGCGGGCTGTGGACAGGAGAACAAAAGATCAAACTCCCAGCCCCTCCCCTTGCATTCC
Lca10463	80	T	C	AGTTTACTGAACACGGGGGAAGAGGAGGCCAGGCTGTCCAGGCGGTCTCGGGCCGTGGCGGCAGGGAGGAACCAGTCGGTACAGGAGAGGCATGGAGCGGGTGGAGCATTCAGGCGCTCTTCAAT
Lca10526	65	C	T	CAGGTGATTGTGCAGAGGTGAATTAAAAATGAAAGCTCACCTGAACGTGGATCTTGGTCCTGATCAGATCTGAGTCTGAGACAGAGACGAGAGGAAACACCGTGTCGATCTCTGCTGCCGCCGCT
Lca10535	15	G	A	GGTGGGATGGTGGGGTGAGGAGAGACGAGAGAGCGGAGAGCAAAGGCAGTGAGCATTTGTGAAACTGACAGCCTTGTGGTAAATTATATACACATTGTGTGAATGTGTACGTGTAAAGGCCTTGC
Lca10655	49	G	C	GAAATGTCAGTTGTTGCCGTCATTGTGCTTCAGTGCTTTGTTTGATGAGCTGTCCACAGACTCTCATGTACTTCTAAGTGTTTCTATCCCTTTTTTTTGCCTCTTCTCTCTTTTTCTATCCTTCA
Lca10713	73	A	G	TGCTGTGTTTTGGTCGAGATATAACCCTTTTGAGGATGTATCAATGAAAAGCTGACACGTGCACTCCTGTCTATTTAAGGTGCCGCTCGCTTCATGATCAAAGAGCTGTCGTACCACAACCTGGA
Lca10767	120	G	A	TTCCAGGACCTTCCCGTAGAGGATGTGCTGGCAGCGGCCAGCTACTTGCACATGTATGACATTGTCAAGGTGTGTAAGAAACGTTTGAAGCAGAAGGCCACGGCGGAGGCAGACAGCACGCGCAG
Lca10793	98	G	A	CCCTTTCTGTGAGTGGTGCTGGGACTTGTTTGGACATGACTTGAAACACGTGTTGTATGTGAATTATAGGACTGGTTGTCTTTTTGCTACTGTCAGCGCTCTTCTTCACGTCTCTGCGAGCGACA
Lca10950	53	G	A	TAAGCATTAGCTCAGCCTTGTGCTTGCTGGGTGTATTAAAGTCCACCTGATCGTCCTCTGGAGTGCGGCAGCTGCCGACAGGCCATGCCAGGACAGGACAGAGCTCAGGGAGCAAGCTGGCTGAC
Lca11012	74	G	A	TAAGAACTCAACACGTAGAAACATCAAACACTGGACAGGAACCTGAGCCATGCTCAGAATCACAGCCACCTGCGAGACGACGAGCAGGGACAAGCAGCACAGAGGAGTCTCCAAGGTCAACAGGT
Lca11047	28	G	A	ACACAGGTTTGAGCCCCGCTGCTCTCTGTGTCGGGGCCGTTCAGGTCAGAAGTGATAAACTTTGAACCACAGAGTGAAAACAGCCTCCAGCTTAATTTCTGCTGGACGCCTCGACACTCTTCATC
Lca11050	42	G	A	CTATCGTTTATGAAATGTCTCAAACTGCAAATAATAAATGCGATAAGGACTCTCAATCTGTATGTTTAGGTTCTTTGGCTTCAAGTGTCGGGACAACAAGGTGCCCTTCCTGTGCAGTGACATCC
Lca11069	119	G	C	ATCTTCCATTATGAGACAAAAAGAGGCGTGAGAAATATGGGACAAAGCCGTGAGACATGGGTAACCTGGGCAGGGCAGGGCCATGCTAGTGGGAGTGGAAGAGCTCTGTTGGTGACAGGCAGAGC
Lca11083	31	G	A	TGATAAAATCATCTCGTCCACGTCAGCTTCGGAGCTGAGGATGAACTTTGAGTCTCAGTTTTCCTGAAAGTTTCAAAACTTATTAAATAAAGAGTCATCTCTTTTTTTCTGTGTAGACCTGATGA
Lca11236	80	A	G	CCGAAGACGCAGCACCCCAAGGACTTCAACAGCTACAGGCTGGTGGCGCTGACATCCCACCTGATGAAGACCCTGGAGCGGCTGACTCGCCCATCTATGGCCCTCGGTGAGACAGTCAACGGACC
Lca11240	70	A	G	GTCCTGAGGGTGGGGTGGGATGTGGTGGCCCACAAACACCTGGCTGGTGCGCAGCCTCCCTCCCTCCACAGGGTCCACGTAGCCGAGCACCCGCCGAGATCGGAAGAGCACACGTCTGAACTCCA
Lca11254	72	G	A	TAGATGTTGATGATGATTTTCCGTTGGCCCAGGCGGGCAGGTGTGTAGCTTCGCCTCACGACCTCGCCCAGGGCCACCGACTGGTCGACAGAGACGAAACGGTCGAGGATGTCGGTGCACCACTC
Lca11464	94	A	G	GTAACACTTTGTTCCATGACATACTGTCAATCTACTAAATAGTAACAACAAGACAGTGGGAGTTTACCTTTAAAACAGTAAGCTCCAAGCTTCATAGTTGGTTCTGGGAAGCCAGTCTGGTTTCT
Lca11471	29	G	C	GAGTGGCCTTCACTATCCTGATGCTACTGGCCAGTCTGAACTCGTGCACGAACCCGTGGATCTACACGGCCTTCTCCAGCAGCGTGTCCAGAGAGCTACAGAACCTGCTGCACTGTTGGTCGCGA
Lca11479	58	A	G	TTTGCCAGCCCTCAACAAATTCACTGGCATTGTGAGGTGCAGGAGGGTGGCCACCATAGCAGGGAATTAACCCTGCTGTATGGGGCCACCTGACCCGTCTGTAGGACATTATTGCCTGTGTGCTG
Lca11508	81	C	T	CCGGACCTGGATGAAGGACAGAGAAAGACTCGCCTTAGTTTAAGTAATGCAGTTTGTTTGTTAATTTGTTCACCTGCTAACATGGAGGAAAAACTTATGCTACTATGGACAAAAGCTTCTATAAA
Lca11551	101	C	T	AGAGCTGAGGCTATGTTGGACTCTGCTCGCATGAGGAAAAGCGGTGGAAGCCCTCCTCCTTCACAACAACTCATCAAAGCCTCAAAGCACACGGATCAACCGTCTCACCCTAAATACAATCAAGT
Lca11552	91	G	A	CTGCTGAGCCGTGGCAGAGGCGACCCAAGCGTTGATCCGCACTCTGAGCTCTGGGAGGTTAAGCGTTGAAGTTCCTGCCTGTTTTTTGCCGTCCTCAGACGGGAGGTGGTGCACGATACGACGCA
Lca11555	66	C	A	CGTCTTCGCATTGATAAAAAGAGCTTAGTTGAGGTGGTTCAGGCTTCTGATCAGGATGCAACTCTCTGTGCTTCCCTGTGGACCCTGGGGCAGGCCCAGAGCATCCTGGAGGGATTACATATCCC
Lca11570	107	G	T	TCTCTATGACATTTATCCAAAGGACAAACTGGTTAGATTCTTTATTTAGCCTTTGTTTACTTCTATTTTAAACTTGGGCTTAAATGTCATTAACACCAAATATCATTAACTTTCTGCCACCTCTT
Lca11613	65	C	T	TAACCAACTACAGTACACATACATGTTACACGAGCATGCTCATTAGCTTGGCTATAACAAATTATACGTATCTCATGTCCAGTCTGTCAGAAAATGGCTGTCCGCCAGATCTACGGGTGACGTAT
Lca11630	121	G	A	CAGACTCTGTCTCTCCATCCACCCTGAAGCACTGTGCTGATCAGCTTGGTCCAGTGTTCACAGACATCTTTAACACCTCACTGGAGACATGCCATGTGCCAGCCTGCTTCAAGGCCTCCAGCGTC
Lca11634	36	T	G	CGGTAGATGTGTTAGGAGCACTGGTGGTGGTGGTGTTGGTGGTCGAGACTGGGGCTCCTGAGCTGGCTGTGTTGCTGTGCTCACTGTGGGTCGAGTTGGGTCTGGCCTGACCTCCAGTGCTGGTG
Lca11686	108	A	C	ATGAACTGCCTCCTGCTGAGGCACGCGACGCCCCTTGCATTGTTCCCAGCTTTGGCTGCACCTCAGGACTTCACCGCAGGCTATTGTTCCTGCCAGTGGGGAAGAGACAGAGGCACGTTCACACA
Lca11713	121	C	T	GTTGACCAGGACAGAGAGTGAGGGCAGGTCCAGGGTGGATATGCAGTTGGCTGAGAGGTCCAGGTGGGTGAGCGATGGAGGGAGGTTCAGGGGGAGGCTCGTGAGCTCGTTCCCTTTCAGCGTCA
Lca11725	36	A	G	CTGGTCAACACCTTGTCCTGTGTAATCTGTCCAAGAATAAAGAAGATGTGTAGCTGTAAACAAGAACTTGAGGAGGTACCAGCCAAGAAACTGAGAGACTTGGTCTCACTGTGACATACCTGCAT
Lca11749	84	T	C	TCTGGGCCGCTGCTGATTTGCCTCCAGGATCACCGCTGCCCTCCACAGGTAAGGAGGAATAACGGCTTTGTATAGAAGAACTCTATATAGTGTTTAGGAAGTGCTTGAAAATGAAATTCCTCTTG
Lca11759	40	C	T	CTCGGAGGTCGAGTCCTCCTCGTCCTCATGTTCATGACGCTGCTGCACTTTGACCTCAGCCTGTTCAGTGTGAGTCTACACAACACAACACAACAACGACGTGAAGCGACACGACACAAGATAAT
Lca11780	51	A	C	CTCATGTGTTCCTCCTTGTTATTCAGATCGGGAGGTTCACTCAGGAGGAGCGGGAGGTGGTGCGGCAGATCAAACAGGCGATGGGCGCTCATGCTTTGAGTTTCTCAGTGGTGGTTTTCACCCAT
Lca11784	73	C	T	CAGCAGGGCTTCCACGCCGTACCGACGACGGTATCGACGCAGAGCTTTGAGCTTCTTCAGGTTCTCCCTTTCCGTCATGGACAGTCCTTCAGGACCTGTCAGCAGACTGCTCCCTGTTATCAACA
Lca11788	44	G	A	GAATCCTGCGTCAGATCAGAAATATTCAAACACTGACTGAGTCAGTCTGTGACCCTTCACCTCAGGTCTAAACCCTGACCACAGGACATTAGACCTCACACTCACACAAAGCTCTCTCTCACACA
Lca11815	7	T	C	ACGTGTCTCAGACAAACACAGAATCTGTCAGAGTTGGATTCAGGTTTTCCTCAGATCTCTTTCAGACTGGATCCAGAGTTTGACTGAGAACACGTCTGCGTTCCCTAAGCTCAGCCTCAGTGGGA
Lca11824	55	C	T	CATCTTGAAAACAGGAGAGACTCAGAGAAGTTGAACCCAGAAACATAAAAGTGTCTGACAAATGAGTGATCATAATGTTAACATTTCTCATTGAGGGTGTGTTTGTTTTCTCCACCAGGACTACC
Lca11839	114	T	C	GGCTGGCGGAGGCTTCAGGCGTGGAGGAGGTGTTGGCGGTGTTTTTGGCGGCGGAAGTGCAGAGGGAAGAAGGGCCCCTCGGCGTCGCTGCCCAGAGAGCTGCTGAGGGACTCTTCGCCCGAGCT
Lca11841	6	A	C	AGCACCAGCCAGCCAGCCAGGCCCATTCGGAGCAGGGGAGCCCAGCCGTCTCGTCGCCCAAGATGGATGTACTGATGAAGGGGTTCTCCATGGCCAAGGAAGGTGTGGTGGCCGCCGCAGAGAAG
Lca11856	63	C	T	TCCTGTCCGTAGCGAGTAGGGATGCAAACACACTGCCCTGTAGTGCTGTCACAGATGGTCCCCGCCACTGTTCCTCTGGGGTCGCAGACACACGGTACACAGCCCTGGGACAAGCCCTCTGACAG
Lca11884	117	G	A	GAACTGATCGGGGAAGGGGCAGGGAAAGGTGGGAGGATGGCGGAGGCTGCTGTGGTGGAGGTGGAGGGGGGTTGGGCTTGGGGTTCTGAATGGAGGAGCGAGTGATAGGAAGGGACGGGGAGGAA
Lca11892	112	G	C	CCTTCATGGGCTAACATGGGGGCCTATTATGGGTTTATCAAACTGCTGACCCCCCATCACCCTGTGCACAGGAAACGCTCTGGCACATGAATGGAGAGATCATGTCAATGAGGAGGATGGGGCCT
Lca11895	67	C	T	GGAAGAAAGAGCGGAGGAGAAAAAAGAGGGGGATTATTTGCGAACTGCCTTCCGATCCGCTGATTCTTGACACGGGGAGAACCTCGCTTATCTCGCACCCCTTTTATCCCCATCTTCCACAGGCG
Lca11903	55	A	G	GACGATAAACCAAACGCTGCCCCGTCACCATCAGTTTGCTTCGTCCGCCCCTCGATGGTCACAGTCAGCTCCTGTTCACGCAGGTTTGCAGACGTGTAGCTCTGAGTAATCCTCACAGTTCAATG
Lca11914	19	C	G	CCACAGCACCCCTCCTTCCTCAACATCACCACTCCCTTTTTCTCTATCTCGCTCTCCCTCTATCTCGCTCATTCTCTCTCTCTCTTAGTGCACACTCCATGAGTGACAGCACAATGCCCAGGCCC
Lca11923	29	A	C	TGGTTTAATGGCTTTATTATTAGCACCACCAGCTGTTTATCTCGATGAACCAACAGCAGCAGATGGAGACGCACATTTATTCTCATTTCTTTTTATTACTTTTCTGGAAATTCTTTTCAAATGTG
Lca11930	90	C	T	TGAAGACTCTGAGAGCTTAGGCTTTCTTTGACTTCAGCCACAATGCTGTCAATGTCCTCCTCCTGCTCACAGCTGTCAGCACGTGGGTACGGAGCAAATTCGGCTTCCTTTTCTGGGCTGTCTGA
Lca11952	20	C	T	TTTTAATCATCCTCAGAAGCTTCTGTGGGCCGTCGGCGGCTCTGACGCTCAGCTTGTGCAGCAGCTGAACTAAGATGGGAAAGGACCGAGGGGAAAGATTAGGAGGAGCTGATGAGGGAAGGCAG
Lca11953	62	G	C	TCGTGTACCCTGTGGGCTGGAAGGCACTTGCTCCACTCCCTATGTGAGGAGCCAAGCTGTACCCTTGCTGCTGAAGCTCTGAAGCATGGGGATGGGCAGGGTGCCCAACGGAGTAGCCACTATCA
Lca11994	65	T	A	AGCGGGAGAGAGGAGGTGACGGTTACTCACAGATTTACTCTCAGATCTGATTTTAAACTCTGACTCGACAAACGCACCATCTTATACTCCCTCCAGCTCCTCTGGAAGTCCATGCTGCCGTTAAA
Lca12015	98	A	G	CTTCCATATGCTTCCTCCAGCCAGCCATACTAAACAAGGATACTTTATCAGGTTTGAGTCATAACTAGTTCCTTCCCACCTCCACACAGGTTACGGAGCTGAAGGAGCGACTGCGGCCTATGCGG
Lca12069	35	C	G	CAGCTTCCACCAGATACGTGTCCTGAACATAATTGAGCCCGTGTCTTTTGATTCTGTCAGAATGCACCTTGGCCTCGCACCTCTCGATCTCCGCGTCCAGCTCCGTAATCCTCTGGACCTGCTGG
Lca12072	51	T	C	TTTTATCGTGCTCGCCGTGGGGTTCTGTGGACGACAGTGTTGGTTGGTCACGTGGTCGGATGGCGCTCCACACCACTCCAGACAGAAATATCTCGATTGATTAAAGTCCTGAGAGGATGGCATGG
Lca12095	39	C	T	AGGCCCTCAGGACACATCCACTCCAGCCTTCCTCTTAGCGCCAACACTGCACTGCCTCATGTCAAACAGGAGGCAATAGACAGGGAAGACGAGGGGGACGAAGGAAAGGAGGGCTCCATGAAACA
Lca12111	30	C	T	TGTTACAGCACTCCTTGTCTTCATGCTCACGAGGTCTCCCTCCTCTGACAGGGTGGAGGAGAGACCTTTTGTGTCGCAGCACGTTCCCCCTCTCCCGTGATGATCGGGTGAAGTGTGATGGTGGA
Lca12169	49	C	T	ATGAGCCTATGCAGTATGACTGCTTCCATTCATGGGGTTACAGAGGGTCAGAACAACAATACACCCCACATTTAATCTGGCTCATATAGTTGAAAGTTGTGTGTTGATGTACAGAAAAGAGACAT
Lca12174	1	C	G	CTAAAGCTGTTTAACTGGCAGCAGGTCGGTGCTGCGGGGTGGCGTACCTGCGGCAGAGGGAGTAGAGTCTGTTCACGGCCGTGATCCTGAACTGCTCGCCCGACTTGGAGCGAGACGAGCTGGCG
Lca12178	91	C	T	CGTGTGGAAGCCGTCAGGATGAAAGGGCACCTGCTTCTCAAACTGGTCCATCAGGTTTGGGGGGATGCGATGCATCTTCCCTCCGTGGCCCGAGGACAGGCACTCCTCGCAAGAGTCAAACGACT
Lca12188	50	T	C	GGTCGAGTCCGAGCTGGAGGTCCAGCTTCCTGACGTCACACGGGTCACGTGATCGCAGGGGTCACATGACGCTCTCCCTCAGTCTGTCCCCGCCCTCGGCGGCCCCCGAGATCGGAAGAGCACAC
Lca12190	9	A	G	TTTTAAATGGATAAAATGAATGATGTAAATGTGATGTTAATGTTTATATCTCTACCAGGTGAGGATAGCCGCATGGCTGATGAACTATACAAAAAGGTACGCATTCTCTGCTGGGTGATGACTGG
Lca12194	49	C	T	CAGCATCTGAACACTGATGTGCCATCTGTCTGCAAACCTGATCACCTTCGATGTTGATCAAAATAGAGCAGCATAAACACATCGATACTGTGCCTTTGTTACTTTAGGTCACCAAAGTAAAAGTT
Lca12202	115	G	A	GAATCAAACACTGACTCGGCTGTTTGTGGGTGCCATGCGGGCTCGTCTGCTGGCGTCAGCGAGGGAGTGTGGGCGACGATGGGATGATGTGAACATCAAACTGGAATCCATCACGGCACGGCTGA
Lca12206	80	G	A	CGAAGCCCCAAAGACGGACACAAGCGGCACGGCAGGCTGGCTGACATCCACGAATACCCAGAGAGGTCAGACAGCGATAGGATCAGGGAGAAGGACAGCTCCAGTGCCTACAACACAGCAGAGAG
Lca12219	93	T	C	ATGACGGGGAATGTTCTAAAACAAACTCAAATGAATAAATAATATGTCAAGTAAGTGCTTATGCTCAGATCCATAAATTACCTCCATGGGCCCCACTCTGTCCTCCATGACATTGGTGTGACTGA
Lca12264	34	T	C	TGACGAGCAAGCTGTGAGAGTCCACCATGATCACGGTGAGGAAGATGCGTCCCAGCGCTCCCAGGGAGTCCAGCAGCAGCTGGCACGGCGTCCACAGCAGCACGGAAGCACCCACCAGGCAGCTG
Lca12290	51	C	T	GGGGAGTGACTCCTCTCTGTCCTCGACCCAGGGGAGGCAGAGGAGGAGCATGGCTGACTTCTCCTGCTTCTCTGCCTTTTCTCACCCTCTCCTTCAGAAATGTAGCTAAAACCTCTCTCTCTTTC
Lca12338	66	G	A	AGTAAATCACTGCCCCTGAGGATGCCTGATTGCACAGCTGTGTACGTATGTGTGTGCATGAATGCATTTTTGCGTGCAAGCAGCATGTATGCAGGGGTAGGTGCGTGCTGGAGTGCGTGGTTACG
Lca12344	10	T	C	TTTGTGTGTCGCCGTCTGACTCCTTCCTCCTCTTCCTTCTCTTCCTCCTTCCTCCTCCTCTTCTAGCTGGCTATGAAGGGACCTCCTGGACCGCTCGGCCTCAGGGGAAGACCTGGACCACTGGT
Lca12360	43	C	A	ACACATACCTAACTGACACTTGATGCTTACACCATGTGGAGCCGATGATCTGTTTACATTTGGTTGTAGCATGTGATGACAAACTGCTGGTCCTGCTCCTCTGTCACAGAGGTCACGACGGGACA
Lca12378	61	A	G	AGAAACCATCAGACCACCACGATCCACCTGAGAAACCTGACCCCTAACAACAAACTGAGCGAAACGCGGACTGACGGAGGCTCTTATCCTCTGAGCTGGACGCTCATTGGCTCAAACATCACGTC
Lca12486	103	T	C	GCTTCGCAGAGGTCGGAGCGTCAGGTACCTGCTGCCAGACGCCGTGGTTCACTACATCCAGGAGAATGACCTCTACAGTGCCGAGAGCGAGCAGAAGAACGCTGATGTGGTTCTAGCGCCCCTCC
Lca12498	41	T	G	GTAACTACTTATATTAACAGTAGTGATGTTTCAGGTTGTGTTAGCAGAGATGAAACTAAATACTCGAGGCCTCACGTACACACAAAATAACTGTTTTAATTATATAATAATAATAATTGCGACAC
Lca12579	41	G	A	AACCATACTCAGCATTAAGGCAAGGCACCCTCACGTTTGGGCAGAGCAGCAGGTGGTCCTCCTCTTTGCACAGGTGGAAGACTGCTCCGCAGAGCAGTCGGCAGGGGACGACCGTGCAGCACACG
Lca12601	69	A	T	CTGAGAGACACAGGTGGGGTCAGGATCAGAAACATCAGCATTGGGTGTGTTTGGCTGCTGTGCTTTGGATGGGCTTCTGTGCCAGTCGTCTCCCAGACTTTTCCCACCAACCTATTTCTCTCCGT
Lca12673	48	G	T	CAGACGCTCAGCTGACTCAGATGGCTTGTCTGGAGATGGAGAGACAGGGAAGGAAAGAATAACTTGAGCATCTTTGAACAATCTTATGCCAGAGCTTACACTACAAAGTACAGTCCAAATCAAAA
Lca12707	5	T	G	CCTCTACCTCTGTCATCCTCCTCTTCCTCTCTGTGGTCTTGCCCTTGGTTGTAACCTTGGTTGTAACTGGGGTCGTAGCCATGGTTGTAGCCGTGGTCGTAGCCGTGATCGTAACCATGGTCGTA
Lca12740	14	G	C	CGGACTGACGTTAGTGATCCGTGATCACGTGACAATGGTGCGCTGTAGTTTGCGGCAACGGTTGTCCCTTTACGGCAGCCCGCCATTTTACTCGAGGAGAACAGAGGCCGCTCGCTCATCCATGG
Lca12743	56	C	T	CTGTTTGTCCTGAGTCCTCAGCAGCCTGAGGGCTGGGTGGGGAAGGCGGCAGACACGCTGGGTCCAGATGTCTGTCTGGCTGCTGGTTTCTATCCAAAGGAAGGCGAAATGGTTCTGAATGTGGA
Lca12751	29	T	C	TTATGTATAGTATAAGAATGATTTATACCGTTAGCGGTGATAGCATGCTCACTGTACAAACTGAAGAAGCCCAGTGGTGCTCCTTGTCTACCACTACTGCAACCAATAAACTATTGTTAGGGGCA
Lca12846	52	G	A	CCGCTGGGTACTGGTGCGGTCAATGACACATCGCCACTCTTGAGCGTCACGGCGGCTCCAGTACCTCCCAGTGTGACCCCCACTCCCAATCCAGTTAGGCAGCAGGTGGGCTGGCAGACACTCCC
Lca12859	40	A	G	AGAGAGCGCCTTGTCGTTGCTGATGTCGCAGTACTCCACAAACTTCTTCACGCACTTCTTCGGCTTGGACTTCTTGCGCAGGAAACGTTTGAAAGGTTTGATCTCCTTCTTTCCGATGTCCCCGC
Lca12872	98	T	C	GAGCTGCTGTCCTCCGAGCTGGAGTCGTCGCTCGACGTAGTCTCGTACCTGGGCCACACGGGGGCGACAGAGCCACAGAGAAACGTGAGGACTCAGGTGTGATGGGACTCGTAAATGAAACAGCA
Lca12912	67	A	T	CAGTTCGGACGAGGACGCGGTGCCCGAGGGAAGGCCGCTAAGCACAGAGGACTGTGACAACATCCCAGTGTCGTTAATCGATGCCATTCCGACGCACGGGGAGGGGGAAGGGAGCAGGGGAGGAG
Lca12923	120	G	A	CAGATGCCTATGCCACCATAAAACAGCAGCCAGATGGGAGTGGCGGCGTCCTGCATCACACCGCCCTGGTCATAGATCATCCACAGCGCCACCAGAGGGCCGATGGCGTTACTGCAAGGGTGAGA
Lca12929	69	C	G	GGGACAGCTCGATTGTCTCGGCGAAAAGAAAAACTGCTGCGTGAATAAAAGAAGGAGCGAAGTCATCGCCTGGAGGAAGGACTGAAACGTCTCAGAGTGAAATGTCAGCGGACAAAAGCGGCAGA
Lca12958	91	G	A	TGTTTTGACACCTGAGCCTTTAACTTCACACACACATTCCTCAAAGTGGACTTCCTGGATTATATTTCACTGTCTGCATCTGAAGCTATAGGCTCACACTAACACAGCCACTGGTCTGACCGACG
Lca12974	4	A	G	TGCACTGATTTCTGTTTCTGTCGTGGTAAAAAAGTTATATTTCACAAACCTCTGGAGCTGACAAATCCTGACCTCAGGGTTGTTTTCAGCTCATCAAAGCCTGGCAAAGCCATTTCTCAGCGCCC
Lca13027	68	G	A	GTTCCTTGAAAATAATTGTTTACACTGCCGTGCAAAGCATTTCAGAACCAAAAACTTCTCAGCGAGAAGTGAATCAGAGGCGCTGTGTGGCCCCAAGCTGAGCGTGACCTCGTCGGCCTGGCTGA
Lca13038	4	T	C	GAGTGCTTTACTTCCAGCAGCTGGGGGGTGGGGGGGTGGAGGGGACAATAAATATGAAGAACAAATGCAGTCTTATGAATGTTTGTCTGCTCACAAAGAAGTCCGATGTGTGTGTGTGTATGACT
Lca13073	59	C	T	TGCAGGAGTTCTTCAGACTGCTAGCTTTGTGCCACACTGTGATGCCAGAGGAGAAGAGTGAAGGTAAAACACACACATACAAACACAGGCCAGTAGCTGTAGCAGTAATAACAGCAGTTACTCAG
Lca13080	24	C	T	TGCTGCTGCTGCTGTTGCTGCTGCTGCTGAGGAGGTGGAGCTTGCCGTGAGGGCTGCGGAGGCCCGCTGTGGTGTAGCTGCTGCCCTGATTGGCTCCCAGGGTGTGGAGACGCATGTAAGCTCTG
Lca13116	62	C	T	ACAGAGGTGGAGTGATGTCGTCTTGGCCCTGATCCCCATGGCGAGTTTTGTCAGGGAGGAACGGCGAGCTGTCCATCAGCCGCTGGAAGTCACTCATGGAGCACACGGACTTGGCTCTGGAGAGA
Lca13117	32	T	C	CAGTTTCCCGTTGTCACACCCAAAAATAATCTCTGAGGTGAGAGTCACAAACATTATATGAGAGCTTTATCATGTAGAAGGTGAAAGGTGTTTGAAACCTGCTGTTTAATCCCAGTATATAGGTG
Lca13132	44	G	T	CCTCCTCTGGTCGACCTTTCTATTTGGAAATGTATTATTTGTATTTACACACCCTCTGGAAGAGCTAAGGAGTGGAGAAGGGAATCAACGGTCCTGTTTGCTACCCCCTTACTGTCCTCTGTGTT
Lca13133	44	A	T	GAGAAAATCACAACAATCGATGGACTGTTGAGCGATGTGAGCGACGATGCCGTGTCGGGTCAAAGGCACAATCCAATTTGTCCTCATTACTGGGAGCAGTTTCTACGCTGTGTGTGCGCCATGAG
Lca13140	1	C	T	CCCACTGGTCCATGGCTAATAAGTTTATGAGGAAGGGATTACTGCTTTATAAAAGGCCATTCAGTCCTCCTGTGGAATCCCATCACACTTTAATTACCAGCCTGAGTAAAAAGGTTGAAGCCCAA
Lca13180	74	T	C	AAGTCCTCGTTTTCATCGTGGCACTGCATGAAGTGGGACTGTACGGAGGAGAGGTGATGTTATTAAGTGTCTGTGTGTCAGTGTTTGTGAAAGACAAACATCAAATGGAGACAATTACTCACCAG
Lca13226	19	C	T	GAGTACCTTGTATATGAGCTGGGAGTAGTAGTCGGTGACTCCGTCCAGGCAGCCGTTACCGAAGGAGCCCGTCAGTCTGGAGTCTCTGCCCAGAGAGGAGCTGCCGTACGGGGGGAACAGACTCA
Lca13231	103	T	C	GTCGGGCTTCCTGGAGAGCAAGGCAGCAGGGATACCTGTGTGTGCGGAGATGCACTGTGGCTGATGGAGCTGTGATGCTGCCTTGGCCGACTGGGCAGGTGCTGAGTGAGCCTCCACCTCCTCCA
Lca13244	47	A	G	TACATACAGTACATACTGTATGTACTGTCTTCTCTATCTCATTGTCATGGTTGTTTTCCAGCACTTTTCCTGATTTTGTTCTTATTTTTTAGAAGTTTTCTTTGTTGAAGATGAACTTGACGTCG
Lca13249	120	T	A	GTACACACACACATACTCCACGTCCATTTCTAACCAGCCCTGTAAATAATTTATCATATTGATCATAATATTATGGTGTCAGTCATTAGTCATACAGAAACAGAAGAGCCACGTTTCTCTGTGTA
Lca13261	28	C	T	GCCTCAACAGGCTCAGCCTGGCCTCCTTCCCTCCATCTCATCCACCACCACCACTTCGGTGGCCAAGTCATCAGCCTCACCACTGCCAGGGAATGCAGCCATCCTCCGACAGCAGCATGGAGCTG
Lca13268	94	A	G	ACAGCTTGGTCTAGTCTCACAAACATTAAACCAAGAACAAAGAGGAGGAAAAGGCCCAATGAAACACAGCAAAATTTGTTGCTGACCTGTTGAGCAGAAACGGCAACCTCCGCTCCGTTTCCATG
Lca13271	52	A	G	GTTTTCGATACCGATGTCCTGGGCCAGAGCAGGGCTGGAGAGAGCAGGGGCAGCGCGGCGGTGGCGGCGGGCGGCTACGCTGGAGATCTGGGGCTGCTCGACAGAGGATATGCTGTGATGGAGGT
Lca13288	48	C	T	GCCCACCTCCACATCTGCCTGTCGGATGCGACGGGCAGGACAGTCGGCGGTCACGTGCTGGGGGACCTGGAGGTGTTCACCACAGCCGAGGTGGTGGTCGGCGAGGCGGTCGACCTGCGGTTCAC
Lca13295	15	G	A	CCCTCCATCCCTGCATCCTCCCAGAGATCCCACTTCCACGTCAGGTCCACGTCTGTTTTCAAATAAGCCTGGAGCTGACAGTTGTTTCCTGTTCCAATTTGCGTGGCGCGGGGAGGGGTGCTGTG
Lca13308	31	G	A	CCGTCAGGTGAACCACGTACTTGTGCTCCAGGAAGGCGCTCAGCTTGGGGTTGGCTGCGACATCCTGAGCGGTGAGCACGTGGCGGAGCTGCTCGATGGTGGCTCGCTGCTCGCCGTCCTGGAGA
Lca13327	42	C	G	CATTACTGAACAAAGAGCGTCAGCCTCTCAGCAGGGATTCAGTGAGTGTGTCAGCAGGTTACCTGTCCCTCCGAGTTGCTGCCCCAGGTGTAAACGTCTCCTGTGGAGGAGAGCACCAGGCTGTG
Lca13410	77	A	C	AGTTAAGATCAACTCAGCCGACACTGGAAACCTCTGAAATATCGGTCTCCTTCTGACCACATTTCCATTTTATTCTAACTCATGTTCTCCATCTTCTTCAGTCTTTCAACCTTTCACAACAGTGT
Lca13426	73	C	G	GATGCGGTAGGCGTAGATCACCACCTTACAGCCTGGATCATTCAGCAAGTCCTTCAGCCCAAACACAGTCATCGTCTGAGGGACGCAGCGGGTCAGTAGCAGCATCAGGTTGGCAAAGGCCAGGT
Lca13460	99	C	T	TAGGATGAAATTTGTATTTTTTAGTGACATGTCTTTACAAATATTGGATAGATTTTGTTTATACACCAGTTATATTATAACTGGTGCTGGGGGCGGCACGGTGGTACAGTGCTTAGCACTGTCAC
Lca13495	120	G	A	AGACCATCGATCTAATTACACAAAGGTTGCCCTGACGCCCTCCTTGCCACGGCGTGACCAGATGACACCGCTCACTCTCCCATCTGTCCAAGCCTACCAACGCCTTGTGAAGCAGAAGCGGCACA
Lca13529	58	C	T	CAGTTTTGAGACATCTAATGTCTCTGTGAATGAAAATCTGAGCAGAACATTCGTCGTCGTTGTTCATGCACTGATTCTGAATTTGTGCTGTCGACCAACAGACGCAGTGAGTCGGCGTCTCGTCC
Lca13553	30	A	G	GCTGCCCTGGCAGAGACCTCCCTGCCTTTGCTGGGGACTCCTGGTCTCATGAACAGCGGCTCCACGGGCCCGATGGGAGGCAGCTGTCACGGCCTCCTGGGCGGAGACCCGTCCGAGATCGGAAG
Lca13586	2	A	G	CGCACTGGTAGGTGATCCGAGCCCCTCGCACCAGCGCGACGTGGGACGTCGTCTTCCAGCCATTCTGGATCTCGGGCAGGTCTGGACAGGAGTCGTTTCGGGACACCTCTGAGAGGAAAAAAAAA
Lca13637	68	T	G	CTTTAATTCATTTAGCTGCTCTGCTAAATCTCAGCGATGGCTCCTACAAAGCCAACGTCACGTTGAGGTCGATTTGTTCTCAGATGTAACAGATGCACTGTACATTGTGTTTTCACACGTGACTC
Lca13639	1	A	G	GTCACCATGCCAGACATGCAGTCCCGTGTCCTCACATACTGCGGTCGGTTGGTGAGGTAATCCAGTATCCAGGATGCGAGATGCTGGTCCACCCCCATGAGTTCCAGCTTGTCCCTCAGGAGTGT
Lca13641	1	C	T	CATTAAATTAAAGTCATAAGGGCTTGAGACTGGGGGAACTTGATATGATGCATCTGGCAAAACAACTATAAAACAACACATATGAGAGTTTGTTGTCACGATTCTTCCCACAGGTTAGTGGGTAT
Lca13683	11	T	A	CAAGCAGCAGTAAATCCTCCCAGAATACAGTATGATCAGCATATTGACCCCCATAAGGACATCACTTATTCATTATATACATCAACAGGATGCCAGTGAGCCCTCAGGCTAATTGTCACATACAG
Lca13695	9	G	T	AAGGGGGGGCAGGCATGGAAAACAGAAGGAGGGAAAGAGGGGCGGGTAAATGAGCAAATGTCAGGGTTAGTGGGGGGTTGCTGGGGCTGCGGCTGTGGCAAACGCTTCCTCATAGGGGTGTCTGC
Lca13701	125	C	T	CGAAGCCCCGTTGAACCCTGCCACGTTTTCTCCCTGACGGCTCAGCGCAGCCTCCACTCCATCCTCCGTCAGCGCCACAGGGTGGAGCTCCTGCTGAGAAAACTCTCTCGCTTCTTCAACAGCTT
Lca13717	47	T	G	GACATGATTATTATGCTAAACCGCTGGGCCTCACAGTTTCAGACATTAGTTCACCGTCCATGTCATAACAGGTTTAATTTCCGCTGGAGAATCAGCAACAGCCAAATCAATAACTTATTAGGTGA
Lca13763	24	G	A	TTTGAATTGTCCTCCATACTGTCGGTGGATTAGTAGCTGCTCAGAGGAAATGGAGCTGTGTGCACAGATGGGAGCCCACTCGGCCCCACCTCAGGCTGAAATGACAGTAAAATGGTATGTGTCTG
Lca13795	30	T	C	TTACAAATTCAGCCACTGCACCAAAATCGCCTCGCAGCCCAGCACCTGCTTATGAAGCCAACAGTGTTTAAACCTGCTGTAGGTCTCTGCTGTAGTAATGTCCCTTAATGTCTAGCAAACAGCTG
Lca13836	27	C	T	ACCATCCAGGCTGGTACGGTAGCAGGCGGTCAGGTGTTTGCGGCTCCCACGCTCAGCCAGGAAGGGCTTCAAAATCTTCAAATCATGCCAAACACAAGCCCCATCCTCCTGCGCACCGTAGGCCC
Lca13842	51	A	G	CTCCACCTGCCCACAGCAGCGGCGGTGAAGACCCACGCGGTGACCTGGGCAGCCAACATGGTGGTGCAGGAGGCCATGCCATCTGCGTACTATGACCATGATGTGAACACGCTGGGCGTCTTCAG
Lca13844	12	G	A	GGATGCCTCAGGGAGAGAAATGTTTCTTATTCAGTGAGGACAGAGCTGATTGGATCAGCAGTCAGTACCGCTGCATGGCACTGGGGGGCGCTGTGGCCACAGTCAGGACAGAGGACGAGCAGGTG
Lca13880	101	A	G	AAGATGGAGAAGAGTAGGTCTACTGTTTTCTTCTTCTCCTCCTCCAGTGCTTGGTGAGCATGCTCCAAGGCTGCCTTGGCCTTCCCCAGACGCTTCTTCAGACCATCCTGGGCTTTGGCCTGCTC
Lca13892	98	A	G	CTTGGCTCGCAGCTCCAGTCAGCCCCCTTCCTCCTGCTCCGCCACCAGCACCGCCTCCAGCCCCAGCTCTGTTTCCCAGTCGGCGAACCACCCAACCATTCGCACCAACCCGAGATCGGAAGAGC
Lca13896	30	C	T	TACCAGGACCAGACCTCTCAGTACTACAGCGACCTGATGAACAAACTGGAGCGCATGAACAGCACGCTGGGAGTCATGCTGCACTACATCGATAACATGCAGAGTCGGATAGAGGAAAGGCTTCA
Lca13903	66	C	T	GGACATTCTGGTTCTGGGCTTTATGGGGGCCAAAGTTTTGCTCCAGTAAGCACTTTTACGCACGCTCCAGCAGCCTATCACGCTCGTTTTCTTCACCAAAGCCTTCAGTAAGACGAATAACTCCA
Lca13948	57	T	C	CTCTAACTCATGCAACTTCTAACCATGCACATGCAGCATTTGAGCTGAATAACCTGTGGTGAATCACAACACTGTTTAACTTGAGAAAATAATAGGAAGATGTCTGCTTTTCAGTCTGTATGTGT
Lca13967	29	C	T	CCCAGTCATATGTCGTGGTGTTGAAGGTCGGATCTTTGCGTGACACCACTGGATTTGTCACGATCATACGGTTCCTCTTGTACATGCGGAGGCCGCCGCCTCCTTTAACCTTTGCCGTCAAATGG
Lca13969	51	C	A	CAGAGAAGCCCCCTGAGCCTGCCCGCTGCATTCAAGGACATCTGGGAGAGCAACTGCCCTGTATCTGATTACAACATACTTAATAAGGCGAGTGTGTATCAGTCATTATGGCGGTGCAGACGAGT
Lca13976	3	G	A	AAGCACCCTTTGCACTAGGACCAGATCCAGAAACAGGTTCAGGTTCGGGTCTTCTGAGGGACTTGGTTCAGAGTACCTGTGTGTGTGTGTGTTTGTTACCTGAGTCACTGTGTGATGTCACTTCC
Lca13990	58	A	G	TACAGCGAGCGGCCACTACACCAACATCACCGCACAGCCCAGATGTAGACAGGTGGCATAAACACACAGGCTGATTATAAATGCTTACCTGCCCACGCAGGGGGGATGGTGGGTGGAGGTGTTGG
Lca13999	118	C	A	CTCTCTGAATAACATGCTTTCAGGGATGTAAACACACTTTTCCCTCCATCACCTCCGTGTTAAAAGGCTGGAGTCTCTATTGTGCTCAGAGAAAAGGAAGCGCCGAGGAAAAAGCAAAAAATCTC
Lca14018	125	G	A	ACTCGTCCTCCGTCTCCTCCTTCTCCTACAGAGACATGATGAAGGAGGCTCAGCCGACCAATCAGAACAAGGTGGGTGGAGACGCTGTAAAAAATCAAATGGGAACCAAAAGACACTGGTCGGGG
Lca14021	98	A	G	CTCCCCTGGTCCTGGTAGGCACCCAGCTGGACCTGAAGGAGGACGTCCAGGTGCTGATCCACCTGGCGCAGAACCAGGAGCGGCCCGTGGACACGGAAGAGGGCCTGAGGCTCGCCCAGGAGCTC
Lca14037	105	C	T	GGGGCGGAGCTCTCTCTGGCGTCGGGTCGGCGGTACGGTCTGATCGGTCGTAACGGTCTAGGGAAGACGACGCTGCTGAAGATGTTGGCGAGTCGTAGCCTCCGTGTCCCGAGATCGGAAGAGCA
Lca14042	27	G	A	TCTGAGCTCATCTCATGTTTTAATACGGAGGCATGAAAGAACAGATGGCCCCACTCACTGGTAAAAGACAGATAAACATATTATATGTACAGCAAACTGTAAAACACTTAAAAGGTGCCGAGAGT
Lca14064	79	T	C	TGTCAAGAAGTTTTCTCGTGAAACTGCTCCAACACAACAGCAGCTATGACTATGATTTCCACCTGGGAAAATGCTGTGCGTCGTTTAACAGGAGCTTAATTCTGGCCACATGGTTTATTCATGTG
Lca14067	14	G	A	CCTGCTCTAGAGAGGGTTAGGGGACAAGCACAATGCCAGAAGCAGGGGATAATGTCAGCAGCTCACAATGCTGCACAAGGCTCTAGTGACAGAAAGTGACTTCCTGTCTCTATGGCAGCGCAGTG
Lca14083	80	C	T	AGATCACAGATAAGTTGGGTTTGCATGCCCTCCGTCAGCGCAGCTGGTACATCCAAGCCACCTGTGCCACCAGCGGGGACGGCTTGTATGAGGGCCTGGACTGGCTCTCCAACCAGCTGAAGAAC
Lca14140	75	T	A	GAAGAAGACACAGACAAAGAGCTGGGTTTAGAGGACTCGCATATCTGACCCATACCTATCAACATTATGTGTTGTGCGTGTGTAATGTCTCACCCAGTGGGTCTGTAGGCGTGCCCTTAAAGATG
Lca14142	51	T	C	ACACGCAGGTGTGGTTCTAGTGTGTCACCACAGAGTATTAAAATATTCTCTTTTCTCTCTTCCAGTCCTTCCAGTTCGGTGCCCACCTGTGTTTCTCAGGTGTGTGTTGGGCCCAGGAGGGTGGG
Lca14170	30	C	T	CTGGGTCTGGGTCTGGGCCTGGGTCTGGGCCTGGGCCTGGGTCTGGGTCTGGGTCTAGGCTCCGCTCAGTGACCCACACCTGGACAGAACAACATCCTGACGTGTCCTCTGCTCTCAGTCTGATC
Lca14195	61	T	C	CTGTGAATGATGATGTCAGCTTCCTGTTGCCTTGGATTGTAAGTGTTGGATGGGCTGGCTTTGGGGCTGTTCTTTGGTCCAGGACTGTGCAGGTTGCTGGGGCTTTGTCTGGGGCTGTGGCCAGG
Lca14211	89	T	C	AGAAGCCTTTCAAATGCCCCATGTGCAGCTACGCCTGCCGCCGACGTGACGCTCTGAGCGGGCACCTGCGCACCCATTCTGGTACCAGCCAGCCACATACACGCTCATTCACTCACATGTGTAGC
Lca14219	22	A	G	GCTGTTTAGGTCAAGCACGTTGGATGCCACCTCATCCAGGAACTGTGAAAACTTCACTTTGGCTTCAATCTTTTCCTCTAGCAGCCACTGAAGTTTTACACTTTTAGCATTGGTGTGGGTCCGTG
Lca14230	50	C	T	CTTTTGCTGCATTCTTTACAATCTAACCTCCATACTTTTCTCTTCAGATCAAAGCGACAGACAACGGACGTCCTCAGAGGTCCTCCACAGCTCGCCTGCACATCGAGTGGATCCGTCGGCCTCCT
Lca14244	88	T	G	CAACAATGAGCTACACATAAATCTTTGTAATTATTGACTTGACTTAGTTTATCTTTATTTTATCTTTCTGCTTGTTTTGTGGAAAAATTCTTCCTTTTCACTCACATCTTGCTCTGTCCCCATCC
Lca14256	26	G	A	GCAGCACTTCCCATCCCTCGGCTAGGACGCACTTGGTATGCCGCTGGAAAAGCCGCTGCGCCGTATGGGATACCGCAGGAGGCTGTGCTTGTGTGCGTGTGTGTGCGTGTATGTGTGTGTGTGTA
Lca14261	69	C	T	ACAGGTAAAACCCAGGCAGCTGCTAACAGGCCGTGGACTGTGGAGGAGCTGAAGAGGCTGTGATAGGTCAGCGGGTGTGCGATGGCTGCGTACCTGTCGAACGCCATCGCCGTCAGGATGTTACA
Lca14272	46	C	T	GAAAGGTGAGAGCGCCCGAGAGATGCTGAACGACAAGCAGCACATCGCGGAGCAGAGAGCCCGATACCAGGCCTACGAGACGGTGGTGGACGAGGTCGTCATCGAACCCGAGATCGGAAGAGCAC
Lca14273	94	T	C	GACGCTGACTCACATCTGAAAGAGGTGTTTCCGTTTTATCTGTGTCTTCTGTGGTTAACAGGTCTTCAGACAGAAGGGAAGCAGTTTTTGACATGTCGAAATCCCAGTTTACGCTGAAATCTGCT
Lca14301	10	G	C	GGTTTCTCAGAACATATGTTGATGGTTGAAAATGTTGATATAGTTGAGGAACTTTTTTCAGTACCTAACATAAGGAAGATGTGAGGATTAGGTTATTATTCTCACCTCAAAGTCCTTCAAACTCA
Lca14308	89	G	A	ATCACTGACTGAGGCAGATCGATCTTACACCTTTATGACACGTGATATGTTAATCTCTCAACTGTAACCTGGTGTGATATCAGATAAGGACCTCCCTTTCTCTCCTCATGTTTCCTGTCTGTCTC
Lca14319	89	G	T	TGTTGGCAAACTCTGAGTTGATGATACACCGCCCGCCTTTCTACATGATCACAAGTACCACTTAACAAAGTCAGCGAGTGCAGCTTTGTTTTACATCTGGTTTTCAGCGTCAGAAGTAACACCTA
Lca14325	107	T	A	CTTTGCTCTTCTGCCTCGGCGATTCTCCAGGAGGCAGGGGGATCTCAGACAGCAGGTTTGTTGATGGCTACCACATTGACTTTGGTACTCAGACGTTCTCCTTCCCTTCAGCTATTCTTGCAACC
Lca14332	84	T	C	GAAAGGGAGGGATCTGACCTACAGGCAGGCTTGAGACTCGACGTTCGCTCAGTCGAGACACGCAGAAGCTAAACCATTTGGGCTTTCCTCTGTCCTCATTTTAAGTAAATTAAAATCCAGTCCTC
Lca14335	111	A	G	TGTGAGGACTCTTGGACACTACAGGGACAGAGAACAGCGTTGAGAGGGACAGACAGAACCACAGTCAGACATCAATCTGAATGAGTTGAAATGAGACCGCATATTAAAAAAAATTACAAATTTGT
Lca14389	56	G	A	CAACTGGAGCGAGACAGATGGGAGATCCCGTTTGATGTGTCGGCCATAAGGGCACGACGCCTGACGGCCTGGGCCAAAACTGGAACTCTTGTTGTTTGTGTTTGTCAGTTTTCGATTCCCCACCC
Lca14415	49	G	A	TACACAGTTGATGGGAGATGGTGGATACAGAAGTAATCTTAGAAAGGAGAGGAAACGTTGACTATGAGGGCTTCTGCTGACGCTATGGCTTTTCTAGGTCAGTGGGGACGTTTCCAGCAGGTTGT
Lca14416	110	A	G	GAGGGCCGACTCTCACCACCCCGACGTACTCCACAAAGGTCCCTGGAAAGTCTCCCTTCTCCTTGGTCCGCTCGTTGGTGCCGTGCAGCCAGCCTTTGGGGCTCCGCTCGTCCCCCTCCTGGTAC
Lca14428	69	G	T	CAGATGGAGGAGAGGAGGGAACGGTGTTTATTCCAATCTGGCGGGTTTCAGGTCAGAGTTGAGTCATGTACACGGGCTTTGATGCGAGCTGTTTTCCTCCAGACTAAAGGAGAGAGTCTGATTTG
Lca14447	95	T	C	GGGAGGTGGTGTCTGGCCAGGTGGTCCTGGACCTCCGCAGGGACACCAGAGTGCACTCCATGAAGGTGCAGGGCAGAGGGGTGGCCACGGCACATTGGCTGGAGAACCGTGGCATGAACTCCGTC
Lca14458	111	G	A	CCGCTGCCCTCGCCGTCTCCCTCCGCCCCCGCCAGGGCGTGCAGCTTCTTCTCGCGCTCTGCCTGGAAGAACTGTCGCTCTGACAGGAAGTTCTGTCGTCGCAGCGACAGACGGTGGAGGGCTCT
Lca14466	2	G	A	TAAACAGACTGACTCCTGTCAGGTGGACGTGAAGTGATAACTGCACATTAACTGAACATTAGACTTCAGACGTGTCAAATATTAGATATCTGTGTGCAATTTAGTCTCATTTTATCACCAGGAAC
Lca14481	84	G	A	TGCTGACCACCTCAGCAACCTCTGCCAGGAATATTGATGAGGCCTTCCCCAAGTCTTCAAACTCTGCCTCACCTACAGAGGACGTCTTGGTCGGGGTCAGGAGTTCCTCAAAATGCTCTTTCCAC
Lca14502	34	C	T	CCAGGAGGGCGACGAGGACACCACGTCGGTGGCCTCCGACCGCTCGGACGAGACCTTCGACATGGCCAAGGGAAATCTGTCACTGCTGGAGAAGGCCATCGCCCTGGAGTCGGAGAGAGCGAAGG
Lca14514	116	C	A	GCCGAACCCCAGCCATCAGGACTACCAGTCCCAGCTTGAGTCGTGGCACAAGGGAGAGGGTGGCCGCGTAACCGTCCAGGTCGCCGTCCTTCCTCACCACATCATAGCCAAACTGCTCGTTGATC
Lca14524	125	A	G	TTTATTCATTTACTTCCTGGTTGTTTTATCCTGTCAGGCGTTTTTAGAGATGGCGTCGGAGGAAGCGGCTGTTACCATGGTGAACTACTACACCTCGGCCACGCCCACCGTCAGGAACCAGCCAG
Lca14538	28	C	T	AAACTTGGCCCCCGTGAAGACATCTCCCTGAGGACCAAATGTCAAAATTTCCTCCGACGTTGCTCCGTTCTTCAGCGACCAGGTGACAGACAGGTAGGTGGGGTGTGTGAGTACCCGCGTGACGT
Lca14545	15	C	T	CATCTCCGTGCCGCCGCCGCCTCTCCAGTATGGCAGGCTGGCAGAGGGAAACCTCTGGAGAGTAGCTGTCGACTGCTGCCTAACATGCTGCCTCACCAACAGCCTCCTCCAGCTATCAAGAGTTC
Lca14613	40	G	C	TGGCGCCGACGCCAGTGAAGCAAATCCTAAACAAGAGAACACGAATGTAAATGCGTGAGTGTGGTTCTGTGCAGGACCGTCCCAGGAGTGCAGTGGATCAGATGGGTTTTGGGGAGCGAGAGGTG
Lca14652	85	G	A	TAAATACAACATTAAACAAAATACTAGGTACGCATTACAACATACATTTCAACCTAACAGGCTGCTACAAACAGTTATAACAACGGAACTGAATCCAGCCCTTGGATACAGTGTCAAGAAACACA
Lca14661	78	C	G	CTTCGGACGTGCTCCCGAGACAACTGCTCCAACCACTTTCATCACCACACTACAAATCCCCCCGACAAACTCGAAGGCAATTCGTCCTGAGCCTAACAGGGACTGAACAGCAGCCACTTACCGAG
Lca14714	116	G	A	CGAGAACAACCAGGTTGGTGTTTACAGTGATGAAAGCCGAAGCTGCTCCTGCCCCTATAACCACCCGCCCTGTCAGGCCCTCCTTCCATGCTCTGTGGGCGACGGTGCCCACTGTACCTCCTGTT
Lca14735	108	G	C	CGCCGCCTGAGCTCTCTGCCAACAAACAAACAACATGACAGCCCCTCACCTCCTTTAAACCTCCCGTTTCTTTCTTTAATTGTAAACAGACGGTGTGGGCGTGGCCTCACCCTCGGCTCCTCACC
Lca14766	77	G	C	CCTTAATTATATTTTCACTGCGTTATTTCTTTGAGACACATCTTCAGTTTTTCTTCCTTGTTGAATAATTCATCTTGTGTTTTACGTGTTTCTCCTGGCTGACCTGAATGAGCTCATTGTTCCTC
Lca14789	16	T	C	CAACAGACGCTTAGGCGTCTGCTCCCTCTGTGGAGAACCTCCTGAGTGCTGGGAGTAGCTGCTCTGCTCCAACCTCTGCCCTCCTTCATCTCCTCCCACATCAATTTTACCTCCTCTTCCTGCTC
Lca14794	64	C	T	CAGTGGCATCGACAGCCCGTCGTGCGCCGCAGAAGGGGAGGTGTTCCCCAACGAGGACGCCATCGATGAGGAGGATCATTACGACAGCATCACCGAAACTGAGAGTGTGTCCTGCTGCGTTACCC
Lca14856	15	A	G	TGACAGTGACAGTCATGTGACTCACCAGATACTCCTCGGTCCCGTACAGAGACACAAACTGCTCGTCGTCCTCCAGCTCTCTGGCGGCTCCGAAGTCCGTCAGTTTGTAGACGGAGCAGCCGTCC
Lca14858	68	T	C	CGGACAACGGCAGCACGCTGAGCTCGGAGGCCATCACCGACAGCGCCACCTCGACCGACAACAACTACGGCTACATGGGTACGAACAAACAAACAAACATGGACGCTGTGGCCTCTCTTTGAGCC
Lca14863	63	A	G	TTATTTCTCTGCTCATTTGGATTGAGGTTTGGTGATGAGGGTACCGAGTTGCAAGGTGTGCTGCCAGGGGTGGAAGAGACAGAATCTGGTCTCTGGAGCTGGCTGCACGGCCCGATGAAGGAGCG
Lca14878	9	G	A	ACTGTGCTGCCACTGTCGGGTCCAGGCTTTACATTTGGAGCGGCCGCGACGGATTCCGTAAAAGCTGGAATTACCAGGTCTGCTGCAAGGATCTCTGGTACCTGGAGACAGGTGAGGACGTGTGT
Lca14884	24	G	A	TAAAAAGTGCAGCAGAAGTATAAGTAATAAAATGGAAAACTCAACCAGTATCTCATATTTGTACTGAAACACTTTAGTTACTCTCCACTAAGGGTTGTTGGTGTGGATGAACTTAAATGTGTTTT
Lca14886	117	A	G	AGAGTAAATGTGAAGACATGACTTTAGGTTAAGATGAGATCTGTCATAGTTTCTTGACATTCTAGCATCAATACAATAACAGTTAAGGCTGTACAGGCAGATACTGCTGTGTCCAAAGACATAAC
Lca14891	46	A	T	GAACGGCGGCAGCTGCAAGGTAAGTCGACGCATCGGATCTGATGGAGCCGTCACTCGTCCTCACTAAAGTTTTCATGAATCATTTACCTTGTTTCCTCCTTGTGTCTTTCCCTCAGGATTTGGTG
Lca14905	61	G	T	AAGGTGGAAGGGTCAGTTCAATCTCCTCGTAGCAACGTGAGACAGGGGCAGGGGCTGGAGGCTGCGTGAGCGGGGCAGCGGGGGGAAGAAGGGGCACGGGACGGTCCACGTTTCTGATGAGGTTG
Lca14929	67	A	G	GCTACCTACAGGTTCACATCCTTAATGAGCAGAAGAGTCTGCTGAGAGCGAGATATGATTGATAGCACCAGCGACAGAACTGGAAGAGGGGAATCGCAGTGAGGGCTTTTGATAAAGACGATGGG
Lca14941	93	G	A	TGAGTGTTCTGCGCAGTACCCTTCTGCGCAGCCTCCCCGACAGATAGCGGCGCGGTGCACCATGGGCCTTCCTTTCTCGCCGAGGCCATATTGGAGACATCTCACAGTAAGCAGAGCTCCGAGTT
Lca14946	87	T	G	CTCGGCGAGATGCTCCACTGTTTGACGGGACGATGTCCTCACGAGTACGAGATGTACGGCTGCTACTGCGGACAGGAGGGCGGCGGTCGGCCTCTGGACCAGCTGGACAGGTCGGTCAGCAGCTG
Lca14949	44	G	A	AACAAGGTGATGGAGTTCACATCTTTTCATAACACATATTTGCGCTTGAATGTCCAGGCAGCATGTCTGCATAAAAGGCTTATCATGTAGGTGCTGGTCCTGGATAATACCTGACTTCTTTATCA
Lca14987	74	A	T	TTTGTCTCTGGGTTCTTCTCTACGACCAGGGAGGGAATGGGCAGGAGGCTGAGAGGAGCGTGTGTTTGTGGGGAGTGGCCGTGGAGATGGCCTGTCAGTTCTGCTTCGCTCTGTGTCTGAGTAAG
Lca15050	75	C	T	AAAGAGATGACACTTAACGTGAAACCTAAGACAGAGAAAGAGAGAATTAACATGGAAACTTCATCTCTTAGGGTCATGGAACCTGTCGCTGCAAAGCACAGAATCCAAACACAGCCAATGATGAT
Lca15060	35	G	A	CTTCTTGCTAAAGCACCTCACTCTCCCGCCAATCGACTGCTGAGGTCAGGGGTCGCACCGCCTGATTTAAACACCACCTACCGCTGCATTCTGGGATAATTGGGTCCCTCTCCCCCCTCTCTGCC
Lca15203	39	G	A	CCTCAGGCGTCACGCCGCCTCCGTCACATGATGCCAGCGCGTGCCGCTTCGCTCTGTAAGCTACATGCATTATGCTAATTTAACAAAGTCGACCCAAATGGACAAAGAGAGACGGTCTGGTGGTT
Lca15234	92	G	A	AGTGGGTGGTTTGCTTCACGGGATCTGTAGCTGCTTGGGTGGAGCGGTAGAACAAGCCTGTCTGAGGGTCCAAGGTGTCGCCCTCCAGCTCGCCCACCTCCAACACAGTCTCAGTTTTACTGTGG
Lca15307	58	G	A	GTTTTACACCATCCGCTACAGGGAGAGGAACAGGAAGTGGAATTACCAGACCTGCCCAACCAGCGACACGGTCATCGACAACCTGAAACCCAACACGCCCTACGAGTTCGGCGTCCGATCGAACA
Lca15319	123	G	A	TTCTTGGAAATGGAAGGACTGCTTGGGTGTCCTTCCCATCCCCCAGTGTGCCGATGGTGTGAACCTCCTCTGCTCCTGCATTGGCCCATTTCAAATGGGAGGGGAGGTGCGCTTCAGCACTCGGC
Lca15350	23	T	C	CCCCTCCATGACCCTTAACGGACAAGCATTATAGATAATGGATGGATGGATGGAGACAGTAAATTATGTTTTGTTGCAACTGTAATGTTTTGTCTGTTTGTTCCTCAGTTTCACCTCTCAGGTTT
Lca15373	16	G	A	ACTCACCACTGTGTCGTCTGTAGAAAAACTTTCCATCACAAAGGGAATCTAGTCAAACACGTAGAAACCCACGTGGACCAGCCTGAGTGTGGAGTCTGTGGAGAATGGTTCGAGTCCTCAGACAG
Lca15414	13	A	G	AGATTTCCATCAGAGTTTTTGCTGCTGACCTTGTGTGGTCAACAGAGCCTCCTAAGAAGGCATACAGTCAGGTATGATGATGTAATAAACAGACATTTTAAAAATAACTTTGCCCTTGTGTCGAC
Lca15453	103	T	A	CACTTTGAGTGCGACATGTCGTTGGATGAAGGTTGTTCTACATTATTACATCTTAACAACACGTTAAATAGACTGAAGCGAGATCTTTACCCTGAAACTTTGTCAAGAAAAACTTCCAATTCGCC
Lca15459	80	T	G	CCGATGGAAACAATGGCACGTGCTGTCTTTTTATGGGCATGGCTCTCCATTTTGCGCATTGGCTCTGTAGCGCTGTGATTCATTCCCGCGCTGTGATTAGAGGCTTTTCAAATGACACACACATA
Lca15468	71	G	A	CATGTTCCAGCTTTGCGTGAGACTTTTCGCTCTCGGGGCGTCTCAGTCGGCCCAATCTGTCGCATCAGTCGGCCGTGCAATGAAAGTTCAGCAGCAGGAGAGCCACGCTGTGACCTCAATGCCCT
Lca15559	57	A	C	CAGACCCAGCGGACAGCGCCGAGGTTGTGGGTGACACCAGCGCAGCAGCGATGGGCATCCAGCTTACCCATGAACACCGTGGTCCTGTTTGTGCCACAACAGGAAGCCTGGGTGGTGGAGAGGAT
Lca15640	55	T	C	CATCAAATGAATTGTGGAGGAATGGGAGAGGGCAAGGCTTCAGAGTGGGTTTGGTGCTCAAACTGTTATCACACCTGACAGTGTCTGGTTTGGGATCCAGTGGTGCACGCGGCATACGTAAGCGG
Lca15657	97	G	C	CATGCAACATAAGATCTGTGTCAATGTACAGGATTATGTAATAGCAGCTGCCACAGCTGTCAGCGTACAGCGCCGCTCTGCCATTAACTTGACTTAGGCTCTGGTTTTATTGCAGAGCCTTGCGT
Lca15694	87	T	C	AAACCTCAGACGGAGCAGATCACCTTTGAGACGCTGAAGAACGCCATCGGTAAGAGAACAAAGCCTGAAAATGTCTTGAGCTAACACGCTAACACGCTAACTCACTTCCTGGTTTCCTTGTGTGT
Lca15711	109	G	A	CTCCTCCTCAGTTTCCTCCCTACGGTCCAGACTCCTTCCCTCCTCCTGTGCTCCCCAGCAGAGACTTCAGTCGTCCTGACTATGACGATTACTCCCCAGCAGGAGGCGACAGGTCGAGCTTCAGA
Lca15734	114	G	A	GACCTCCTTCTCTTTGCCACGGGAGCTGAGGAGCTTCCAGCAGATGGCCCCCTCCCTCCTCCCTCCATCTCCTTCCTCCACCCCCGCAGCTCCTCCCCTGTAGGGGTGGAGGAGACGGGTGGACC
Lca15749	39	C	T	AGTCTTAACTTCCTGTCCGTCCCTGATCAACGTCCCACCCTGCGTGAGTCCCCTGAAGTATCCGTCACTCCTCTGAGCTCAGGACTCGGTGAAGGAGAAGGAAACTCAACATGGCCGACGTCCCT
Lca15761	18	C	T	CTCCGTGGAACAGGAGGCACAGTGGGCACCGTCGCCCACAGAGCATGGAAGGAGGGCCTGACAGGGCGGGTGGTTATAGGGGCAGGAGCAGCTTCGGCTTTCATCACTGTAAACACCAACCTGGT
Lca15769	76	G	A	TACCATCTCCTGCGCCAAGGGGCGGTGTGTGTCAGCGGCGGTGGGCGGGGGGTCGAGGGAGAGCAGGAGGCGGCCACGGACTACCAGCCCCTCCGAGATCGGAAGAGCACACGTCTGAACTCCAG
Lca15774	92	G	A	CGACTGAGTACATTGTACGCGTGCAGAACTCCAATGGCCTCTACAGAGAAGACAGAGTGTCCTCCTCCCCCGCTGAGATCCAGTCCCTCACGCCGTACACTGAGTACACGCTCAGCATCATGGCT
Lca15782	124	T	C	GGGCCAAAAAGGGGTCCGTTGTTTACCAGACGGCCCTGTATCTCAGCCCACGGAGGAGAGCTCGGGGCCTTTCATCTCCTCCAGACTGGGATGTTTTCAGAGGCGATAAAAAGCCCCAACATCTG
Lca15786	45	C	A	TACATTCAGACGGAAGAAGTGGAGCTTCATCGGCAGCATCACCCCGCGTGCACCACCGCCGTCTTCCAACTCCACGTCAGTAAATTCAATCTGAGTGAAATTATAACATGTCCTCTGTTCGGTTT
Lca15822	14	C	T	TTCTGTGAGGCTCTGATATAAACTCCCTCTTCTCCTGTGTAAAAAGCCCTGACCTTAATTAATCCCTAATTTTAGCGCTTTTAGCATCTCTTGTTATACTGGAGTTTAAGCGGCCTTCTTAACTG
Lca15868	39	C	A	GCTTCTGAAGTGATGAACTCTGACAACAGAGATGATGTCTTGTGCGTGTTGACCTTTGAGGGACAATTGAACATGGTGGAGTCTCTTGTCCCATCATCAGAGAACACGGAGCGGCAGAGACGACC
Lca15891	122	G	A	GACGGTATGGACCGCCTCCTCCTCCAAACCTCCCCTCCCTCCTGCTCCTCCTGCCTGTCCCCGCCACTGGTTTGAGCTCCTGTAATTAACAAGAAGACTTCAGGTGCTTTTATGTGGAATGAAGG
Lca15896	112	C	A	GAGCTTCACTCTCTCCTGGTCAAAGAAGCGACGTGCCTCTTCCTTGGCTTCCAGAGTCAGTGCTGTACGCACCTGAAAAAGAGGAGGAGTGTTAATATGGCTTAACAGCTTCATTTTTTTCATTC
Lca15904	5	G	A	GGACGACTCTGCTGGAGCTCATCTTTCTCTGCGTTAAAGCTGCTCTGTCCAGACTCGGAGCGGGACGCGGTCTCGGGACAAATGGACGAACATGTTGACTTATTTATCAGTCGTCCTCTCTGAGA
Lca15942	32	T	C	CTTACCTTTTATCTTGCTGTGTGTAAGTGGCTGTACATATGACAGTATGGTCACATGTGGGAGATGGAGCTGAATCATCTCATTAAGAGCATATGTTAACACTGCTGTGTACTGTGTTGTGTTTC
Lca16060	37	G	A	GTTATCAGGGCCAGAGGAGCTGCCGTCAGAGCTGTGGAAATCATTGCTGCCATTGCGGTCGAAGGTGCCGCAGAGGCCTTTCGTGTTGCCGTAGTCGACGCTGGGCGCCCGAGATCGGAAGAGCA
Lca16118	78	T	A	GTAACCATAGCAACAATATTCATACTTCATGCAAGATTACACAATTAACATTTGGACAAAAAAGTTAAAGCTCCCTATTTTTCTTTGTTAAACTTCCATTATATAAGAAATGCAATTACACACTC
Lca16195	38	T	A	AAAACTCTGTATTAAAACCAATTAAGATATGAAAAACTGACATGTTATTAAAAGATAAGACACTTTTCTTGTCTAAAATGCCTCAAAAAACCACTTGAATAATCCTATTGTAACATTTGTAAAAT
Lca16213	17	A	G	TGTTTGTTTGATCTGAATGACCTGTCTTCCATGAGCCTCCTCTCACCTGTGGAGGTGGACCAGAGTTTTGGCGCTCTCCTCATGATGTGTGGGCTCTGCACTGTGCCGTGCCATGGTGAGCACTG
Lca16235	47	T	C	CTGGAGCACCAGGTGAATCTAATTAACAGAACCTAGCTAGCATGTGTGCAGGAGGACGACAACTACAGGTGAGTGGTAGGAGAGATAACACCACCATTAGTACTTCTGACATGCCGTCATTCAGC
Lca16263	108	A	G	TTTGTCGGGGTGAACGGAGGGTGAGTGGGAAAATAAAATTCACCTGCTCTGCTGTTTTCCCAGCTCCAGGGTAAAGGTGCTGCTGTTTCATTTACGAGTCCCATCACACCTGAGTCCTCACGTTT
Lca16267	68	A	G	CCTCATAATAATCCTCTAAAGAGCATTAGCGGGCTAAGTTTGTCCTGTTCCAGCTCCAGGTTTGCTCACTATGATGCAGATATCTGACTCCTACAACCAGAAGAACTCTCTGTTCAACGCCATGA
Lca16306	51	G	A	CGAAGGAGGCAAGGCAAGACTAGATGAGAGAGGCAGGAAAAGAGATGCACGGAGCTGAGAGAAAAGAGAGAGAGAAGGAGCAGCTTATGTTAAAGAGCCAGCAATACCAGCCAGTTTCATTAAGT
Lca16316	86	G	A	AGACATTGTCGCACTCCTTTGCCTTCTTATTCCCATTGATAACATTGTTGAGCTTGGCATCCATAATAAGAGACCAGTCCACGGAGTCCAGGTAGCAGAGCTCAGGGTTCTTCTCAATCCGCATG
Lca16367	54	C	T	CCAGCACGTAGGGTCCAAATGGATCCGAATAGTGAACCCGCTCCTCGCCGCGCCCCCCTGTGTGCGGACGACAGAGCATGTAAAAAAGCGCTTTCTTGGAAAGAGTCAAAGAGATTACAGCCAGG
Lca16461	19	T	C	CGTAGCTGAACCCCAGGCTGCTGGCGGATGCTTCGTGAGGCTGGGGATGGTGGAGCTGGTGGTGGAGGTGAGATCCAGGGGGCAGGTGTTGGGTGTAGTGGTGGTGGCTCATGTAGGGATCATAA
Lca16464	8	G	A	ATGGTCGGGGAATCCCAAAGGTCCGAAAGCCCTGGTGGCGTGACGGTTTGACCCCGATGAGCTGGAGGCACATTCCCAGAAAAACATCATCAATGGGGAACAACTCCACCTGGAAGGAGCAAAAA
Lca16478	6	C	T	ACGATCCAGCAGCCAACGCAGCGCGCGTACATCATGATCGGCTCCACCTGGGCGTGCAGCCTGGTCCTCAGCACCCCGCAGTACTTCATCTTCTCCCTGAGCGAGGTGCACCCGAGATCGGAAGA
Lca16491	92	C	T	AGACAAACATTTTTTCTGCTGCGGTCGAGTCTGAGGTTCAAACTGTGGTTTGGCCTGTTCTGTGGTTTTAACTTTAAGTGGGCAGTTACAGTGAGCTGTTAGTGAGCGTTCGCCCCGAGGGTGTC
Lca16555	104	G	A	CTGGATCTATACTGGAGTCTGGGGCTGGTGCGATAGAGACTGGTCGGTGCGGTGTGCCGCGCTCATGCTGCTACCTGCTGAAGTGCAAGCTGAGGCTGCTGAAGTCTGGTCCCCTGCTGTGCTTT
Lca16565	81	C	T	ATTTCCTCTGAAAAAGTCTTTTGTGTGAGTGTGTATGTTTGTGTGTGTTTCACCTTGTAATCATGATTCTTAAAATGTCCCTCTCCCTGAAGACATTAATGAGTGCGAGGTGTTCCCTGGAGTGT
Lca16611	69	G	A	TCCACCGTACTGTGCATGTGTCAGACTGGAGTGCCTCCAGCTCCAGTCTGGACGATGATCAGCTGGGCGCGACAGAGTCCGCCAGGGAACCAAAGCCAACAGCCAATAAACACCTCCGTATCCGC
Lca16645	10	A	G	CCTGCATCCACACTGATGCCGTCGCTATGGTTACGCCTGGCGTCCTCACTTTCCACGCACCTAAAACAGAGAAACGCAGCCGAACTCCAGGGTTGTGTTTTAGTCTGGACGCACGCGTTCACTTC
Lca16693	55	C	G	TACAGAAAACTTACAGGTGCACCATCAGCGCCAGGGCTACCCTTCTCTCCAGAACTTCCTGGGGGTCCAGCAGCACCAACCTCACCAGGGCGACCAGCGGGTCCAGTCTCACCACGGTTTCCTTT
Lca16695	32	C	T	GTTGGGATACGAACACCTGTTGGACAGGGGGCGGGGCTGGAGGAACACCTGGGAGTGGAGCTGATCTGTGGGAGGTCAAAGGTCACGTTCAGTCAGCATTAACAGGAGTTGACAGAGTCCACCTG
Lca16722	115	C	T	AGAAGCTGCTCCTCAGTCTGGTGATCCTGCTCTTAATGCTCCGTAGCCTCCTGCCTGAGGGGAGAGGGGAAAACAGAGTGTGTGCGGGGTGAGTGGGGTCCTTCAGGATGCAGGCGGCCCGTTTC
Lca16733	97	G	A	CTCCAGGCATTATGTGGACCAGCAAGTTTTATACCTGGTCTGCACTCATCTGGATCTTCCTGTGGTTCTGCCATCACCCTGTGGCTGGGCATCTTCGGTATACAGCCGCTGAGCTTCTCTCCTCC
Lca16823	94	A	G	CCTGTTGGTGGGAGGGGGGGGGCTGGCCATGGTGAAGTGGTCTCTGGGTGTCACCCAGGTCTCCAGGCTCTCCAGCTGGGTGGAGGCTCGGTTAGTGGCCACATGACGCACGAGGTAGCCCTGGA
Lca16825	38	C	T	CCCCTGAGGACAGACGCTAAATGCCAGGGCTCAATATCGCCTGGCAGCAGGTGATATCATTCTAATACAGGTAATATTAGGATGCCAGCTCTTATCTTTACACCTTCAAGGCCAAGTTGACCCAG
Lca16832	25	G	A	CAGCGGGAACAATCAGGGACGATGATAAATGTGACACATGACACAGGAACAAATCAGAGTTGTGGTAGGAAACTCTTACAGAGAGGAGTTTGGTGATGGCGTCGGGCTGGGCGCGGCTCACGCTG
Lca16845	28	T	C	TTCTTAAAATTAAATTCTTAGCTTTGTCCAAAACTGTGGCCAATTAATTTTATTTTCTTTCTTCTTCACTTACCTAGTAGTTGATTTCCTGCACGATCTCTTCAAACACGACTCAGAATCTTTTT
Lca16856	108	C	T	GTGTCCCCGTGGCTCTACAATGGCGCGTCCGCCGATCGATGCGGTTTTGATGGGGGCGTTTCCAGCCCAAAAGCCCACTGCTTATCTCATTAATGCTGGCTTAGCCACGACCAGACATTTTATAA
Lca16866	97	G	A	AGAAGAAAACAGGAATCTGAATTATGGGGACGTTTTATTGCAGCGGTTTCCTGTAATATTCCTCTCAGCCTCACACTCAAACACAACATTACCTCCGAGCGTCCAGCGTGTTTCTGTCAGGATAA
Lca16928	38	C	A	GATTCTTTAACACCTTAGCTGCTGAATAACTACAATCCGAGCTGAATATTTTCCAACACCCTTTGCTTCTCAGGCCCAAGTCACCTATTCATTTACAATTAGCCCCAAACTTATCACAGTACAAA
Lca16930	50	C	T	CGGTCCTGAAGGTGGCAGCAGCTCCAGGTGCAGGGGGCGGAGCCTCCATCGTCACAGTGAGACAGGCCACGCCCAAACCCACAGTTCCTGTGACAACACTTCCTGCGGGTGTTCGTATGGTCGTA
Lca16942	111	T	C	AATAGCTGTGAGTTGGGGGTTCAGGGGGAAGCTGTAGCGGTAAAGACAGTACGGGCCCGCAGTGTCAGAGAGATGAGGGAGGAGAGAGGGCCCCTGAGGGCCGAGGGGGCCGTGCAGGGGGATGA
Lca16945	75	C	T	TCTGAGCAGCACCTTCGCTTCTTCGGCGGCTCTCGGGACTACCTGTCCTGCTTTGCCCAGATAATCACAGATGCTGAGCTGTGGGCGGTGCACCTGGCTCTACATCCGCAGGCCAACCTGCTGTC
Lca16950	92	A	G	AGGAGAAGGTGATTTTGACGCCTCAGCGGTGAAGAGGCGGTGCGGGGTGGCAGCCTGCTGCCTTCAGGTGCTGCTCGTATAACACAGCTTTAACTGCGGGAAGTTACATTTAAGTGTCTCTGATT
Lca16963	8	T	C	CCACCAGCGTGTTGACCTTACTCTCCCCTCCCTCGAACTGAGCCAGGTTGTGGAGGCGGGTCATGATGGCCGTGACAGCCTTCTGGACCAGCGAGACCAACTGCTGGGAGTCCATGTTCTCTGGC
Lca17033	17	A	G	AGGGACGTGTGTGAGCACCAGGTCAACTGTGAACATCAGGTATTAATAATGCAGGACAGGAAGCAGCCCTGCTCCGACTACAGTGGTGTGCACTCCGACTCCACGTCTCTGCTCCTCACCCCACC
Lca17038	9	C	T	CCTCTACTTGCTGCGGACGATCAGGAAGGGGCGGAGGTCAACGCCACGGACCCAATTGTGCGGCTGTTCCTGAAACGGCAGCGCCGCATGAAGGAGGTGAAAAAACGCAGGGAAGCCGAGATCGG
Lca17045	2	C	T	CCGTGTACACCCAGCTGTACTGCCACCTGGGCAGGGTGGAGCTGGCTGATCCAGAGCAGACGGGTGCCCTGCGACACGTAGCCTGGCTCATCTTCACCAACTGCATCTTCTTCTGCCCTGTGGCA
Lca17106	1	G	A	AGCCGCAGCCCCACCTGTGCAGCAGGTGGGCCGCCTCTGGCCCTAAGGCCAAAACAGGCAGTACGTGGCTTGCAAGAGAAGCACAGCTGTAACTAATAACACTGTTGATGACCATTTAGGTGACT
Lca17150	8	G	T	TGAAGAAGAATAACCTTTTCAGAGACAATAAGGTCAGTCTGGTATCATAGTGACATGGAGTTGCTTACAGGCGATCCTGACAGTTGCCTTGCGGCTCTTGGATGTTCCCAGGTGACTCCAGGCGA
Lca17198	26	G	A	TATCTGTGAACATGTGATCTGATTGATCGAGTTAATCTGCTCTGGTTGTTGAAATAAAAAAACTGACGGCTGTGTGTGCAGCTGTTACGTCACTGGCCAATCAGAGGCCTCAAAACCCACCCAGC
Lca17264	13	T	G	AAAAGCAATAATTTATACCTTCTATCCTCTAAAATATGGTACTTTTATCGGTGTGAGCCAACCCAATAAGATAAAAGCCCGCATTTATCTCACAGTTATTAACCTCAGCCTAAAATGAAGAGTTG
Lca17330	4	G	A	TCGGCACCGTGGCTGCTCTGCATGAGCAGGCCGTCCGTCAGAGCGTACGACAGGCGAGAAGGATCCTCCAGCAGCCAGCTCTGCAATGCATAAAGTCAGATACAAAACAAATGGGCCAAGTACAA
Lca17361	18	G	A	AGCGTCAGCCCCTGCCCGCCTGTCCATCAGGCTTTGGGTGGGGACGTCACTGGAGCACCATCCTGCTGCCTGCCACTCTTCTGGGTATCATTACAAACACTTCTCTGCTGTTTTGTACTGTTGCT
Lca17376	54	G	A	GGCCAGAGGCAAGGAGGGGTAGGGTGGGGGGTGACATGCCCCAGCACGTGTGCGTGCTCTAGCTGGGCTCACCAGACCAAAGATCAAGTCCCTTAAGCTGCTTTTCTGAGCCAAGAAAAGCTTAC
Lca17388	123	A	G	GAACAGGTCAGCGCTGACAGGAAACAGGTCGTCTTACACTTGTGGCACTGGCGCTCGTCGTCAGGGACCAGCTCAAAAACCTCCTGTTCTGAGGACAGCACCCCCTGTAGGTACGGAGGAAAGAG
Lca17392	56	C	T	GGACGTGAAGGTCCCTGGGGCAGAGCGGAGGGCTTGGGCGGGGGCTTCCTAGAGGCCATGGCCTGGGCTGAAGTATCCTGGCAGGAGACAGCAGCAGACCTGAGGTCCAGCTCTCTGGGCTTAGC
Lca17416	18	C	G	CTCCGCAGCCCCACTCGCCTCCCTTCAGCGCGCATACTTTCTACATCCATCCCGACACATGGGCGGATTTAACACATAATCAGGCTGGACGGGAGGGCAGGCCGAGAAGGGGGAAGGCCTGGCCC
Lca17463	74	C	T	GGACTCTCCGCCTCCTCCTTCCCCGCGCAGGGAGCGCGCCGCGCGGCTGTGGAGAGGCGTGACGCGCCTGAACCGCATCTCCAGGATGGCAGGTAGGTCTCCTCCAGGCCGAGGACCGAGATCGG
Lca17483	19	T	C	TCACTGGCTGTTTTTTTTTCCCCAATTGCATCTAAAATTAAAATTCTGGTAATGAGAGGATGAGTTAAAGGAACTTAATCCTACCTCATATCCATCTTGCCACCTGGTGGACCCATTCCTCTTCC
Lca17517	83	A	C	GGGGAGAACTTGGTAATGTGTGAAACTGCATTCCTCAAATAAACCGTCTGAATTGAAATGAGAAACAGCACTGGGCAGAAAAATAACCCAATAAATGGGGGTTCATGGCTGGCTTGCGATGGGAT
Lca17530	71	A	G	CCACTCATACTGGACTTTGGCTTACAGTGGATTCTACATCTGCTCATCAAAAGATGACCTTTCACCTTAGGAAGCCGTCATCGTTCACAGCAGCAGAGGGTGCAGCAGGCCCTGCTTCAGAGAAC
Lca17548	81	A	G	TCCTACCACCTCACCCTCCTCCTCCCCACCCAGGTTCAGGGAGGGTGCAGCATGGGGGACCTGCTGAGGAAGGGAGTTTAAGGGTGGGCTCATGACTTTGTCTTACAAGCTCATTACACTGACAT
Lca17550	13	C	T	AGTCTCTCTAGCCTGTCCTCTCCTCCCCTGTTGCTGCTGCGCACACAGACAAAGACTCAAAGCTGTGCAGCATGATGCGACCTTGTCTCTGTGGCGCAATCGGTTAGCGCGTTCGGCTGTTAACC
Lca17578	7	G	A	GGTGGAGGTGTGGGCGGAGGAGGATCAGTCTCTGGGTCTGAGCATCGTGGGCGGTCGTCACGTCATCAAGCGCCTGAGGAACGGAGAGGAGCTGAAGGGAATCTTCATCAAACAGGTTTTACCAA
Lca17595	44	T	C	GTGGAGTACTACTTCCTGTCTCAGTACGTGTCGGTGGTGGAGATGCCGTTTCGTCACGTGATCCACGGCCGCGGCGACCACACTCTGAGCGCGCTCACTGAGCACCTGGCCCTGCTGACCTCTGA
Lca17636	59	T	C	GTGTCGACTGTGGTTGAGTTGATGCATCGTGGCCTCCTGGTGTTTGAGCTGAGATGTTTTCCAGTCCCTGTGAAGCAGCATCCATCAGCTCCCTGTCCTGTCTTTAGATCCTGCCCATGAACGAC
Lca17664	102	C	A	TTCTTGTTCACGATCAGCCGACGAGCCTCTGGCGGGATCGGGCGCACCACGGGGGGCTCGGCAGGGAGGGTCCTGTGCAGCCCCGCCGCCTCTGGTGGGACCCCGCCTGCTCTGCCGTTCACCTG
Lca17694	79	A	G	TTCGTCTCTGTCTCCGTCTCGGGCTCCTCCAGCATCGGTCCAGCCGCTGGACTCATCCTCCCTGTTCTCTCTGTCTTCATCCTCTCTCTTTAATGATGCCAGAGGTTTGTCGGGTTAATGCATCA
Lca17705	69	G	A	AGTCTGAAGTCTGGAGAATCAAGCTGTGTATTTCTAGCATCAACTTTCAGTCTTGGTACCTGAGCTCCGCTTAGAGCTGCCCCACCCAAGCCTAGACCCAATGGTGGAAGGTTCAGATTGCTGCC
Lca17714	13	T	C	GCGAGTGATGTCTTGTGTGTTTGATGCTTTTCCTCTCTGTCTTGGTGTGCTGCTCTCAGGGGGAGGCCACGTGCGTATTGAGAATGTGAAGCTGGACTTTAAAGAAAAGGCCCATGCCAAGGTCG
Lca17736	104	G	A	CTGTTTTCATCTGTCAGTCTCTGAGTTTGTCACGTGCAGTAATGAAGAATAAGTTACAATAAAACACATCTCCACTGGACCACAGAAAGTCGGCACAGTCATCGTTACAGAATATTAACATTTGC
Lca17747	59	C	T	CGTGTGATGCTGGACACTGGGGAGCTGACTGTGCAGAAACCTGCGACTGTAGAAACGGCGACGGCAGCTGTGACGCTGTGACGGGACAGTGCAACTGTGAGGCTGGTTACACCGAGATCGGAAGA
Lca17757	21	C	T	CAGGAAAAAAATCTGACGTTCGTGATCAGACACACACGCAAACACTCATCCACCCACATGGACAAAAAGGATATTCTTTGATCATGTCGAGTTGTGGGCGCCCCCAGCTGAAGGAGCCGTCTGAC
Lca17799	26	G	A	ATGCAACGGGCTCCCCTTCCACGTCGTAGCAGGCCGCGTCCTGTGGTTCGAAGTCGTCGAGCACGGAGAAGGCGCTAACGCACAGCACCTCTATCCTGGCGTGCAATTTTGCGTACTTGACAACA
Lca17808	89	C	T	ACTCAAGAGTTTTCTTCCCTGCTGCATCTTGAGACCCACTGATCTCACCATTCCTGCAATCCTCCCGTCAGCCTACATTCACCTGTCTCGCCCATCTTCCCTCTTTCTTCTACTCCTGAGTATCC
Lca17836	120	G	T	CTACGGCTCGGCCATCGACGTCTGGTCAGTGGGCTGCATCTTCGCAGAGCTGCTGGGACGACGTATCCTCTTCCAGGCTCAGAGTCCGATCCAGCAGGTGAGTTAAACACTGATCGTCGGTTATG
Lca17849	85	G	A	CCTCAGCTCCTTCTGCGCCGCCATGTCTCCCGCTGACAGGTGGCGGTACTCGGGCCGACGCTGGTAGATGTATTCGGCGTATTCGTCCATCCACACCTCTGCCACACGCTTTAGGTTCTGAAATC
Lca17877	99	C	T	CGACGTGAGCGCTCTGACATGCGCTCCAGGCGATGTCCGTACTCTATGGGTGAGTCTGCGTGTCTCTTGCGCGCTGCCCGCTCCATGCCCCTCGCCCCCTGGTAGTCTCCGATCAGCTGCTGCGC
Lca17917	77	G	T	GGCTTTCTACCCACTCCCCAGCCTGCCCTTGCATGCCTCCTGTATGTGCATGTATTCCTGTCGTGCGTGTGTGTGTGTTTTTTGTCGGGTCTTTTGTGCTCCCACCGCTGCACGCGTGTGCTGCC
Lca17919	6	G	A	CCGTCGGCCCCCATGGCGCCACCTAAGCCTAACCCATCGCCCTTATCTGGCCCAGGCATGGGAGGAGCGGGTAAGGAGGGCCCGCTGTCCTTGTTAGGCTTCACGTTCTCAGGAACAACAGGAGC
Lca17936	117	G	A	AAACACTACCTGGTCCACACTGGGGAGAAGCCGCATGAATGCCAGGTGAGAAAGCAAAGCTGAAGATGACATCTTTTCATTTGGTTGATTTTCTAGACAGAAGAGTTAACAACTAGGTGTGACAG
Lca18006	94	G	C	CGTCTACAAGAATGTATCATTTATCCTGATGAAAATGAAAGTGTTTTAGGAAAAGGGTTAAATGCGTTAAAATCAAATGGAACTTTCGTATTGGAAATATCAGATGTTTGTGCCTCCTCGTCAGG
Lca18018	122	A	C	CCACTCGCACACCGACCACTCGGGCACACACACCTCTGGTACGACTGACACACACACCTCTGAGCCCACCCCTGACTCCAGCATGGTGGGTGTGGGTCTGTTAACACAGGAGAAGGAGAGACAAT
Lca18023	39	G	A	GTTACAAACCCAGTGGGCTTCTTGAGTAGAAACACAGCGGGGGGTCAGGCAGGCGGGCGGGCGGGCAGGTGTTGCGAGCTGTAATTTGAATGGAGACATGGAATTGAAGTGCATGACTGGGTGTA
Lca18079	57	C	T	CGGAAGAACGAGGAGCTGAAGATCAAACTGAAGAAGCTCGCTCTGGCTGAGTTCAACGGCAACGACGGGACCGACGGGTAAGAAATACCAGCCTGACAATAATGCATCCAAAATAAGAATAATAT
Lca18103	112	C	T	GATGTCCAGTCAAACGAGCATCAGAAGATTATGTAACAAACCATTGTGTGGCACAGATGATAACAATATGAATATTCGTTTGTATTTAAATAAAGGTAGGCTGTATGTTCACTCTGAGTTCACTC
Lca18117	102	G	A	TCGTACTACTGCATCTGCTCTCCGCCCTGGACCCTGGCCACCGACCGCAACAGCTGCGTGACTCCTGAGGAACAGGCTGGTGAGTGCAGACCCTTTGCAGCGGGAGAGTTGTGAACAACGGCCAG
Lca18165	11	C	T	GCGAGACGAGCGAAGACTGTGGCTGAAAACTCACTTCACAGTTTGTCATTGTGAACTTGTCGGCGCTCAAACGCAACACGTCGCCTTCGCTGGACTCTGGCTTTGGTGTGAAGAGGAAAAAAGAG
Lca18242	33	G	A	AACACCCCGTTGATGCCATTGTTGAAGACTGGGTAGGAGCAGAGCCCTCCACGGGTCGTGTCACGGACATAGACAATGCCTGGTAAACAAAACGCAAACATGGCATGGTAGAGACTTCAGTGTTC
Lca18329	81	G	C	GATGTCTCTTTAACATCTTTCTCACTGGTTCCCTCATCTCATTGCCGTTCAGGTCACATCTGCTGAAACGTGGCCTGAAGGGTCTCGTCACTACACAGGGACATCAGGCTGGGCAGCCAAATTAG
Lca18341	86	A	G	AGCCGAGCTGAGCCCAGGCTGTCAGGCTGAGCTCCACCTCTGGGCTTCCAGCAGGTAGTCTGAAACACTGGGAAGGCCCCCGCTGAGGGTGGGGCCTCCACAGATGGTGCATTCACCACCCCTCT
Lca18349	24	T	A	TTTTGCCAACGGCAAGGCCTTCTTACTTGAGTCAAACCTGAAAGAACAGCATTAATCTTTAAGTAGCCTCATAGCTAGCTGCATTAGAAGGCACCAGTGAGCAAACAGGCTGCCCCGAACAATAT
Lca18386	38	A	G	GAACGGATCGACAGCGTTGAGGGAGTTATCTTGAGGCGCAGACAATCTTTGTACTTACCTGTCGCTAGGATACTTTGCCCTCCTCTGCTGCCCAGCGAGTCACGCCATTGGCGGGTGAGTGATGG
Lca18416	98	C	T	AGCTTCTGCTCTCCGTGGCCAAAGTTCAGCTGCTCCACCTTGTCATCGTCACTCTGGCGTCAGCCGTCGTGGCCTTTGTTGCTCCCTGGTTTCTACCTATGCCCAAGAGGAGCTTGTTCTTCCAC
Lca18424	76	C	A	CTTCATAGCTCCAAGGAGATGGGGCCATACGTGGTGACCTGTGAGTCGGAGAGAGAAGCTGCTGATTATAAAGTCCGAGTTTTGGAGATCGCTCTTATGGATAAGGTAACCTCCAGATACCTACC
Lca18454	7	A	G	GGCGTCAAGCAGCGCTGGTGCCGCACGGCGTCGGTGTTCGTCCTGCTGCGTTCGGGCGCCACACAACGCCAATACGTACTGGTTGTGAAGGTTGTGGAGCTTTGCTGTTGCTTTGTCGTAACGTT
Lca18498	96	C	T	CTTGTAGCTGGTTTATATGTCGCTGGGTCACGGCCGAGCGGACAGGTCCGCGGGATTTAAAAGGCTTGTCAAGACCCGACGGAGTGGAAAGCACTCGCATTTAAGTTGACTTCAATCAAAGAGAC
Lca18503	83	T	C	AGGCGTTGATGATATCCTGGATCTCTCGGACCACGATGATGCGAGCCAGCATGTGCTCCACTTGCTGACTCGTGAGGGGTTGCGATGAGTACCACATCGGACTGTTGGGCGCGACGACAGGCTCT
Lca18514	54	C	T	GTGAGCCAATGGAAAAACAGCTCAGGTGAGACCCAGACTCTGCTCCCTCTGATCAGGGTCGTGTGTCAGAGGCGGCCATTTTGGTGCTGAACCTGGTCACACCTGAAGTCAACCCACCAGACCAG
Lca18537	9	T	C	AGCCTTGACGTGGAACTGGCAGCCGCTGTGTTTAAGGAAATGGGAGATATGATGGACGAGGAAACAAAACTGAGACAGGCCATTCAAGAGATGGTGAGAAGAAATCTTTTCTCTGTGTATAGGTA
Lca18559	123	C	T	CAGCACCAGCTAAGCCACCGTCTGAGGGAGGCGCAGGAGAACGACCCCGACAAGCTGTTGTGCTGCGACCAGTGCAACAGGAAGTTCAGGCTGCTCCGCCAGCTCCGAGTCCACCAGGCGTCTCA
Lca18561	93	G	C	GAAGTTGTCCTCGGCCTGGGCGCTCTGCTCCAGGAACTGCTCCATTAGCTTTTCCATAGGGAAGTTGGCACGCCTCTTCCTTGGCCGCTTGGCCGCTCTGGCCGTCAGATTACTGGCTGACTGGC
Lca18571	21	G	A	CTCAGCGGCTGCCACGGCAAGATGTAAGAGCCTGTCAAGTCGGCAGCAGCAGTTGGATCTTAATTGAGTGAGGCCTCCCAGTTGAATCCACGAAGGGAGCTGGGGACCACCCACCCAGATGTCTG
Lca18573	20	C	T	GCAGCGTTTATTGGTGCCGCGCGCTCGGTGCATGACAGGGATTTCCCGCTGGGAGCGCGATGGGGAGGCTGATGTAAAAGTGAGAGGGCCGCTCTTACATGAGGACATCACTCAAGTTTTCACCT
Lca18581	8	G	A	GCTGAACAGCGCTGAATGACTTTTCCTCATCTTCCTCTCTAGCTCTCACACAGTTTTAACTTTTTGTTTACTTAGTGCTTGCGTGTGTGTGCGTGCATGCGTGTTTGCAGACGAATGGTGCCGAT
Lca18606	80	G	A	GAGAAGCATCTGCCCTGCGAGACTATGCAGCCAACACCATGAATGAGTTTTTGGGAATGTTCGGTTATGATGACCAGCAGGTAAGGGATGAGCTGACCAAGAAGATCAGCTTTGAGAAGCTCAAA
Lca18728	121	C	A	CTGACCGTCCTGTGCCCGTACAGGGTCTGGTTTTGGTTTAGTTTGTGCCTGTGCTGTGGGTTCAGACGGGTCCAATTTGGGCTTTTTGCTTTCATTTTCGGCATCGGAGGGTTCTATAGAATGGG
Lca18754	47	T	C	GTGTTTGGCTGAACGACCTAGTCCAGGTGGCGGCTCACGAGATTGGTCATGCCCTCGGCCTGTGGCACTCCAGAGACCCTCAGGCCCTGATGCATCCCAATGCCACCTACACCGAGATCGGAAGA
Lca18761	82	A	G	ATGGCCGACCACCACACCGACGGCGACCCGCGACAGCTCGTAACTCAGGCCCGTGTTCTTCCGCACCAGCTCGATCAGCTCAGCCCCGATGGTCATGGGAACTGGCTCGGAGGCGGCGGGGCTGC
Lca18791	69	G	A	CACTGCCTCGTCAACAAGATGTGTCCGAACTACTTCATCCCCCAGTGCAACATGCTGGAGCACCTGTCGGACGAGACGGCCATGCTGCACGCCCGCAAACTCTCCTCAGTGCGCTCCGACCCGAG
Lca18814	26	T	C	TGTTTTCGCCGATACGGGGATCTTGTCTGGCGCACGGGACCGACCATAAACAAACAAGGCAGCCGCTCGGGTGGGAGAGTGTTCAGCAAGCGACCTCTGAAGGGTGTGAGTCCGCGTTATTACTG
Lca18821	77	C	T	TGCTGTGACCTACATTTCCCTCATGGTCAGTGAAGATGACTGACCTGTCTGTGTTTCTCTGTGCCGCGCAGAAGCACGATGGTCAGTTCACAGTCATCCAGTTGGTGGGGATGCTGCGGGGCATA
Lca18823	40	T	C	GTGAACGTCCTGTGCGTCCGACAACACCGTCTCCAAAAATGCTGGTTGGCTGTAAAACGACGGAATTCCACCAGGGCCGATTAATCCCATCCCGACACCCACACCCACTCCCACGCCAGCGTGGC
Lca18868	74	G	A	AGGAAGTCCTCTTTGGGAAACAGCTGCATGTTCTCACAGATGTTCTCCACGAACTCGATGGGATCCGTCTGTCGGACACAGGGACAGAGACCAGGACCAGGACAGACACCAGGTCACAGGTCAGA
Lca18876	43	C	T	GTGACAAATGCAGTACCACAACATGGCAGAAGTTTGGCAAAATAAACACACGCACACAAAAAATACCCACAGAACTCAGTGATCATCGTATAATACTTGTAAGCTGACATACTGATGATTTATAC
Lca18906	68	C	T	CCAGAAGAAGTGGCCGCTGATGAGGAAGCCGTCAGCGGCACGCAAGGCAGAGCAGCGCCGCAGCCACCACGGAGAGGTCACGGTCCTGGCTGTGGGCAGGTGGGCAGGTGTGTGTGAATGTGTGT
Lca18944	1	A	C	AGAAGTATTGTGCAGAGCTACAAACCTGGAACCAAAACATTTTTAGGACACTAGCTTTTCACAAAATCCCATCTATCTGTCCCTCTACATCTGTAATGAAACCTAGCAGCTCTGCAATGTGCACC
Lca18954	34	C	A	GCCTATCACCCTGCCTGCTGGATCCAGCACCACCGAGCTCTCATTAACTGTGATTTCACTCGCACCGCTGATGGGGTTGGTGGGTGGACCTCCGACAGACATCTCGTAGTCTGGAGGAATCTCAT
Lca18957	106	G	A	GCTCCTCTCCCCTCCTGATTGCCACCCTGCTTTTTCCAGGAACGCCTTGTTGGTTTCCACCGTACAAAAACAGTCTCAGGTTCGACCCCGCAGCACCAAGTTTGCGTCCATCAGCAGCCGCGTGT
Lca19001	107	C	T	AGCACTGCATCACCAAAGGTATTCGCACAACAACAACACAGTCACATTTTGCTCCCTAAAGTCCCAATCAGTCTCAGAGTTCATGCTTACGCACAGTATTTCTCTCCTCCTGCTTTAAAGTTAAG
Lca19007	76	T	C	GCTGAAGACGCCCAGCGTGTTCACATCATGGTCATAGTACGCAGATGGCATGGCCTCCTGCACCACCATGTTGGCTGCCCAGGTCACCGCGTGGGTCTTCACCGCCGCTGCTGTGGGCAGGTGGA
Lca19031	51	A	G	CCCAGACAGGGGAGTTGACACCATCACCGCAAAAGCCAGGCCCAGCAACTGTGCCTCAAGGTCCCGTCCCCGTTTCTACCTCTGTCCCTCAGGCTGACCAGGCTGTCATTGAGAAACTTGTGCGA
Lca19043	67	T	C	AGAGAAACACCTGAGCAGTACTCTGAGGTAGTACAGGTACTCGTAGAGGATTTGTACTTGTAGTATTTACCACAGAGATGCAGGTCACAGAAGTCGACCGTCACGTTTCCAGAAACCTCCACGTA
Lca19053	9	C	G	GTCTTCTCGTCTGTGCTGTTGCTAAAGACTGCGAGGCAGTGTGGCTAATTGAACGACGTCCCAGAGTGGGGGGATGGGGATGGTAGTCATGGGGACCGCTGGAGTCTGGAAAGGTGTGTCCCTCC
Lca19108	43	C	T	GCTCAGTATTTTTTTTTACCTTTAGGTGAAAAAATGAGACTTCAAGCCAAACACCTGAGCTGTGAATGACACCTCTGGATTTTCACTGTTGTTATTTTTGTGTTTGCAGCCATGGACACCACCAA
Lca19115	97	T	C	CAGCTGGTCATCCTGAACCATCTGCTGGGCGAGCTGCCTCCTCTCCTCGGCGCTGCGGCACACCAGCCTCTTCTGCATCAGAGCCCTGACGTACTCCACCACCATTAGCCACTGGGCCTCCTCCT
Lca19117	63	T	C	ACGGCCGCCCAGAGGAAGTAACTCTGAAACTCTGTGTGTCGTCAGCGTGTGATTCGATTACGTCTGAGCGACCTGCTGTCTCGGCTGGAACATCCAGCTGTCGGCCTCGACTGCTGAGGAGATGC
Lca19144	109	G	C	GGCTGTCACATCCAGGCTGCTGATGTACACAGCTGATGTGAGCCTTTCACTCCTTCACTGTACAGTGGAGAGCAGCTCACTACAACAACCGTTGCTTGGAGACCGTCTGTCAGTTCCCCACGGTC
Lca19180	111	C	T	CCCCTCAGAGAATCCCAGCGTCTCCTGCTCCTCCGTAAAGAGTGCCTGACTGAGTTAAACACGTTCCTTGAGAAGCATGGAGCGGCAGCTAAGGCTGTGCACCGCCTTCACGAGGCCGTGGAGGG
Lca19193	28	A	C	GTTAAAAACAAAATTACACAGGCACCTCTAAAAATGTACAAATTTTAGTCATAATCACTCAAAAGAAGGGTAAAACTGTGGTGTATGTGTGTGTGTGTTAGTTACCCGACTGGTTAGGGGTCCCA
Lca19205	93	G	A	AGAAAAGACACACACAGATATAAAGTTAAAATCAATCATCATCAGGGATCCTGAAATCATGACATGATTGATGTAGTGGTGGTGGCACATTTGTTTTCTCACAGCAGGGGGAGGACGTAGTTTTA
Lca19242	38	C	G	AGACGTGGACCACCACGGTCTGAGGAGAGGAAGGAGTCTGTCAGTGTTAAAGAGGCAGCAGGACTTTCCATCTGTTTTCTGTTTGTTCAGCTCACGTATGTCTGGGAGAGGTTGGGCGGCTGGTG
Lca19262	91	C	T	TCTGTGGGAATGTGTGGCTGTGTAGCTGGTGTCGCTGGAGCTGCTCTGGAGGCTGTAGTGGTCCTCCTCCTCGCCGTCGCTGATGCTGTCCACACTGTCCGCCTCAACGGGGGTGAACTCTGTGC
Lca19270	80	A	G	CACTCTTACCAACCACACTCCTGTCCCCAATCCACGGACCTCACTGTCTGTTGCTTCAAGCAGTGCTAGTGGCGCACAAGGGGCCCAGGAGAGCCCAAAGCTTCTTAGAAACACGAGGTCAAGCC
Lca19282	37	C	T	TACCCTGTATTACCTGTTTTCTTTCACTTCACTTGGCAAATTCACCACCACCTTATCTCTTCTTATTCTGCTCCTCCTCTTTTCTTCCTACACCCTCATTGACTCCCACTCATGCATCCCTATTT
Lca19284	25	G	A	TGACATAAGGGACTCGATCTCTCAAACACTCCTCATCAGACACCTCCAGCGGGGGACTTCGTCCTCCGTGGTCCTCATCATCAGAGCTGCGCTGGGACACGTGTGGTGGATACACGGTCCGAGGG
Lca19316	90	G	A	GAGGCTGTGCGCAGCGACTCTCTGGATCAGAGCGGCTCAGCTGACAATCTGGCAGAGCCTCACCTCACCGCGTCCACCGCCTCTTCCACGCCACCACGCCAGCGGTCGTCCAGTGTACACACACT
Lca19347	31	T	C	GAAACTGTATCCAGAGCTATGTCAAGGTATTGTGGACGTGGCTATTTCCAGTGTCTTCACCCTGAACAACAGCAGTGACTCCTCATCCGCTTCCTCCTCTCCTTACTCCTCCTCCCCATCCTCCA
Lca19353	78	C	A	TTGAGTAGGGGGAATGTAATTTAGTATGTAAATGGATCTAACTCTAAAGAACACTGCTCTTCTCATGTGGAGTGTATATCTTGACACATTTTCCCAAAATTAAGACAACCTGTTATTTTCCCTCA
Lca19360	113	T	C	AGGGGGCAGAGGTGGTCAGTCAGAGGGCCGACGGGCCACAATCTCCTCGGCTCTGGAGCTGGAGGGGACAGTCAGCCATGATGGAGACCTGACTAACTTTATCACCAAGAACCTGGAGCAGAAGA
Lca19363	78	C	T	CTCAGTTCTTTACTCCTGTAAGAGAAGTAATACAACAGTATAAAAACACTCATTACAAGTAAAAGTTGTAATGAGATCGAAGAGCAGGAGAGTTTCTTCCTTCAGGTTAAAACAGGTAATGAATC
Lca19366	71	T	C	CACAGGTCAGGAAGGGGGGGTCATTTAAATCTTTGAGCAGAGACCATGAAGCTTTACACTGTGAACATGCTATGTACACTATTTTTGTGTAACAGAGTGGTGCAGGAATAAGTCCTCAAACCAGG
Lca19369	100	G	A	ATTCAACACCCCCGATCACGAGGACAGGAACAAGTTCACAAAGTAACTCTGAGGAAAAGCAGAATTCTTCTTCCTCTTGTTTCTCTCCCGCCTCGGCTCGTCGGCACAGGCTGTTCCAGGGTTTA
Lca19404	43	C	T	GGCCTCCAGAGTGATGCCGCTGGTGGAGTAGTCGCAGCCGAATGTCTGGATCATGTGGTGGGAGAAGAGGCGCTGCACGTTGTTCAGCATACCTGTGGAACGCTGGTTCAGCTGCTGCACCTGCT
Lca19423	43	T	C	GGCTCGGCGTGGAGCTCCAAAGCCAAGGAGCTCCGCTTCGAGCGCATGGTCACGGTGGATTGCGTGGAGTACAAGCGGGGGCTCGTGTACTTTACCGTGGTCATGGCCACGGGGAAGGAAATTGA
Lca19451	110	G	A	TCACCGCCCAGGGTGAGTGCCATTCCAGTTTTATGATGGGTATGGGCTGGCAGGCCGTGCGGTTGGCATTGGGCCTCATGTTGTAGGAGCAGAGTTTGCAGGTGAACTCGTTGGACTGGTACTGG
Lca19460	44	A	G	CCTCCTCTCCCTTCTCTCCCTCCTTCTCCCCTCCTTCAGTCGCGCTCTCCTCTCCTCCTCCTGCGGCCGTGCTCTGCTCCTTCTTCTTCCTTCCTCCCATCACCTTCCCCAGGCCGCTCTTGTTG
Lca19466	96	A	C	GAAGTGGAGGTCAGCAAAAACAAGATTATCAGGGGTTTAATTAAGCTGAGCCAAGCTAAAGTGAAGTCAAGTGTAATTAAGCTAAACTAATGTCAAGTATATTTGTCCTGTGTCTTCATGTTGCA
Lca19468	116	G	A	CAGCAGTGGGAGGCGCTGGCTGCAAAACTGAGTCAGACCCAGCAGCAGATCCGAACCTGTGAGACCGCCATGGTCTTTGCCTTTGTGGAGGTAAAGGCCTTAAAAATCTCGTTAGAGGACTCCCT
Lca19473	41	C	T	GCAGCGAGCCGAGCGAACAGTCGCCATCAGTGCTCGACTCCGACAGACAGCGGGAAACAGGACCATAGCTGGAACCGAAACGCAAAAAAAATAATTTAAACAAATGAGGATTTTCTCATTGTGGG
Lca19478	24	G	T	CTCCATCCACCTCAGCAGCACCTGTAGGTGTGGCACTGGCAACATCAGGTGGAGCTGGGTCTGATACAGGTGCAGAGGCCTTATCTGCTGCTTTGGTGCGAGCTCGGAAGGCAAACTTCTTCTTG
Lca19491	86	G	A	AAATTAAGACTGCTGTTGCTCTTTTAGCTATTTCCCTCCTCGGTCTCATTGCAACCTCCTGAGAGAATTCCTGTCAATCCTGTTTACTTCCTGCTCTTGTCTATATCTCTTTTTTTCTGTTGTAT
Lca19506	45	G	A	CAGAGGAGGTCCAGCTCAGACCAGAGGGTCCAGGAACAGAGGACAATTCATACACGGTAAAGAGGAGCGAGGAGTCTGAGTTTGAGGAGATCACATCGTTAGAGGCCAGAACTACCGAACACGAC
Lca19524	41	A	G	AGTCCGTTACAGGGAAACTGTTTGGCGGTTTTGGGGGTTTAATGGAATCGTCGAAGCCTCAAGCACAGGCTCCGCCAAAACAGGAGGAGTCAGTTGCTGGGAAGTTGTTTGGAGGTTTTGGCGGG
Lca19558	52	G	A	CACATAAACACAAACAGATGAAGAACTTCCAAGAACTTCCTACAAAACCCAGCATTCTCTAAAGTCTCTAAGTTTTCACTTGTAGAATTCCTCATGAGTTCCCAGTACTCCTACAGTCCCCCACA
Lca19562	8	C	G	CCTCAGCCCCATCGCTCACTCCATATCTGTCTTTTTCAGGTGTTCAGGTTGTAGTGGAGGACACAGGACTTCCCCAGGGTTCGAGTAAGAGCCTCACAATGCCAGTTGGCTCCGTGGACGCCTCT
Lca19565	43	A	G	GTGGATGAGGTTGTGGTCCGATCTTCCAAGTGGAGGAAGAGCAATGGAGTTGTAAGCCTCCTTAACATTGGCATACAGCAGGTGTGTGATTGAAGTCCCCAGATATCGCGATGAATGCGTCTGGG
Lca19578	22	A	G	GCCCTGGGGGGCTGAGGGCTTATGCTGGACCCCCGACTCGGCGGCGTTCAGGTCCAGGCTACCATCTTGGATGTTCTGGTAGATCTTCTTAGCAGCTTCCAGGAAGGCGTCCTCAACGTTTTCAC
Lca19692	112	A	G	AGGGTCCAGGGAACAGCTGGACTCTACTTTAGAGACTGGACGAGGAGAGGACACTCGGGCAGAAAAAGACAGACTGTAGGGAACCAGAGAGGCTGGAACAGAAGTCACCTGAACACTGGCACCTT
Lca19702	118	T	C	CCAGGAGTCAACAGATTATGACGACTCTACTCCTCTTGAGGACTCTGAGGAGTTGTACTTTGGTCGTGAGCCGCACGAGCTGGAGGGAGGCAGCGACGAAGAAGGGGACACTTACAATGAAGACG
Lca19708	38	G	A	CCTGGTCAAACTGCTCGTACTGTTTGACCTCGTCGTCGTCGGGGGCGTAGAGCAGCAGCTGCTTGATGTGAGCTGGCTCCAGCCTGTTGGTGGTCATGTTCATCAGGACCTGACGCAGCTCGGCG
Lca19714	99	G	T	AGTTCTGGGCTGAGGACGAGGACCGTGACCTTGGCGTCGTCTGATTGGCCGTTGGAGTCGGTGACGGTCAGCTGGAAGACGTAGGAGCCCGCCTTCAGTTCGGAGAGACGCACCTGGTCAGGTAG
Lca19823	94	C	T	CACATGGCCAGACTTTTCCTCTGCCACGCTCGTCCAGAGGCTCTTAGCAGTGGAGGGGCTGCTGGCGGTGGAGGCGGCCGCTGCCGAGAGGAGTGTCTGGGCCTGGGTGGGAGGGGCGGCGGGCT
Lca19836	31	G	A	ACACTGCTGCTGCTGTGGACCATGGTGGCTGTGAGGGATGGCGGCAGGACAGAGCGAAGCGTCTCCAAAAACTCCTTGAGCAGCGACTTCAAACAAGTAACTCACTCTGGCAGAGGAGCAGGAGA
Lca19858	36	C	T	AGTGATCACATGGTTTCATTCTCCACTGACAATCCCGCCCGTTACCATGGAGACCAGAGGACTCGGGCCGGTCTCTACTGGTCCGCGGCGGGCGGGGTCTCCAGCCCATCGTGGCTCGGACCAGA
Lca19866	11	T	C	AAACTCACGGCGAGACAAAGTTCTTTTGTATCAGGAAGGCTGAGATGCCACAGAGCTTCCAGAGCACGTGATGATGCGCTAAGTCCAACACAATGTCCATTAGTGTCATCCAATGGTGTTTCCAT
Lca19893	46	T	C	ACTTCTTGTAGAGTCGTGCGCAGGGATGAAGGATCGCAGAGGTGTCGTGCGTCGTCGGACGTTTTCAACAGTTGAAGGAGGAAGGCAGCCCTGGTGAACAGGCTGCACAGGGTGCTGTGGAAATG
Lca19941	42	C	T	ACCTCCGTCAGCGCCCACAACATCCGCAGCTGGGGCGAGGGCGGGAAAGGGGAGGCGGAGTGCAGCGGGCTGGCCTGCGACTCGTGCAGTGGCGCCCCCTCGCGGAGCCAGGGCTCACTGGACCT
Lca19960	16	T	A	ATCAGAGCGGGCTCCATCGCAGCGGGGCAGACCCCACCTGACACCATCACACGGCGAGGGAGAGGAGGAGGAGGAGGGTTGGAAATAGATGGACAGCAGGAGAAAAGATGGGGGACGGACGGATG
Lca19961	27	A	G	GAGGAGGCCCAGTGGCTAATGGTGGTGGAGTACGTCAGGGCTCTGATGCAGAAGAGGCTGGTGTGCCGCAGCGCCGAGGAGAGGAGGCAGCTCGCCCAGCAGATGGTTCAGGATGACCAGCTGTA
Lca20006	48	G	A	CCACAAACCCCGCCACACAATCAGAGACAGTTCCAGACACAGACAAAGCCAATCAGAGACACATGAGCAGAGAGAGACAAACATGAGACACAGACACCGCGGAGGTCCGATCTGTTAGCATAAAT
Lca20014	94	A	C	TCTTAGAAGTAATATAAAAGTTATCACCTTTGAAGTCCTACTGCATAATCAAATTCACATATATAGAACCTACATTAGCATATAATCGTGTATATGCATATAATTAGCATACATCAGGATGGCGA
Lca20099	67	A	C	CAAATTGGCTCCATTAAATCTGACTGATTGCTATGAGTGAAGAGGAAACAGTGGAAAACACGGTTTACAGCTGGGACACAGGCGCCACCTGCTGGTCACTTTGGGTCATAGCGGAGTGATTTTAA
Lca20106	15	G	A	CTGCTGGAGGTGAAGGCCAGAGGCCGCTTCGGCTGCGTCTGGAAGGCCCAGATGATGAACGAATTTGTGGCCGTGAAGATCTTCCCCATCCAGGTACAGAACCAGATTCTCTCTGCCTGTTGTGG
Lca20140	33	T	C	CCAGCTCCATGTTGATGCTGAGAAGGTGTAACCGAGTCCTCCTGTCAGAAGGCTAATCCCTCACAGGGACGGATTTAGCAGCCACATCTCATCAAGCTTTCATCTGAGTCCAGATCTGATGTCAT
Lca20165	75	C	G	CCTCTCCTCTGCTGCTGCTGTTGCTGGAGCTCTCCTTTGTCAGCCCAACAATCTCTGCTCCCTCACCTCGTCCTCCCTCCTCTTCCTCTTCTGGTCCCTGGCTTTCCCTGTCCTCCCCTTCCTCC
Lca20179	95	G	A	CCTCCGCCACTCTGGCCTCAGCTGACCAGACCCAGGAGGTTGGACGTCTGCGGGGAGACTTGGAGAAGAAAACACTCCTGTACGAGGAGGAATTAGCTCGTAGGGAGGCACAGCATAGTGCTGAG
Lca20188	31	C	T	TATAACCTCTTGGGCAAAAACATGAGGTGGCGTCCTTTGTCCCAAAGGCGATGACGGAAGTCTTGGATGTGTTCATCAGTGTCTGTGTTTTCACTGCTGGCTTTCCCTGCACCTTGCAGCTTCTC
Lca20206	16	G	T	TATAGGCAGGTGTTGGTCCAGTGCACTCTGGCAGAATATACTGAATCGAATTTGTACCTTGTCTATGTTTGTGCTGTGCAGCATTCTGTTCCTGTTTGTCTTAACCTGCCCTGTCGCCCCTATTT
Lca20207	57	A	C	GTGGTCTGGCTGCTCCTGGTTAGCAGCAGTACAACCAGACTGAAGAGTCCCACGGCACCCAGTCTCTTCAGCAGGGCCACGCTGTCTTTGGGGATGACCACCTGGGCCAGGTCGTTGGTGATGAG
Lca20209	58	G	A	GATCCTAGTTTGTCACCCTCCAGTGGTAGAGAATGACCTGAAGAGCATGATTGCTTTGGAGGAGAATCGTACAATAGCACACAGCCCACCTCCCACAGCAGGTAACCTAGATAGTTCAGGTCTCA
Lca20233	49	G	A	TGGTCAGTATCTATCAAAAGTGGTCCTAGAAAGGGACAGTGGTGAACCGCCGACAGGGTCATGGGCAGCCAAGGCTCACTGATGCACGTGAGGAGTGAAGGCTGGCTTGTGTGGTCCGATTCAAC
Lca20246	70	G	A	GCGAGCTGAGTGATGTTGCCCTCAGGTGGTGAGAGTGTAAAACAGCAGCACTGAATGTGAAGTCCATCAGCCAGCTGAAAGATTCACTACTGATGCTTTCATCTGCTCGCTTGTATAGTACCCCA
Lca20262	14	C	T	TGAATCCAATAATCAGTTTGTTGGTCAGTTTTTTGTGTTGAATGACTGATTGTTGTGTGTGTAGTTTTCCTCAGCAGTCAGCGGGCCGCTCAGGTCCTGGTCCGAAGCCGACGGGCCAATCAGCT
Lca20278	83	A	G	GAAAAAGTAAACTCTGTGTCACCTTGACCGTGGAGGTAGCTGTCCTTGGAGAGCAGTGGAGGAGAGTGACATGGGTAGGGCAAAGCGACTCAGAGAAAGAGATTAGTGGCGTGGTCGCACCTCTC
Lca20287	28	G	A	GCCTGAGGGGTGAGGTGGCAGCTGGACGGGAGGCCCGTGAGCAGCGTGGGAGAGGTGCTGTGCCTGGAGCTGCTGCTGCTGTAAGTAGACAGGGAGATAGACAGACAAACACCAAGTGGGTCGGA
Lca20289	29	C	T	GACTCACCCTCCGTCTGTTCTCACCCTCCTCGATCCTCTGTCTCTTCCGTTTCTCTGTGAAAACAACACAAGTGTTTGATGTGATTGTTCAGTTTCACCTGCTGCGTTTGTCTGTGAACGCTTCA
Lca20303	44	C	G	CTGGAGCTCACAAAGGCCTTCAGGTAGCCAAAATGGAATCATCGCTCTTTTTTAATCAGTCAGTCTTTTGTGATTTGTGTTACGCATACATCCAACTATACACAAACACCAATCAGAGACGACCA
Lca20313	49	C	A	GTGCAGACACACAAACACACTCACACATCCAACATCTGAACCAGTGACCTCTGTCTCTAGGTATCTGTGTGGATGTGTTTAAGTGTGCGTTTGTGTGGTTCTGACCCGTCCTGGAAGCAGAGCGA
Lca20326	48	C	T	CTCAGAGTTATGGATGAGCATCCAGACTTCTGGCACTGAGGCAGACATTGAGATATGGTGGATGGCGAGCCGACTGCGGTGCAGCACTGAGAGGCTGTCTGGATTTCACAGCGCATTGACTGGGT
Lca20354	71	A	C	ATTTAATAGAAAACTATCTGGTTCTTCTCTCTAGACCAAAGACTGTCTGAGCAAAGACCATATCACCAACAATATCACAACCAGATTATCACAAACAGTATGTCTAGGTGGAAAGCCAAATAAAT
Lca20361	103	C	T	GGCTCGGGTGGAGGCCTCCGTGTGCTGCACGGTCGTCCCCTGCCGACTGCTCTGCGGAGCAGTCTTCCACCTGTGCAAAGAGGAGGACCACCTGCTGCTCTGCCCAAACGTGAGGGTGCCTTGCC
Lca20370	119	C	T	CCATCCTCATCGCCCATCTGAAGCTCTCCCCCGCCGAGCTGCGTCAGGTCCTGATGAACATGACCACCAACAGGCTGGAGCCAGCTCACATCAAGCAGCTGCTGCTCTACGCCCCCGATGACGAC
Lca20385	38	G	C	TCCACTGGTCGAGTAGAGACAGCGGTGACTGAATGAAGACGGGGCGTTTGGTTAGCTGGCTAAATTTATATCGAAATAAGTCACCAATTCTGCTGTAACATAGTCTCTGACTGTATTTCTAGCCA
Lca20406	45	T	C	GAGTGGGAGTGTGGTCGGTTTATGTATCCGTCCATCTTTCCTACTGTCTATCGGCACCATCTGCCTTCTTTCAGGGGAATTTTTGAGGCACAAATGGCCAAAAATGAACATATGCTCTTCAGTGT
Lca20407	116	T	C	ATGCCGCTGTAGTAGCTGCTGTGGGGCTGCGGGGAGACGACGCCCCCTGGTGGCTGAGCGAAGGGCCCGCTGAAGGAGGCGGAGGGAGAGCACGCCGACGACACCTGGCTGTAGACGGAGGAGGG
Lca20408	7	C	T	GGGACTCGGGAGCCTAATTGGGGCCCGAGGACACTTCCCTCTGCTGCTACAGCTGTGCTGCCGCTGGCTGACGGTGGGATCAAAACCCCGTGACTAGCCAGAGGTCAGAGGTCGCCTGGTGGCTG
Lca20423	18	T	C	GTACCCCCTCCCAATCCTGCTGATGTACACAGCCACACTCATAAAGATGCACACACGCACAAACGCGCACACAAAGTGCAGGTGGTGCTCACACTGCCCCACCAGCTGTCCCCTGAGATACCTGC
Lca20429	97	C	T	GACAATAGGTGAGAAGATATTGATTTTTCCTCTTGAGGTATCTGCTGGGAGTGCTACAGTATGTGTCCAATGTATGGAGTAATGTACCATCACAGATGAGACTAGTAATTGGCATGCAACCTAAA
Lca20434	7	A	G	CTTGGGGTCTGAGGACAACAGGCACCCGTCACATTTTCATACAGATAAGCATCACATTTGTCCATCACAAGTGCTACAGGAAGTGCATATGTGCATACCTTGGCAGGCACTGAGCTCCTCTTTGG
Lca20471	37	C	T	GGAGAACTCTGGGGAGAACTCTCAAACATCAGTGGGTTCATTCTGTGTCTGTGATGTTAACGTGTATGAAAACAGTCCGTCTGTCCGTCCGTCTCGTCCTCACCTTGCTGTCCTGACTCTTGACG
Lca20506	60	G	C	AGCTCCATCTGTTTTTTCCTCTGTAGATGATATATTATCTGGCACAACTACAATATCTTGTGATTTTGCAATTGACATCCACCATAATGGTGTAAGACTGCCACCTACCTGATGCATCTGCTTGC
Lca20561	35	C	T	CTGCCCTCTGCTCCCCCATGTGGACAAGAAGGGTCCCAGTCTTCCAGAGTGGTGGTGCCAGGGCCAGGGGAGCAGCAGATATCCTCCCAAGAGATGGGTGTCTGTGGTGGGGAGGTTGAGGAAGA
Lca20574	41	C	T	CACCGAGTTTCTAACCTTCAACACGGTCAGTCAATTGGTTTGATCGTCCTGTTACCTTCCTCCCTCTCCTCTTCCTCGCAGCAACATGAACATCGGAGGCATCATCTTTCCTCTGGAGCAGCAGT
Lca20692	40	G	A	GAGAAACACACGTCTGGACCTGGACCCCAGCAGCCGTCCGCCGACACCTCCTGTCACAGGTGTTGTTCCTCTGAGCTGAAAAAGAACTGCATCAGTATCCACAGTTTAAACCTGAATCTGAATCT
Lca20696	15	C	T	ACAGATAATATGGACAAGAGGATGTTATCTAATGTTACACCAGGGTCGTGAGAAATACTGTGTGGGTATGTGCAGACCTGAAGCCACTGTGGACCCTCATGGCGACGTCTCTGGTGGTCCAGATC
Lca20702	73	G	A	AGATTGTGCCATATTTGGTTCACCAACTCAAGAACTCTGTATTCTCTCAGTAAGAAAATTCATTAAATCATCGTTATTAACCTTGGATTAAACTTTTCTTCCCCATTTTAATCTGCTACAGCGGA
Lca20731	33	T	C	GCCGAGGCCACAGAGTGAGCCACACCCGCCGCCAATAAGGCCAGGGAGAAGGCACTCTCGCGGTAACCTGGGAGAAGGAGATACACCCAAAGAGTTGAAAATGATAAACAGCGTAGCTCTAAAAA
Lca20758	42	G	A	CGGCGCACCCTGCTGGCCATCTTCAAGGAAAACAAACGGCCGTCCAAAGAGATGCAGCTCACCATCTCGCAGCAGCTGGGCCTCGAACTCACCACCGTTAGCAACTTCTTCATGAACGCCCGACG
Lca20765	81	G	A	TTCATATGGGGCGGGCTCTGGCCGCCAGACCAAGTAAGAGTCAGGGTTATGATGGGGGACAACACCCGCATCCAGCAGAGAAGAGAGGAGGCTCGGAAGCGCATGGAGAGGGAAAACTCCCAGAG
Lca20814	58	A	C	TGACAAGTCCGAGCGCAGGAGCAACCGACTGGACGTAACTGCTGTTTGAAGAAAAAAACCCCACACTTTTCATCGTTTCACCGCTGGATACGTAACTCGCCCTGGGGTCGGATTAACTTAACAAC
Lca20821	26	T	C	CATATTTTGCCTTTAGGCTGTACTGTTGGGCAGGTGTTAAATTAGGAAGACCTGGCAATCCTCCTCCTCCTCCAGGACATGGAGCTCCTCTGCGATTGGTCTCAGGGGAGAGGGGGTCTCCTCCA
Lca20849	79	T	C	CTGAAGAGGCAGGTTACAGCACCTGAGCAGCTGTTCCCCCTTCTTAAAGAATTTAAATTGATGCGTGGTCCAAGTTCTCGTGTCTGCTGGGGATCGTTTGTTTCAGCTTGCTAAAACAAGACCCA
Lca20873	90	C	T	ATCCTGCGCATTTAGCCTCATGTGAAGCATGAACAGAGCATTTTTGTTTGACTGTGCACGCTTGCAGCCATTTCCATTTGAAGCAGCTTCAATGGGATGTTAGAAAGATGAAAATGTGACAGGAT
Lca20898	73	C	T	ACAGACATGAGCGCGTGGACCCACCTGTTATCTCCACAGTAACACACCTACAGCTGTTTGGACACCTGACACCGTTTTACTGAGGTGAAATAAGAGTCGGTGACGGGTCGTTGGGCCGAATTCAC
Lca20921	43	T	C	CCTGATGGGTGTTGCTCTGGACCGATACCTGTCTTTAAGCCATGCCCTCACCTATGGCTCGGGCCAATCGCGTCGCAGAGCTGCCGTCCTCCTGCTGTTGGTCTGGTTGGGTGCATGTGTCATCG
Lca20935	67	C	T	GGAGTAGCGTGCGTCCCGTTCATAGTCGAGGGGGCGAGCCAGGTAGACATCTCCAGTCAGACGGTCCACAACAAAGGTTCCATCTCGGTCCGTACCCCCAACCACTGTATAGGTCACCTCCCCTT
Lca20948	97	A	G	AGTGGATCAAAATATGTGGCCATAGTTTTATTTATTCATTTTAAGTAACATCATGCTCTAAATGATTTTTAAATCGGCGATAATGACGCTTAATTTGAGGAGATAGGAGGCTGGAGACACCTCCT
Lca20985	37	C	A	AAGGGATGAGGGGAAGATTACTCACTCAGCATCATCCATTTTTATTGGCCTGAGTGTTTTTACGGGATTGCCGTTGACTTTTAACTGCTGGGCGCAAAGATGCTCTATATGGGACATCACCACAA
Lca21089	12	G	A	GCCTCTCTCTGGACGTCATTCATATTTGTCAGTATGAATGACACACATGACAGAAATTCAGTCCTGGAATGTGAAAGCGCGATATGACTCGTGTATTGTGTAAAGTTGTCTTGATGGGTAGACAA
Lca21112	11	C	G	TGTAATCAACCACAGGCAGGGCTCCTCCAGACTGTGCCCTGCCACTGGTAAGGACACCCCTGCTGAAGTTGACTGGAGGAGGGTCCACCGCTTGGCAGAGCAGGGGGACCTGCTTGGGGTTGAGG
Lca21144	20	G	A	GCAGCGGGACGCTGGGAGGGCTCCTCGCAGACACTCCTGTGGTGGGGCTGGCTGAGCGGATGAGACGCTCTCCCTGAGAGGAGACAATTAGGAGGCAGTTTTATTTCTCTGTGTGTGGGTTTATG
Lca21169	71	T	C	CTGCGGGAGGAGACGCGTCCTGAGGAGACGCGCCGAGGCGCGGCGGAGGAGCTTGACCGCCGCTCTCTGCTCCATCCTCTGCCGCAGCAGCGGCACCGCGCGGCACAGAGAAGTTAAATACTGTG
Lca21196	64	C	T	ATTTTACTGCACTCTCTACTTTCCTGTAGACATGCCTCGCCAATTCCCGAAGGTAACTCTGAGCGAGGCAGAGGAGGAGACTCAGCTGCTAGCAGAGAAAGTTTATGCATCTGCGTTAAAGGAGG
Lca21197	18	C	T	TAGGATAAACCTCCACCCACGGTCCCTGGAATGTGAGTAAACAGAACAATGTTCAGTGGGTAAAACAAACGTCCGAAGCAGACTGAGAGTCTGTGGAATGACAGGAATTTATTCACTGTACTTTA
Lca21212	2	G	A	AGACAAGGACTGATCACGGGAGAAGGAAGGCCCACGCTGGGGCTCCTCCAGGCAGACCCACCTCCAGCTGACCTGTGGAGGTAAACCCCACGACGCTCGCTGCATCCACACAAAAGACACAAGGT
Lca21216	80	G	A	GTGTCTCGAAGTGATGGAGAGGGCTCTGGGAAACATTTATATCTCAAATCCACTTTATCGACCGTTCCCCTGTCAGAGCGGAGCTGGCGGTGGCTGAGGGGGGGGGTTGAAGGAGAGCAAGTGGC
Lca21238	55	G	A	TGTCTTTAGCAGCTCTGATGTGAAAATTGTGTGTTTCCTGTTAGAAATGCTGGAGGCTAAGCTGGTCGTATATGAGGAGCAACAGAGGACGCTACAAGCAGACCTGGAGCTGTTCACCAAGAGGG
Lca21254	68	G	A	GCTGGGCTGGTTGATGTACAGTACAGTGAGACTGAAAAAGGAATTCCACACCTGACACACACACACAAACAAAAACAAGAGTAAGTTAATGTTGCCTTTACAAATTAAATCTTGAAAAAGCATAA
Lca21263	6	G	C	GTCACGGCGTCCTCGCTCTTTACCGAGTGCAGGGCGGAGTGCGAGCTGGAGGCTCGAGGGATGGAGGCCGCGGGGCTCTTGTCCTCGGGGCCCCTCAGTATCTCCACGGTAACCCTGTCACCATG
Lca21270	101	A	G	TCTCCCGTGTATCTGCATGTCTTCCATCTGGGTCCAGGACCCGCTTTGGTGGGAGGCCTTCACCCCCAGCGCAAGGCCTGCCTGTCTGCGAGCCACCTCAACAGCTGTCATGAAAACCAAACAGA
Lca21289	39	G	A	TCAGAAGCCAGTTTTTTGACGTTGAAATCCATGGTGTGGGACTGAGCCGCGCAGACTGACAGGGCTTGTTTGTTTCCCTGTAGAGGAAATCCTCGGATCAGCTGAGATGATGTAGCAGCAGACGT
Lca21314	32	C	T	CAGGAGGTCCAATGCTGCCAGGTGCACCAGGCGGCCCTGGAGGACCAGAGGGGCCTACAGGTCCAGAAAGGCCTCGTTCTCCTTTTTGCCCATCACGGCCCTGGAAAACATGCAATTGCACAACT
Lca21322	99	G	A	GACGTCAGTGTCTTCAGCTCCAACAATCAGATCTGATCCAGGAACAGCCTGAAACCTGCTGAGGACTTCAACACACACACACACACACATTACAAAGTATGTCATGCTGAAATGACAGCAGCTGC
Lca21359	10	A	T	TGGATACTCTTTTGAAATGAAAGATACCCTCAATTTGAGATTGCATTGTACTACACGGGCCAGTGGACCAACAAACCCTGATATGATAATTAATCTGCTTATTATTTTCTGAACTGTTTGGTCTG
Lca21386	29	T	C	GCCGCGGCGTCTTTGGATTCGTCCCTGTCGGCTACGTCCACCCCGTTCAGAGCGAGAGGTCTGTTAGTGCAAACTGCCTCTGAGGCTGCGTCCCTTTGTTGAGAGTCGGGGCCCCGAGATCGGAA
Lca21389	51	T	C	TGCAAATATTTTCATTATGCTTCATGATGTACGCCATGTGTGTTGGGCATTTGTGTCACTCACATAACGCCGACTGCCGTCATATTCGCAGCGCTCTATCTTGTCCAGGGTGGCGTCAGAGAAGT
Lca21433	85	C	T	AATACAGCTTTAAAATTCACCAAAGTACAGAATGCAGGCGTCAATTATTCATCTGCTTGGCTGCTGCTGCTTAAAGCCGTGGACCGCCGCTGACAAAGTGGCCCAGGCTGCTCCCAGGGTAGACG
Lca21450	83	G	A	CAGGGTAACCGCAGCCATCAGGGGCGAGTAAACGCTGAGTCATGTCAGCCGAAGACGAGCAGGGAGGTCTGCACAGAGCAACGGGAGACGCAGGTTTCTCCAGACAGTCCACCTGCGTACAAGTC
Lca21459	107	C	G	ATCTTGAAGAGCTACCAAATCCCACTCTTCAACTGTAGAAAATACTACCCTCAAACTTGTGAGACGTAATTTTTCCTGTTAAACCTTCAACAGTGAAGATGCGATCCCCAGAACCGTCTTCACCT
Lca21499	53	C	A	TGCAGCTGAGGAATCACCTTGTCAAGTCTGACGGGGGACACACACTCAGACACTCGCTAAAGCTCTGAGGTGATAGAAGTTAGCAAAGGAAGAGGCTAAACATGCAGTGATTTGTTGATAATTAG
Lca21533	97	G	A	TCGGACCGCACGTGTGCGGCACATCGTAGCTGTAGAAGGGCATCATGTGACACGTGATGTCACTGCGGGGGGAGGAGTCTGACACAGGAAGTGGGCGGGGTTAAAGAAACAGCAGGAGAAACACC
Lca21534	11	G	A	AATGACGGATAAAAAATGGAACCGCTGCACTTCTTTGTAGTCTTTGCTCCAGCTGTCTTGCATAAGTTAATCCTTTTTACCACTTCAGGGAGATCAATAAGGTTCTATACCTGCTGGTCCGACTA
Lca21548	33	T	C	CCGTCCATGTCATTGGACAGACCCCAGTGCTGCGGCTGTGGACAAAAAGTCAGAGAATAAACATTAAGTGGCTCTGGTTAATACACATGAACAGAGAAGGAAAAGTTTCCAAACTCGGGCTGACA
Lca21552	20	A	C	GACCTGGGGAGCAGGGGGCACAGGGGGAGGAGGGAGCGGAGGAGGCGGGATGGGTGTCGTGGGGGCAACGGGTTCAAAAACCCATCAAACCTGGAGTGGAGGAAACAAAATGCACCAGATGCCAA
Lca21580	113	T	A	GAACTTGGAGCCTGTGGGCAGAGGCGAGCGAGACGTCTCTCCTGAAGCTGGGTCAGGTGGCTCGCCTCCTGAATCCTCTCGAAAGGGCTGCTGTGCAGGGGGCTCGGGGCCCTGGTTACAGCCTT
Lca21640	37	A	G	CACCACGTCCTTAGTGATGCGCCCGTAGGTGTTGACATAGACTCCCTCGTCCTCGTAACACACCAGCAGCTCGATCCCGTCGGTGTTGGGTAAGATGATGATGGCGTGACACTGGATGCTGGTCT
Lca21644	51	C	T	GTGGGCTCTGTGGGCTCTGTGGGCAGGTGACTGTGCTCTGGGAGCTGGCACCAGAGCTGGGGGTCTGGACTGGGCTTGGAGAACGCACTTCATGAATGACCATCTGATCGCAAGCCATCAAGGGT
Lca21650	10	T	C	CTAATTGGGTAACATCCCACAAAGGCCCACCTGCTGAGTGACGTCGGGCCTGTGACTCGAGCTCCAACCCTCCCCTCTGTCGTCATCGGCCCGCTCATCGGCCTCATTGTTGAACTCATCCGAAG
Lca21690	8	G	A	CCTCTCAGGTGTCAAACAGGTAGCAGGGTGAGACACTGAGGAGAAAAGCTCTCACAAAGACAAGTCCCAGTCCCCTGGCGTCCTCAAAGAGGGACACATTACTTAAGAAACTGTCTTCTTTCCAC
Lca21705	33	T	C	AGCCGCGGAGCATGTGTCCCTGGGTAATCCCTCCTTAAATAGCCCTGTGGGGCAGGGAGAGAGGGAGGGAGGGCGCTGGGTCAGGGGACGTTACGGCGTGGCAGCGGCAGCAGTCAGTGTCCTGT
Lca21724	95	G	T	CTTTTAAAGATCTGAGTAAACTGTCGCGAGTCTTCAAAGACCAGCTGGCGTACCCGCTGATCGCCGCGGCCAGAGAAGGTACAGACCAGGTCATGTGACTGTGGCGGCTTTTACGTCACTATATT
Lca21839	60	G	A	TGTACAGTAGCAGCAGGTTACTCAGACAAGGAGGAGACACTGGACTACAGCATCAGTGCGGCTTCGCCTGGAAAGCTGGCACTAAGCACCTCCATAAAAAATCATCTTGAGCTCCCCACTATTAT
Lca21896	95	T	C	AGGGTGGTGAAAGCTGCACAGAGGACTGTGGTACACAGCCTACCCACCACCACGGACATCTACACTGCTAGATGCAGGAAACGGGCCGCCTGCACCCTGAAGGACCTCACTCACCCCACACATGC
Lca21906	20	A	G	ACCTTATGCACAGGGAGACGTCTTAGCATGTTTTGCCTATCTCTGTAGCCACAAACAGACTCGGGGTGCTCTGCTGTACAGGGACCCGTGTGACCTTGTCCCCAAAGTGCTTTATTAATGCTGAC
Lca21951	39	A	G	CCCTCCATGCTGTAGGCTTCAGAGATAGAGCTCGTCTCAGAGGCCCAGGGAGTAGAGCAGCGGCTAGAGGCCGTCTCCCAAACAATACCACTGTCCTCACTCTGAACTGTTACCATGGAGAACGA
Lca21958	92	G	A	AAGGTCAAAGTTCAAAGGTCAGGAGATCAACGTGGGGCAGTGTCGTGAACAGCAGCTGGTTCGTCAACTGATGACCTTGAGGGAAAAAGGAGGGGGAGGGGGGAGCGGGGAGCGAGACCAAACCT
Lca21963	108	G	A	GAGGAGCTCACCTGCCCCGTGTGTCTGGACTTGTACCGTGACCCCCACTTGCTTCCTTGCGGACACAACTTCTGCAAGACCTGCCTCGATCACTTAAAGCGCCAAGCGGAGCGAGGTCGCCTCCG
Lca21980	72	C	T	CTGTCACTTCCTCACCTCTTCATGGTAAATGCTTTATCAGTGAGGTCACTGTATGCATGTGGCAGTTTCATTGAGCCAACAGTCTATTAGGGTTGTTTCCCCTGGTTGGCACGATGGGGGGTGGT
Lca22048	61	A	G	GTGATGCTGGTGCGGGTGGTGCTGGTGGTGCTGCTCGCCCAGCACGTGCCTCCAGCGGCCGTACAGGAAGCTGTGCAGGATGTCCGAGGTGATGATGTCCGCCAGGGAGAGCGGCTGCTGCGGCT
Lca22087	73	G	A	GTGAGCTGTGTCACAACTTATATAGTAAGGAGGCTGAGCTGGAAGGTCAACTCTTGACCCCACCTCTTGAATGGAAAATTATTGCTTTTTATATTATTTTATATTATAACAACAGTATATTTTCT
Lca22124	3	T	A	TTTAGCTTGCGGATGTACTCTTCGTACTTGGAGAAGCGGGCACGCCGTGAGGCCTCCTCACTGCTGAGGGATGAGGGGTCTGAGGTAGCGGCTTTGAGCTTCTCAAAGCTGATCTTCTTGGTCAG
Lca22140	25	C	T	TATCTGTCTACAGTTACAAATCATCCCACCCCCCCTCTCAGCCAAATGCAGGCCTCGCCCTTACCAGATGCCTTCAGTACAGAGGGGTGTGCAGTGCAATGCAGTCTCAGTAGGGAAAAGGCCCT
Lca22150	38	A	G	GGTGTCGATCATACGGCTCGGGATAGCGCCTGGTGCAAGGCATTAACAGCAATGTGTGTGTTCTAGGCGGGAGGTCCTCCGCCTGTCCAGCAACTTAGACGAGCTGGGCCCGATCAGCTGGAAGC
Lca22164	51	A	G	ACAGCCAAAAGAGAAGAGGGTGATGGGAAACCTGTCCACTGAATGACTCCATATTCTCTCCCTCAAGATTGCCTCTCCAGCATATGCATGAAAACCCCATTCATTGCTCATTGTATTTATCACAT
Lca22166	51	C	T	GAGATTGAGTACTGGGGCATCGACGAGCTTCGTATCAACCCTTGCTGCCGTGAACGGTACTACCGTCGCAAGGAGCAGAAGGAGACCCTCGATGTGCAGAGAGAGTTTGAGGCTGACGATGGCGA
Lca22178	55	A	G	GGAGTCAACAGTGTGCTGGCTAAAATGTCTCGTCCAAATGCATTTTAATGTAAAGAGAAAAAAATGATAAAACCATTTTACAATGATGACAAATGGACCAGTGACGAAGGCTTGGACTGAGTCAT
Lca22198	114	A	G	AGACACTAAATTCAAGAAGAACCAGTTCTTTTGGCATCAACTCCTTTTTTAAAGTTGAGTAATTAAATCTTCGACCCCGATCACACATGATGTTTGTTCCAGGTGTGGCAGGAACGCTGGCAGCG
Lca22206	15	T	C	TTAGATTATGTCTGTAACTATATAAGATTCATGTGAACAGAACCACTACAGGTACAGCTGATAACTCCTGGATCAGTAAAACACTGTCATTGACCATCCACAGAGTACTTGACATGTTTGATGCT
Lca22207	38	C	T	GTACGGGGCAAAGTGGGAGAGCAGCTTCCTGTGTCGACTCAGCGGCTTCCTGTGTGTTTTTGCATCGCAGACCAGCCTCTTCCTGCTCACTGTCGCAGCTCTGGAGCGATGCCTGGCTGCCGCAC
Lca22277	20	G	T	CACCGTGGGAGATCAACGAGCAGTTTGGCTATGATGTGGTGAGGAAGGACGGCGACCTGGACGGTTACGCGGCCACCCTCTCCCTTGTGCCACGACTCAAGCTGGGACTGGTAGTCCTGATGGCT
Lca22296	97	A	T	TGTCTGCCAGGTCAGACAGTAGTCTGTTATCAGAGCGATACAGCTCCCGATCCCTGGACAGAAAAAGACAACATAGACAATCAGGAAGAGCTGCTGAGGACCAACGACTCCACAGCTTCACCTAT
Lca22331	48	G	A	CAGTTTAGAGCTGAAGAAACTCCAACACAGTCCAGACAGATCTCAGCGGCTCCTGGACGGATTGTCATGACATTTTTTACATGCGTTCACGTTCCCCAGGGGATAAATCCTACTGACTATTAAGA
Lca22359	57	A	G	GTTTGCTGGTAGGAGGCTGTGGAGTGGACGTTATTTTTCTGCTTGTGCTGCTGTGGGTTGAGGGGTTAGTGACTGTGGACATCCTGCTGAGGGAGGTGGAGGTCATGCTGGAGGTCCTCTGCTGT
Lca22375	8	T	C	AGATATTTCATCAGACACTGAAACATTTAAACTCCTCCTCTGTCAGACTCCACCAGGTGTATTTCGACGCCCCCACCTGTAAGGGCGGGAACAAGGAGCGCCTCTTCCTGGTTGGTGACTACTCT
Lca22378	71	T	C	TGGGCCCACTCCGATTCCACATCTAACCGTGGCGCTCCTGTCCTCGGGCTCTGTCACTGAGGGGAAGGAGCGAGGGATTAGAACACACCTCAGTGGGCAGTAGCTGGCTGCTGCCTGGCCCGTGG
Lca22399	17	G	T	GCAGCGCAGATGAGGGGGCTGATGGGTGCACGGGGACAGCCACCTCTGACAGCGAGATCAACATTGTTACCGTTACCACAGAGGACATTGTCACCTTGGCAACAGAGGCCCTGGCAGCCAGTGCT
Lca22420	21	C	T	CTCAGGAAGGAGTGGCATGGCGGGTCGAGCTCCCAGGGTGGAGGCTTCCCTGATAACCGCAGGATGGGAGATGCCCGTGGCAGCATGATGGCTCCCTCCAGGTACAGCAGGTTTCTAGAGAAGTG
Lca22440	106	C	T	CGTGTACCCTCCAGTCCAAAAACCAGGATTTTCTGAATGAAAGCTTGACTGGAGCTGTGAAGCTTCACGGAAAATTAACTTTTGACAGCTTCTGCCTCCCTCCAGCGCTGGGCAGGAACCAGGCA
Lca22490	81	T	C	CAACTGAACAGCAGAGGCTCCTGCTGAAGGCCACAGTGTCGACCCCAAGGGCTGTAGGCAGGAAACAGGTGGTTGACTTCCTGCTCCATGCTGGAGCAGCCTAGTCCGAGCCTACAAAATGGAAA
Lca22514	32	A	G	CGCTGGAGAGGCTGGTGGAGTACATGGTGTCGGCGTTCAGGGGCAAAGACTCCACCTACGTCACCATCTTCCTCTGCACCTACCGCTCCTTCGCCACCACCAAGCAGGTGCTGGATCTCCTGCTC
Lca22597	66	G	A	CCTTTCCCCTGTCCTCACTGTGAGGCTGGCTTCCTGAGCAGGAGGCAACGAGACAGCCACTGTCTGGAGCAGCACCCCACCCTGGTGCAGGCTGGAACAGGGACCGAAGTGGGCAAAGAGACCCA
Lca22605	25	G	T	TACTTCCGCTTGTCTCAGACGCACGCACATTCTCATAAACTTTACAACACCAACGGCCCCCAGCCGAACCCTTCCCATTCTCATTTTGGCCTACACCCCACTGCTCCCGCTCGCTTCCACACGCC
Lca22610	5	G	A	CCTCGGAGGACTCTGTGTGTGGGGGGGGCAGGTCCTCCTCCACCTTCCTGGGTTCTGGTTTTCTGGCGGCTTTTCTGAAGCCACATCTGTGCTGGAGGCTGTGAGGCCACCTGGTGGACAGACAG
Lca22613	40	G	A	ACCTATGAACCCACCGTAGCGCTTTTGTAAGGGCCTCACGGGTGAGCCAATGAGCTTCCTGTACCCATGGCGCCCTCTCTGAAAGCCACCAAAGCGTTTGGATAAGGCGATGGCCTCTGAGCTGT
Lca22693	110	C	T	TGGGCTGGTGGAGGTGGCTGTGCAGGGAGGCGGAGGAGTACGGGTCCCCAGGGAAGGAGAGCTCTGTGTGGGGAGCTGACAGAGCGCTGCCCAGCGTGGAGGAGACGGACGGCTGGTAAGAGCTG
Lca22701	58	A	G	TGATATCATGGCGGCTGTCTTCTCTGGCTGCCTGTCCCACTGAGAGTCCTATTGTTCGGTTTCCATAACGTTAGCATAATCTTTGGCCAGCGCCTGCCACCGCCCCACCTGGGCCTTCACACGTC
Lca22719	13	G	A	GGAGCTGGCAGCGCGGGATAATCCCATACGAGCGAAGGCGTGATAGTGGCTGAGCGCGGAGTCTGATAGGCTGGCAGGCCCGTCCGTGTCCTGTTCATAGACGTTTTCCCAGTAGGCCTGGAGGC
Lca22738	66	G	A	CCGCCACAGTCTTTGTCCTCTCTCCACCCTGCTCCTCCTCCCAGCTCCTCCTCTCATGGCCTGGCGACAGCTCCTTGCAGGGCTCCACGAAGATCCTGCGGACGTGGGGCCGTGGCTCCCGAGAT
Lca22791	8	A	G	CTCTTCCACGACTGTCTGCCTTCTCCTTAGCCAGCATTGGTGCTTTGTAGGTGGAGTCTTTCTCTGGCAGGCTCTCTCTTTCTGGAGCTCTCAGCTTATCTTTTAGCAGTTTCTGATTGGTCGAG
Lca22795	112	C	T	GTGAACCCTCCCCTGACCAGGTGAGTCTGCTTGTGGTTGGTGAGGCTGGACAGGTGGTGGAACTCCTTGTCACACTGTCCACAGTGGTAAACTGGGCGGGCGCGGTGGCTCCGCTGGTGCGACAG
Lca22820	22	T	C	AGGCAGCCGACGTTTTCTCTCTGCCTCTGTGATTGGCCAGCCGCTCAGACGTGTTATCATGTGTCTAATCATTCAGTTTCGGGCTTCCGTCCTTGTCCACTTGCCCCTCGTTGGCACCTATCCCA
Lca22821	38	T	C	TTGCAGGCAGCGATGGCCTCGTCTCTGCAACGCCTGGCGGTCTCCACCAATCGCTGCCCAGCTTCATCCACCTGGCCAATCAAGAAGGTTTCTGATGTGTCACCATGGTAACCATCCAAATACAC
Lca22851	48	A	T	TCTGCTGGACAGTCTCCTGATATTGACTCTGATTGGTTTATAGACAGATGAGTGTCTGACGTTCAGTCAGTTCAGAGAAATATTTCATCTCCTGTTTCTCACTCTGGACAGAGTCCACCTCTCCT
Lca22867	99	A	G	GTGGCGCGCAACAACTACGAGGCGCTGAACGCCCAGCTTCTCGACGAGCTCCCCAAGTTCCACAGTGCAGCGGAGGAGCTGTTTACGGGTTGCGTGACGGCCTTCGCTCAAGCGCAGAAGGATTT
Lca22912	51	G	A	AAGAGAGTGTGGGCACAGTGGGGTTGATACCCCAAAGGTTTGTGGGTAGAAGTGTCACACTTGGTTCCAGCCCTCGAGGGTGGAGGCATAAGGGGACACTGCCTTTTTCTTGTCCAGTCGGACAG
Lca23071	102	C	G	TATTCCTTGCTCCCGCTCCGCACGCAGTTTCCCCAGCATTTCCATCAGCAAGATGATCCGCTGCTTAAGACTTCCTCCTGCCAGCCAGCTCCCTGCCTCACCTGTCTGCTTTTTGTTCTGGTTTT
Lca23084	82	G	A	AGAGCCGAAGAACCGCAGGGTGGCGGTGCCGCCATGCAGGAGTCCTACACCTCCCTCAGTCCTCAGGACACTCAGGCTGCGGTCCAATAGTCAAAATAATCTCCTTTCCTAACCACCTCATGACG
Lca23085	68	G	C	AGGAGTTGGAACAGTACGCGTACAGCCAGCTGTTCATCTGGTCCGACACCAACTTCCTCATCAGCAAGGCGTTGTTACACACCTGCTTCACAAACTCCTCACGCTCGTTATCGCTGCACAGCGTC
Lca23091	13	G	A	GTGGAGAAAGATGTGATGGATTCACAGTGACAGAGGCTGATGTGGTGTCTGTACAGACTCACTACCTGCCCTGAGTTTGTCCCCCCACAGCTCTGGTGGAAGCCGCTCTCCCACGCCTCCCACTT
Lca23165	12	T	C	CTCTGACTGAGTGTGTCTGTTCAGATGTTTTACTGTGAGGTGTGACTGGTCTGACTGAGCTCAGGTATTTCAGGTCTAATCCTGATCAGACCAGTTCACCTCTCTGACCTCGTCCTCCTTTAATC
Lca23173	122	C	T	AGAGGATCGTGAGGCTGGCCTCCTCCTCCCTGCCAGATGGGTCAGAGAGGATGAACCTGGCTCAGGCCAGCTCTCTTAACACAGAGCTGCTGGGCCTGCGTTCCCAGGAGAGGGAGCAGCTCGTG
Lca23268	75	C	T	CAGTTTCAGAGCAGGGAGGACTTTAGGACTGCTTGGTTGAACCACAGAAAGCTAGCCAGGTCTTGCCACGACCTTGACTCTTTGGGTCAGAGTCCTGGGTGGGGCCAGACACAGCCAGTGGAGAC
Lca23290	1	A	G	GTGTAATGAAGTGCAATTCACTCCATTTAAAAACCAGCTCCTGCACTAAGATGTTGTTTTTTAACAGGACGACTGGAGGGAAAAACACTCGATTTCTTTCCAGGGAGGAAATCAATGAGTAGTTT
Lca23311	98	G	A	CGGAGCCGTTGGACGGCGAGGAGTACCTGGACATTATAGGTATCATGCGAAACCAAGCGGGTCGCTACGAATGCAAGGCCAGCAACGACGTCGCCACACCGAGATCGGAAGAGCACACGTCTGAA
Lca23346	101	C	T	CGCAGCACCCCTTCTACAACAGGGTGAGTACAGGCCCCGCCCACTCATGCCACCTGATGATGTCATTCATACAGACAGGTAAACCCTCTGATGTGCTGAGTAACAGGTAACGCTGTGATGTCACC
Lca23362	14	C	T	TGACTCCCATGTACGTGGGTGAGGTGTCACCCACTCCCCTCAGAGGAGCCTTTGGTACCCTGCACCAGCTCGGTGTGGTGGTGGGAATCCTCATCGCTCAGGTCAGTGCGAAGCTTCAAACAGAC
Lca23378	50	T	G	ATATTTCTTCAGTCCTAAAAAACTCCTCTGACCAGCTGGATAAAAGATATTCAACACTCTAACCTCGTTCTTCAGAAAATAAAACGTCTGGACGAACAGGCCGTGATGTCTCACTCTGACTGAAA
Lca23387	49	G	A	ACAGAGGTCACAATCCGAACACGCCAACTCCTCCTGGCCCTCTCACACACCATGCTGACGGGTGCATCTCGCTAGTCAGGCAGGAATCCCTCCCAAACCTCCTTCGCTCCCTCCTCATCTTTAAA
Lca23411	116	C	T	CTCCTTGTGTTGCGTTTTTCCTGAACAGCTTAACCTGAAGCTTTTCCTCTGCTTTAACTTTTTGTGTGTCTCAGCTCCAGGTCCTCAAGATGCCTCCTCCCTCCAACGTCAGCGGCGGAGGAGCT
Lca23419	116	A	G	GGTGGTTGTTGTGGTAGTAGCCGTGCCAGGAGTCGGTCATACCCTGATGGTGAGCTCCTGGGTAAGGCTGGTGACGGGGATGAGGCGCGGACGCCAGGCGACAGGGGTCCTGGGGAACGTCCATG
Lca23577	113	A	G	TCATCGTTGCCAACAGGTCAGTGTCTGTGGAGAGTCGCGGTGAGCAGCTGGAGGGTCTGACCTCAGGGAAGCGTTATCATGTGAGGGTGGTGACACTGAGCGGCGGCGTCCCGTCTCCAGAGGCA
Lca23590	32	A	G	AAGCCTTAAAACAGGGCTGTGCCTCATAGATAGAGTTTTCCACCATTTCACATTGAAGACCCCCATGTTCCTCAGTCACCGTTGGGTGGGGTATTTCAGCAGAACAGGGGAAAGAGTCGGTGCTG
Lca23591	45	G	A	GAAGAGGACGCCGAGGGAGCGGAGGGGCCGCCCTCACAAACTCCGACGCAGATTTACAAAGAGGAAGAACAAGAGAACAGAGCCGAGACGAAGGAGTTGTCGACAACACAGTCTGTCCCTCTTGT
Lca23624	29	C	T	ACCAGGACCTGACCTTCCGCATGGACCGCGTGACAGGAGAGATGGTGACACGGCCGGCCCCCCCTGACCGAGAGCGCCAGCAAGAGTACCGACTCACCGTCACCGTAGAGGATGATGGGACGCCA
Lca23659	51	A	G	GGGCCTGGAGAGCGCGTCGGCATGCGGCAGTCCTTGCGGTCCAGGCTCTGAGCCGAGGTGGGGCTGCGCTCCCTGCCGTCCCTGGATTCGCGGCCGCGGGTGGCCACGCTGCTGTGAGACTTCAG
Lca23664	67	G	A	TGTCGCAGGTGGATGTTTCCCGCTCGTGTTGACGGGGCCTGTTGCAACCACTGGGGCTGCTGCAACGTTCCCTGCTAGAGCCGTCGAATGGTGGAAGAGTTCCTCGGAGCACGAGCGAGCTGGAG
Lca23676	114	C	T	CTGATTGGTCTGGCGCTTTGGCCTATCGGGATTGATGTACTCTGGGGGTGGGGGGTTGCCCATTTGCTGGGCCTGCCCCTGGCTGCTGCTGCTGCTGCCCGACATCTGCGCTGCGTCCAGGCCGT
Lca23710	74	T	C	GTAGAGTCCAGCGTCGCTGACCCTGCTGAACGTGATGAAAACACTGACTCAGGTGTGAGTTAAACTCCGTCCTTTCGCTGTCTTCAGGTGCGTCCTGTGAGAAACTGGAGCTGCCGTCGTGGCTG
Lca23723	15	G	A	GATCTGATGCAGCAAAACGACATCGCCTACGTCCTGAACGCCAGTAACACCTGCCCCAAACCAGACTTCATCCCAGACTCTCACTTCCTGAGGGTTCCTGTCAACGACTCGTTCTGTGAGAAGAT
Lca23738	125	G	T	TATAACCAGACTACATCTGTCCAGATCAAGTGAATTCAAACTGAAGCACATAAACACAGAAGCATGGAGGGCACCAGACCGATGCAGCATGCACGTGTGGAACAGATCGAGGAGGGGTGGGGGTG
Lca23773	33	A	G	CTTTTACTCAGGTAATGGAGGTAACATAGACAAAGGTAGAGTGTGGGTGGATGGACCGAGGGAAGGGAGAGGGCAGTGGCGCTGCAAGGCAGAGCGAGGAAGAGAAAAGCATGGAAAAGTGAGAG
Lca23856	62	C	T	CTGTCCAGGCCTCATCAGCTGCTTGTTCTTTTGAATCATTTAAAAACCTGAGATATTTTCTCGTGTTCTTACCCGCTCCTGGTGACCAGACACTGGCGGAGGCCCAGCTTGCGGAAGATGTCCAC
Lca23900	107	C	T	TGGAGCAGCGTCCAGACCTCAGGGTGCCCGTAGGCCCCATAGGAGACAAATACTTCCCCTCACAGTCTTTAAAGGCCAGCTTCCCACACTTTAGCTCTAGCGTGTATGCCGTGGCCCTCCCGCTC
Lca23955	103	G	A	CAAAAGGTCCGAAGGTTAATGAGCTCTGACTGCGAGCGTCGGCCAGTAATGAGAGCTGACAATGGCGGCTGCGCAGAGTCACACACAATACAACCAAACTCCACTTGGCTGTGAATGAGGAGGGA
Lca24004	69	T	C	ATGTGTTTGACTTTGTGCCGAGAATGCGTACACAGCTCTCACTTTGGTTGTACAAGGACTGGATGGCTCGTATCAGCGGCCCCTGTACCCCATACTCCCACAGTACCCCCCACAGGATACGGGAC
Lca24066	45	G	A	AGGAATGGCAGTGAGGTGGCTCTCTGTCCCCCAGAGCCAATGGGGACACCCAGATCCATTCGTGTTAGCAAACGCAATCGACTCAAACCGCCACCTCCGCCCAGACGGGACCTTGGGTTGCCTCC
Lca24123	28	A	G	AACTCCCCCGCTGCCTCCTATGCCTCCGCCATCTGCTCGGTCGCCCCACTCACACCTGTCGCCCCCACCCTCGGAGCGCCTCGAGTTTTGGCGGGTGGGGGTCCCATGGGGCCGAGATCGGAAGA
Lca24262	63	C	A	CCGACACAAGAAAACTGCGTTCGAGCTGGCCGACCGATCAAACACATTGGACCATAGGACAGCACGGTGTGTCGGGAGGTTGGCAGACACCGACTACGAGCTTATGGAGCGAGATTTTCAAGAGT
Lca24274	107	T	C	CAACACCTCTGTCTCCCTCAGATTCTCCTCCAGAGATGTGATCAGGGTCTGGGCCTCCAGGAGCTCCTGGGTCCTCAGGCTCAGCTCCCTCTCCAGATCTTCCAGCCTCATCTCCCCCTGCTGCT
Lca24278	100	T	C	TGGGAACTATAGCCAGTGTGAGTCCGCTCCCTTTGTACCAGGCCACAACCTGGTAGGGGAGGGTTTTGATGTGGTCACCCTGCGGCGAAAAGGAGCCTACATGGTCGACATGAAGACCTACCTCA
Lca24297	53	A	G	CGGGCTCCACCAGGCGGTGGCTGGTGAACGGCTTCTTGTTGGGATGTGTGGCACGCAGGCAGCGGTCGCAGTACGACACCTCGCACGTGACGCACGTCTTGACGGCCTCGCGCGGCGGATCCTGC
Lca24330	95	C	T	CCTGACATGTCCCCAAACCCTCAGCCTACACCCTGTGACCAGCGCAAGGACCTCGCCCTGCGCAGGACAGGTGAGATGCCTCTAGCTGTTTGTGTCTGTGATGGGGGTTAAAGCTGTGATGGTTG
Lca24420	75	G	A	ACGCTCGGCCTGACGCTGCGCCGCTGCTACCGCGAGATGGTGATGCTGCTGGTCTTCATCTGCGTCGCCATGGCGATCTTTAGCGCACTGGCCCAGCTGCTGGAGCATGGCCTGGACCTGGAGAC
Lca24428	106	G	A	GGCAGTGGCGATGGCCCTGTGGTTCCTCTGTCTGGCTTCGTACTCCTGCCTCAGCTGCTTGTAGCAGTTGTGCTGAGCCTGGGTGCGGTGGGACAGTATCGTCCCGCAGCCCATGTGGCAGGGCT
Lca24436	114	C	T	GAAATAACATAAAGAGGGTAACCATGCCTTTTAGCAGGAGGTGAGCAGACTGTGAAGTAAACAAAAGATGTCCTCCAGTCGCCGCACAAAGCTGGGTGCGATGCCTCTGCTGCCTCTCCTCCTGA
Lca24554	120	T	G	TACAAGTCCTCCAGCTTGTCACCAAGGTTGGCATGGCGTTGCTGGGTTGGCAGCAGGCAGGAGGGTGGAGCAGCTCCAGCAGCTCCCCAGTGACAGCCTAACTGCCTGGCTTGGTTTTGTGGGGC
Lca24574	80	G	T	CCATGACAGAACAAATAATGTCCATTAGGCACATGCTAAATAAAATTTACATAGCTTACTTGACATCACTGAGATTATTGTAGCTCTTATCAAGACAATGTGCTATCTTCTAATACCTAATTGCT
Lca24575	97	T	C	CTTTAAATTCAAACACTCGTTACCAGACTGCTCCTCTTTTCTGTCCTCTTTTTCTCACTTCCTCTTTGATCCTCTGTCCATTTCTTCTTCTGCTCTTCCTCTCTTGTTTCCCTTCCTCTCTATCT
Lca24582	19	T	C	TTGACCTTGGCTGCACTGTGTTTCTCTCTGAACTCCGATTGAAGTGGTGCACGCCGTAGCCTGAGCGGCACCTCTCGCGGAGCAGTTAAAGGCAATGGGCGTCAGCAAATTAAAGAAGCTCTAAT
Lca24606	108	T	C	CCTGCTGGGGCTGGACCGCTGGCCAAACTGAGATCCTCAGACAAAGGCTGGCCCGAAACTCCTCTTAATTTGGACGGGCACACGGCTGCCGCGCTCTGCAAACACCACAACACCATCTCTGCGCT
Lca24677	90	C	A	AGTGAAACGCCTCCCTGCGTCCATCCCAGAGGGCAGAGTCCTGGACAAACACACCACATCAATGCTGAGCAGTGTACGGTCAGGTGTATCCAAGCACCATCACCGTGGAAACCACCACCATCACA
Lca24679	93	A	G	CCCTGGAGTAGAGCCATGTTGTCAAGGCCAGAGCCCTCCACATGATCCATGGAGCCAGGCTTCTGCCCCAACAGTTTTTGTCCATCAGCACTGTCTTCCAGAGAGAGGAGGCCCTTGTCAAGGCC
Lca24692	116	C	T	GCCAAACCGTCACCAGCTCAGGTTTCTCGCATATGTGTGCATGTGTGTGTGTATGTGTGTGAGAGTGCATGTGCTTCAGATTCCTCGCCCCATGCCAGCAGCTGCTTCATGTGCACGCTCCCACC
Lca24757	35	C	T	GAGAAGACATCAGAGTCTGAACCAACAGAAAACCTTGAACAAGAACCCTCATCTGATCCAGACCCTACTGTGATCACACTATCTCCTCAAAGGTCAGAGGAACTGAAACCTGAAATAGATCCAGA
Lca24790	34	T	C	TCGCCCGTCCTCGTACCGAGCCCTGAGGAGTGCCGTGTCCAGCCTGGCCCGCATTGATGACTTCTTCTGTGAGAAAATTGGCTCAGGCTTCTTCTCTGAGGTCTTCAAGGTATGTGATGCTATCG
Lca24841	98	A	G	CTACACACAGTCTCACAGTGATTTCACAACAGCAGCAGCTCAGTGTTTGGCTCAGACTGTGAGAGCTCGCAGCTCCGCTCGCTCACAAAACGAACCCGCAACATGAGCTGTGGGCGAGCGAGAGG
Lca24847	7	G	T	GAGGTGGCAGTGCTTTTTAGTTTTAGTTTAGTTTAGCTGGTAGGCTGTCCTCTCAGGTCAGTTTATAACTCACGGTGAGCTCGAGAAGAGCGGCAGAAACATGGAAGAGACGGGCGGCGCAAGTG
Lca24870	62	A	T	ACGAGACACGCCACACGTCTTTAACGTTAAAAACCAGGAGAGAAGAAAATCACAGCTGTCGAGCTGTGTTTGAACTCACCGTTGATGACGAGCACGGGGCCCATACACACACCCACCACCATGGC
Lca24929	109	C	T	CGTCCAGTGAGATTCCATGTTCTCTCCATTGCCAAAGTATTGTTTCCATGCCCCAACCGTTGTCATGGTGACAGCGGTTCAGGGCGACAAACGGGTTCGGAAGCTGCGCGGTCGGATCATCATGC
Lca24968	55	T	C	TCTCATGTTGGACAGGATGATGCGGCGTGTCATGCGGCTCTCTGAAGCGGAGCTTCTGAGGCGCTCAAAGTTCTTGTTCATGCGATACTGTCTGAAGGCTGTCTGAATGGTCCTGGCTGCTCTGC
Lca25007	24	C	T	CCTGCCGCCGCCGCCGCCACCGCCGCACAGGAATTCATTACTTCCTCCACAATATGCGAAAGCAACATTTGAATGAAACATTTGTCTCGTGTCAGAACAGAGTAGCATCTACTCTCTCTATACAG
Lca25010	108	T	A	AGGGAGCTGTCAACGATGACAGTGACCTCCTGTGAAATTGAGTAGGTGACCCGCACAGCAGACGCCCTCTCGATGATGACAGTCTTCTCTGAGATTTTGACAGACAGTTCACCCGTCACTTTGCT
Lca25013	36	G	A	ACGGAGAAATGCGCAAAAAAGGGAGAGACATGAGTGAGGAGAGAGACACACAGGGCGAAAGAAATGATAAAGAAACGCTACTGTAAAGCTGTGGATGTGTTAAGAGAGAGAACTATAGCTGTGGA
Lca25029	99	G	A	TCCAAAAAAACCTACAGTAGCTGTTCGGATATCGACCCCCGCAGGCTGTTGTTATGGTGCGCTGGGCCCATGAGACATGACATGACGGTTGGCTGAGTGTAAGAGCTGTCGCTGCTTAGTCAGCT
Lca25051	72	G	A	CAGCACACTCAACAGGGGGATGTTTGTACAGCAGGAAAAATGGACAAAGTGTTATTTCACTGCCGAGAATCGATGACAGACGTGTTGAGTGTGTTTCATCAACTCACTCTGCTTCACACACGGAG
Lca25086	59	A	G	CCCACCAGTCGCTGCGACGCATCTGCCCCTGCCGCGACTACATGAAGGGTCAGGTGGCGCTGTGCAAAGACTGCCTATAGCACCCACACCCAGGCTGACTGGTGGAGTGTGGGGTGGGGCAGGGG
Lca25119	87	C	T	AATTGTACCGACGTCGGCTTTTCCTGGAAGAACTTGGCAAAGCACTCGTCACTCCCAAGATCCAGAGGCGAGCCAGGCCAGCTCGACCCCCAGCAGTGGCAGCTGTCATTGAAAAGGTCAAGATC
Lca25136	17	C	A	TGGCAGGGGGCTCGGCAGAGGGCAGAGGAGGCTCAGGAGGAAGTGTTGGAGGCAACGTCTCTGGCTCTGGGAGCATGGGGGGAGGAGGGGCGCTCGGAAACGGCAATAGTTGCGGGAACGGCGGT
Lca25194	54	C	T	TGATGGGGCATACACATGTATTGCAATAAATGCAGCAGGTGAAGCGACTGCTACGGTGGACCTGAAAATAATCCCGCTGCCTCATCGGGGAGGGGCAGGTGGAAACACAGGGAATAACAACGTGA
Lca25196	64	T	A	TCATTTTCAGGATACTAAAATGCGCCGAGCTGCTCAAGTGGAACATATGGAAGTGCAAAAGAGTGGGAATCACGGAACATTATCCGCCCAATTACACAATGAGAAGAGCAACCCGCTGGTAGTAT
Lca25231	102	A	G	GAGCTGAACACATGCTGATCCTGTGTCTGTTCTCAGATCTGATGGAGCGCTCTCTGGGCATCAACACCTTCCAGCTGGTGAAGAAGCTGGTGGATAGAGTCATCTCCGTCAGGTAGAGCACGTTA
Lca25249	28	C	A	CTCTGCATCTGTGCTGCATAAAAAAATCCCCAAATCTGACATCAGCATGTCATGGCATACTGCTGTAATCTTTAGCCACAGTTTTGAAGACTTTTAAATCCCCCCAAACACACAGTAAACCCAAA
Lca25250	53	A	G	AAGTCAAGGTCTGAAGTGAATATGGACTTGGAGAATAGTTACTACTAATCATATCGTCTATCCTCCACACACATTACTTTTAAATGTGCCAATTCTTTTCAAACCTCTCATGCGTAAAGCGTGTG
Lca25268	47	T	C	TCATGTGATGTGAGTATCAGTGTTTTAATCGTCTTACCCTCAGTGATGGTGAGTCATCCGAGTCGTTGCGTTTCTTCAGGATGGATTTGGTCGGCAGACTCAGCATCTCCTCCAGCTCCTTCCTG
Lca25331	94	A	T	ATTTCAGAAGTGAAACATTTTTTAACTCTGAGGACCAGACTTGTGTTGCCGTGACAGGAGCATCCAAGGAACCCATTTCCATCAGGGCAGATTTAAAAAAAACCCTAGCTGTCCGTTCAGCTCTC
Lca25343	46	G	A	GAATAGAAATAAAACATAAGTACAGAAATGAATGTAAAAGAAAGAAAATATTGTATATAAGTTGTTAAACAAATGCCATAGACACAGACATTTTAATCCAGCTGTACTACTTATTTTATTTACTG
Lca25371	8	C	A	GGAAGCGAAACACCTGCCATGCTCAAATTGCGTGTGCCATCATCTGGGTGGGCTGCCTGGGCCTGAGTGGGGTGGACATTACCTTCAAGCACGTAGCCTCTGTCAACACTGTGGGCAAGCACCAG
Lca25386	120	C	T	ATCAGCCCCCTCCCTCAGTGGGCTGTGCCGAGGTCTGTGCTGGGAGGGAAAACTAGTGTAATCTTCCAGTCCAGTTTATTTACAGTGATACTTGCCAGGTCAGACAGGCTGAATGGCGACTGCGG
Lca25399	42	C	T	TTTCTCATGCGCCACATGGTGAAGCGGGCAGTGATGCGGTCCCCTATCAAGCGGGCCTTGGGCCTTGCAGACCTGGAGAGGGCGCAGGCCATGATCTATAAGCTAGTTGTGAATGGGCTGTTGGA
Lca25406	8	T	C	TCTCAGTTCGCTTCGTGTCAACTTGGAAGGACTTCTCAGATCACATCACCATGACAACCAAAGCAATTGCAGAGGCTCCTTTCAAGTAAGTGAGCTTACCTCTTCCTCTCTACAGCTCAGTCAAA
Lca25567	94	A	G	TCATGACCGAGGCAAAGCCTTTGTCAGCCAGGTCGGCCTGGGCAGACTCATCATGGGGATGGACCGTGGTCTTCAGGGCATGTGTGTCAACGAGCGCAGGAGGATCACTGTCCCCCCACACTTGG
Lca25574	30	G	A	GAGCCAATCAGAGACTCCAAGTCAAACTCGCTCAGATCCATCTTCTCAGCCATCCAGTCCAGGTCACCAAATGTTTCCTCTGTAGAAGTAAATGAGGCACTCTATTACTCAGTTAAACAATTACT
Lca25582	125	C	T	GATCCTGATCGCCCGCTTCCCTGTTTTCAACTGAGGAAAACAAAAGAAAGAAATGTCCGTCAGGACTCATTGAAGCCCCGAGTCCAGCTGTTCAGACGCTGATTGTCTGACTGTTTGGACTCAAC
Lca25624	90	G	A	GGTCAAAGAGAGCTGAACATAGCCTCATTGATTCAGATGCCTGCTCTTCTCTGTACGCCCAGAGGCAGGAGCTTCACTCCTTTCCCCACGTTAATTAATTTCCTGACGCGTCACTCTTCATCATT
Lca25633	101	A	G	GGTTGGACGGGGTCGCTGCTCGACCTCCAGCCAATCATAGCGATCAAATGATGATGATGGCGTTAAACCCGAAAGTCGGCTCGATTTCAGGCTCCCAGAAACCTTTGCAGCAGGGTCATAAACTG
Lca25639	99	T	C	TTGTTCCACGAGTCCACCAAATGTTAATTGATGCAGAGCAACCCCTTAACCTCCCGATGGGAGACGGTCCCTTGGTGAATTATTTCATTATGGCCTGGTGGAGCAGGTCCACAGTGGAGCTGAGG
Lca25659	75	A	G	ACACAGGGGAAAGTATTTCAGAGATTACACAGTGCTTGCCAACACTCAGCCTTGTGGCTACAGAAACAAGAACAAACTGAACTGACTTACTTGTTGGAGGGGACTGAGAGGGGGCAGGCGCAAGG
Lca25660	83	A	G	AGGTGTGTTCAAACTGGGCACAGTGCAGCAGGTGGTGTCCCTGCAAGAAGCCGTTGAGCGAGCAGAAGATGGCGGCACAGACGATGATTACCAGGGGGACGGGTCGTCCTCTGGTCAGGAGGGCG
Lca25702	102	G	C	TCCGCTCCGCGCTCGACTCGGTAAAGGCAGCCCTACCTACCTGAGGTGCTCCGACAGTTGCCATGGCAACTGGGGCAGACAATACCTTCCGAGTAGCCGTTGGACTACAGAAGGTGGAGTGTTCG
Lca25724	65	G	A	CCCCAAACACATAAACGACGACGTTGTCAAGGTGAGTGAAACCTGGAGGGTTGTTCACTTTTTGGGCTTTAAGTTTGGGGGAACGCGCAGCTGCTGTGAGCTCTCTCTCTGTTTTGCTTCACCTG
Lca25730	73	G	C	CCTGTAGGCTCCCTCTCTCTGCAAGGCCGAGCCACTTAATCTGCCCAATTAAAGAGGCACCGCGGGCCTTCAGCACGCCAGGGCCGCCGTGCCAAGGTGACGTACAGTCGATTCATTCTTTCCAG
Lca25731	34	T	C	CCCTGAAATGCCCTCAGAGTTTCGACCCGAGTCTTTGCTGGGAGGGAGGTCAGAGAATAGTTTCTCTGCACTCAAGGCTTTGTTCAGAGGAGGGGGAGTCCAGGGGGTTGGTGGAGGCGCTGGTT
Lca25732	86	C	T	GAGGATGCAGCAGAGGGGGAGTTCAGGGACACTTCCAGGCTGCTGCGGCAGGGCTCTGACGAAGCCTTGAAGCTGACTGGGTCAATGGGTGACTTCCCAGCGTCTTCCCCCTCGTGCCTGGACTG
Lca25740	125	C	T	ACCTCGGGCAGATGGCCCAGGGGCTGGGGAGCTAGGGAAGAGGAAACCTCAGCGCTGGAGAACCAGGCAGACACTGGGGCGAAAACAGTGACAAAGCAAAGTCCCCTCAGGAGGCCAGCCAGGAC
Lca25757	101	A	C	TGAAACCTACGCTGCCTCTCCTCAGGGGTGAACCAAGCCCGACCCAATTGCATGGGCTCCTCCAGAGAAGTAGGGGGGAGGGGTCAGGTGGAGGGCAAGGAATGGCAGGACTGGAGGGGGCCACC
Lca25772	116	T	C	TTCAAAGCTGACTAGCAGGTTACTTAATGAGTTTGGTAATTGGCTTGCTTTGGCCTCCGCGCATCCCTGCCCTCCTGCTGCTGATGTGTGCAGGAACAGAGAGAGCTACGGCTTGTGCTCCCTCC
Lca25777	73	A	G	CGCATCGACCATAATACAAACAAACACGAGGATTTTGTAGCTGAGACTCGTTAGATCCAAGTCGTTAGAAATATCTTTTACGAGCTCCAGGAAAAACTCTCTTTCGCTATGTTCTTTGAGGTAAT
Lca25788	77	G	A	GTTTAGACGTGTCTGTATCTGGGCTTTCTTGGCTTTCCAGGGCTTCATGGTGCTCAGAAGAATCTTGACTCTCTGCGCCTTTGCCATCTTCAGACGCTGAGGGGTGGGACTCTCCAGCTGGCTTT
Lca25798	35	G	A	CCTCGGGCGTCTGCACAGGAAGCTGCGGCAGCTCGGCAGGTTCGTGTGCGACTCGGATCAGCTGACGGCGGAGCAGCTGAGGTCGACGGTGGAACAGCTGAGAGCTCTGAACCACACGGTGGATC
Lca25810	51	C	G	TCGCACATCATCAGCCTGTGTCCTCGCGCTGTCTGGTTGTCCGCCGCGAGGTGCTCTGCGGATTCGTCACGTGACAACACAAAAACATGTCTGAGAGCATCATTTATTCATCCTCCATCTTTAAT
Lca25828	1	C	T	CGGAGAGTGGAAAAAATGGAGTGCTGTATGCTTTAATTATACACCAGTCTGGGTCACGTTTTGTCTACTGTCTAAACCTCTTCTGTCTCTCCAGGCAACATCTTCGTGGTGAGTTTGTCTGTAGC
Lca25829	59	C	T	GCTGGAGGGAGCTGGCCGAGAAGCTCGCTAAGGTTTCACGCCAGCAGATGGACGCTTACGAAGCGCCACACCGTGACAAGAACGGGGTGGTGGACAGCGAGGTACGGAGATTAATATCCATTCAT
Lca25917	1	A	G	ACATCTACCCTCTACAGCACCACCACGTCCCGCACCTGGGGGTCGAATCAGGCAGGGACGGAGGCAGAGGAGCTCCTCAGGTCTTCAGATGCTCTGGCCCAGAGAAGGAGTACCGCAGGTGCTTC
Lca25930	77	T	C	GGTGTCTGTTGTTAGTGTCTCTGTTCTCAGTGAGACCTTAACAGCAGCGATCAGACGTGGAGTGGTTGGACCTCAGTGGGACTCTGCTGTCCTGCTGGGAGGACGTGGCTGCCATCACCCAGCAG
Lca25959	5	C	T	GAAGCCCGTGGCAGCGGACTGAGATGGCTGAAGTGCGTCACTCCGCATACCAGGACGGCAGATGGTTGAACAACCTCGGTGAACGGAGGGAATGGCATGAAACGTCTTCAAGGTCACGTACAGGA
Lca25968	49	G	A	GCTGCGGCGCTGGGAGTTGGTGGTGTTGTTTTCCTGCACCGCAAGGACGGTGGTTGTCTTGGCAACAGGTGGTGCAGCCTTGTTGAGGGGTGAGGCTGGCACCAGAGTCGGGGAGAAACCTTGAC
Lca25975	8	T	C	CAGTGGACGGACGTCGTTCTGAGGTTTCTCCTCAGGCTCAGGGAGGGAGCGGCCGAGCGGAGAGCCGACCTCCTGCTAACAGCTGATGCTGCGATGAGTCCAGCTTTTATTTCTTAAACTGAGGG
Lca25978	120	C	T	AGGTCGCTGCTCTCGATGCGTCGCAGGTCCGAGTCGACCCAGAACAACTTCCCCACCTCGTTGTCGATGGCCAGAGCGACAGGTTTCCCCAGACCGCTGAAGAACAGGACCTCACGCTCCGTACC
Lca25988	34	A	T	ATCACTGTTGGTCACTCTTCTCCACTTCCTGTGACTGTCTCCATCCTGTCCACAGGTGTCCAGTGACTGCTCCACCCTCTTCGTGGACGGCAGCGAATCAGGGTTGGGCAGCACCTGCGCAGTGG
Lca25990	91	T	A	GTAACTCAGTTATTAATTATTCTGAAAATATCGAGAAACAAAACTGAAGAAACAACAGAAACATCACAAACTGAAATATTCACAATCAATACTATCAATACTATCTATCAATACTGTCAATACTA
Lca25998	22	G	T	TGAAATGATTTGTAGTGTAGCTCGATGAAAAAAAGTGTTTACTGACCTGTAGGCCTGTCCCTTGGTGGGTGCGCTGGGGTGCCAGTGGTTCTTGTAGTTCTCAAACAGAACGGAGGTGAGGGCGG
Lca26005	65	G	A	CCAAACTCCAGTCCGCATCCCTTTGCTCCCCTCTGTCTTTGTTTGTCTGTGTATCTGTGTGTGCGCTGTGGCTGCCTGTGTGTTGGGAGTGCTCTCCCGTGTTACATGCTGGGTTCACAGGATGT
Lca26007	73	A	G	CCTCTGGAGTACATCCCTCTCGGAAAGAAGAGATGTCACTCAGCGGAGGAGGTGGTGTCGCCTCCTAAACGAACCAAACAGTCTGAAAGCTCGTCTTCAGAGAGCACAGATGGATTCACGCACAT
Lca26067	125	C	T	GCTCCAGTTCCACTCCATGGCGGAGATACTCCTCCATGTCAGCTGGCTCTGTTTTAATGACCACTCCACCAGGGACTGGGCTCAAGCCATCCATAGCACTAGGCTCCAGCTTAACGCCAGCTGCC
Lca26074	63	G	A	CTCTGCGTGATCACCACGCCCGTTTTCTTGTGGAACATGGGGGCGATCTTTGGCGGCGGCTCGGGGACGGGCAGGTCCTCCACCGCCTCGGGGTCCTCGCTGCGCTGGAGGTCGTAGGAGACGTT
Lca26098	54	G	A	CTATGAGCTGAGCCTCCCTCTCTGATTAGGCGTGATGCATTTGAAGCCTCCACGGGGGAGGGAGGACGCCTCACATTCCGCCGCTCGGCATATCGGCTCATTGTATTAAACGGTGTGTGTGCAGG
Lca26118	88	C	T	CAGAAACGGGGAGACCAGAGAAGGAGGGGACGGCAGGGGAGGAAGGCACCACACCCATCATAGCAGGAGCAGGGATCACAACACTGATGGTGCCCAGACGAAAGAAAGGAGAGGGGACAGGAGCC
Lca26136	1	G	C	CTAACTCTCCACCCATTTTCCAATTCATCAATCTTCAGCCAGTCATGCTAATTTAATGTGTCCTGGTACCTTAATGAAAACAGCCACCCAAACACGTCCAGCTGTGAGCCAAGGGTGGGTGTGTG
Lca26140	15	C	G	CCTTTCCCGCCTGCCTGCTGTGGTATTGTCATTGTCGGTCCAAGGTCAATGAACTCTTGGTTGACAGCTTTGGCCAGAACACTGACAGTGTTATTGTTGTTATCCACCAGGTGAATCTCAGTCAA
Lca26154	31	T	C	AACCTGCTTGTAGGAGTTCCTGAAGTTCTCTGACAGGAAGGCGTAGATGATGGGGTTGACGGAGGAGTTGCTGTAGGCCAGGCAGTGAGCCACCATCCTGAACACGAAGGAGGCCTGGTTCAGGG
Lca26156	50	T	C	GTTGCTCTGGGTCAAAGGATCCTGTTAATTGGTCCACAGATGCAGTGGTTGCCTCTCCATATGAAAGGGACCTTAAGACCCCAAAATAATGGAATCTGACCAAAATGGAGGGGTATGAATACTTT
Lca26196	66	G	A	AAAGCGGCATCATGGACCTGCTTCATGTTCTCCTGGACTTCAGCCTTGGCGTGCTTCAGTAGGTCGGCCTGGCCCTGGATGTGAAAAGGGAGGTGAAGTCAGGAGGGAAAGGAGAGAGGACGAAA
Lca26197	98	C	T	AGAGCGTCTGTGTGTTCCCTGCTTCCTCAGGTGTTTATGGCTCTCTCACTCATTCATGCTGAGCTCACGGCCAGGGCCCTGGCAGCAAACAAACATGCGCGCTAGCAGGCGAACGCACACATGTT
Lca26209	63	G	A	CTCTGAGCGTGAAACACACGATGAGTTAGAAACATGTTCCCGCTGTGGGAGGGTGACACCTCGCGTGTGTCTGTACCTGAGTCGTAGTTTTCGTTGGGATGAAGTGTTTCCTCGGTGTCCTCGCC
Lca26236	119	G	T	CTCCTTCTCCTCTTCCTGTTTCACAGCCACAGATGGAGCCTCTTTATTCAGCATGGGGTGGCATTTAGCTGGGCCCTCCATCCCCCTAATTGTCAATTATTCTCAGAATATGGAGCTCGGCCGCT
Lca26324	52	T	C	CAGTTTCAGCTCCACATGTAGTCTAGAGTCTGGATCCTCACCGTCCTCGTACGGCGTGTACTCCACTCGGTACGTCCCGTCTCCCTTGTCGGTGATGTAAGCGTCGGTGTTGGCGCCTGACGGGT
Lca26436	22	C	T	CTTCTCCTTGGTCTGTCTCTCCACCTCATGGCCCGTTCTCGTTGTAGTGGAGGGAGATGGGTCGCTCGCGCTGCACGGCGGGCATGTAGGGCCAGTTGTAGCTGGAGCCCGAGAGCAGCATGTCA
Lca26446	55	T	C	GGACAGGAGACACGTTACAGACACGATGTGCATGTAAAAAACAGTGTGATATCCTTAACGATAAGAAGGTGTCTGGTTATGGTTAATAAAACTGGACTGCTTTGTGAATAATGCATGTGATGCAT
Lca26448	40	C	T	TTGATGGCAATCTCTCTCAGTAGGGAGATCCTCTGAAGGTCGTGCTTTTCTATTACTTCATCTATATTTTCACTGAACAAAGAGAGGATGAAAAGTGCGAAATCCCATTGCACGTCCATTCACAC
Lca26464	92	A	G	GTCTCCTCAGTGGGCTAACTAAAGTCCATCATCAACAAGCTAGTTAGCAGCGAGCGATGTGCTGAACGCTATCGGCGGTGCCCTTGCAACAGCAGAGCATGGACTAGCAAACTGGGACTTATCCC
Lca26470	18	T	A	CTGCTGTCTGTACGTGATACAGCCTCAGGAATCAAATTCACACATTTCAACTTTCTGTTTGGCCTCAGTCACTTTCACTGGCGTCTCTTTGCAGCCAGAACAGACAGAAGCTCGAGACCGTTTTA
Lca26477	102	C	T	ACTACCCACAGTAGGGCGATTACAGCGTTAGGAAACATCCTGCCCACTGGCGACTACTGATGACATCATGCCTGTGTGATGTATTTATACTGCTGTAAGGCCTGACAGCACTGGCTCCCTGGGAA
Lca26478	65	G	A	GGGCTAAGAGAGGGAGAGGGGGGAAAGGTGAGAAGAGAGAGGGTGGTGGAGGGGATGGGGGGTGATATGGGTGAGGAGAGGAGCGAGAGGGAAGGGTGGGGTGACAGAGCTACCTCACATACAAG
Lca26479	29	C	G	TATAATTCAGTCAGGTGCTGATCAAACACAGGGTACAAAAAAAATCTGTTATACACCTACTTTTTAGGCTCTTCCTCCAGTCTAATTTAAAAAGACTAAATGTGTATGTAACCATAAAAAAGTAG
Lca26498	10	G	A	TGATCACACGCTGCCTGTCTCCCTTGAAAACACATGAAGGAGGGCTGTGTCTGCCTCACTGCGAGGAAGAGGGAGAAGGGGCGCTGACAGCTCAGCAGAGGGTGGCTGGCGGTGAAATGCGACCT
Lca26608	118	C	G	GGTGAGGAGGGGGAGGTGGATGAAGACTTTCCCCGCTACGTGGAACAGAGCGATGGTCAGAGCCACTCGTTTCCTCATGAACAGCATCAGCAGCAGCAGGATGATCTGAAACAGGAACAGACCAA
Lca26612	110	C	T	TTCTCTTCAGCATCTTTCAGCTCGTTGTCTTGTTTAAATCGTGGAAATGAAAGCAGAACATTTCCCTCTGATTTCAGAACCTAAAGCGTGTGGCAGAGGTGTGGATGGACGAATACGCCGAATAC
Lca26620	14	G	A	GGCTGGACAGAAAGTGCTTGCGCCACTGGAAGTACGAGACCCGCGTCCCGTCTTCAAAAAGGTACATGCCCTCAGATCGCAGGTCGTTGATGCCCAGCCAGACGGGCCAGTTCCCTGGGTGGAAG
Lca26634	36	T	C	CATTATTAGAAAGTGGTCCTAACATAAAGTGGTACCAACAGGTCGTAGGTGGCGGATTACTATCTTGTTTTCGCAGCGACTCTTTGTTCGCTTTTCGCACTGACACCGCGCATGCTCCGTGTGTC
Lca26684	114	G	A	GCATCCAGAGGAAGAGGAAGACTCAACCTGACAAAGACAGTCTGGTTTATACATGAACTCCTGCATGAATTAAACATGCAGACAATTCCAGGAACTCGCAGCGCACACCTTCTATTGCACAAACA
Lca26688	108	G	A	CAGGGGTTGGTCGATATCACCAGTCGGACGGAGCGGCAAATGGCCTCGTTCAGTGAGCAGATGAGCCAGCTAGCCCAGCAGATACAACGGCTTCTTCCAGTGTCTCTGCCTCGCAACCCAGTACC
Lca26755	95	A	C	TCGAACCCGTTCCTGAAGGGGGTCAGTCACGTGGTGGTGGATGAGGTCCATGAGAGAGACATAAACACAGACCTGCTGCTGGCCTTACTGCGGTCCAGCTTAAAAGAGAACCCAGACCTACGAGT
Lca26775	65	G	C	GGGAAGTGATGCCTCTTGGTATCCCAGTGGGGGAGAGGATAGAGGGACAGTGGGAGGGCAAGGAGGCCACGGGGGGAGACAGGACCCTCATGGAGGAGCGGGGTGATGCAGAGCGACCAGAGTAA
Lca26807	124	T	C	ATAAATCTTCAGAGGCAGGTGAGGAGCTCAGCCTGATGGGATGATACCGAGGGTGTGGCGGCCATGTTGGAGGAGGTCGGCTCTGTGGAGGGGTGATTGTGTTTCTGCCTGTCCTGAGTGACATT
Lca26816	37	G	A	CTGGATCACCAGAGAGCGGAGCAGAGGCTCCGAATCAAGCGCAGAGGTCGCGCCGAAAGCCGTCCCCGAGGACGATCATGCTGAAGCTCAGGACGCTGCTCCAGAAAGACCTCCACCCTCTGCGT
Lca26820	102	G	A	AGGCATCGGACCTCTGATGTCTCACCAAAGAGGCCCAGCACTGCCACAGGAGGGCCCATGCGTAGCCCCAGGCCTTATCGTGCTGAACCCAAGTACATAGAGAAAACCTCCCCAACAGGAGAGAC
Lca26821	65	C	T	ATTTGTTTCAGGGTGGTAAAAGTGAGGCAGTGCACACGGAGAGCTGCCACCCGCCCGTCCCCCGCGGCTGACGGAGACTCGGCGTCTGCATGTTTACATTTGATTTGTGTACATGTGTGACGGCG
Lca26869	121	C	T	CCGTATGAATAAATCATGTGTGTGTGTGACGACACTGTGTGTGTTCAGGTATGCGGAGCAGAGACCCAGCTCTCCTCAGGGGAGGTTTGTGGAAGCGGAGCGGCCGACACGGAGGCGTCCCGCTG
Lca26875	99	G	A	ACGCAGATCTACTTCAAGTGCAATGGCGAGTGGGTTCACCAGGACGACCACTTGATTGAGCGGACGGTCGACCCAGCCACAGGTACACAAAACAAACAGCGTTTCTCATGTAAATAATCAATTAC
Lca26925	5	A	T	TGTTAAGCTGTGCTGCACGGGTGTCAGCAGGGGTTAAAGTGGGCTGTGGCAGGTGGGGGGGATCCTAAGATCTGGTTGTGATTGGCCAGTGGGCCCAGTCGGTGGAGCACACTCAGGCACACAGA
Lca26999	116	G	A	TGTTTTGGATGGGGAACGTTCTTTGTAGTCGTCATTATTATCAGAAATCTTGCTCAAATACCCGTCTGTGCATCCTCAGAATTACCCTGCGACTCTCTCACGGCCCTCTGCCAGCGCTCATTTCC
Lca27000	91	C	A	TTTCACTCACATCATGGATTCCCAAGGTGGGGGGTGGTGGGTAGTGATTTTGAATGAACTACAGTCACAGCATGTAAGACAGCTGACAATCTGCCATGTTTTCTTCAGCCCCAGTGACTCTGGAT
Lca27002	70	C	G	TCGGTCTCGGCGTCCCGTCACCTCGTCGGTCAGGTGGCTCCACTGCTTCTTTAAAGTCCTGATCCACTTCTGGACGGCTCGCTGGTTCACCTGACTCTGTTTGGACAGCTGGTCCTGACCTCGAC
Lca27027	44	C	T	TAGCAGGGGGACGCTGGTGTGGGAGACGACCCTCAGCGTGGTCTGTCGGCCCACGTCATGCTCGAACCCCCGCGTCGGTGCGTTGTTCATCCGCCAGATGCAGGGGGAACGATCGATCTGCGGGC
Lca27039	48	A	G	CTGTTTTGTCTGCTTCATATTTACAGTGGGATTTCCTGAAACATCCCATTTTCTCCATAAATCTTTACAATGTCAGCACTGTCCATTATTATCTTGACTTATCAGAGTCTCTTTTCATCCCTTCA
Lca27119	57	G	A	CAGGCTCTAGAGATGAAGAAACTGGGGAAGAGGGAGAAGGCTCACAAGCTGCTGGTGCACGCATTGAGTATGAACCCTGACTTTGTGGACGCCCTGACGGAGCTGGGGACCATCCTGGAGGAGGA
Lca27133	72	G	A	CTGCCGATTTGTCTGAGCCCAGATGGCGGCTGTGGCGCGCTCGGACGTCTGTCCATCAGATAAAGTGGAGGGAGCCTGCTGGCTTTTCTCCACCAACAAAGAAGTGCTGATAGCAGCCGAGGCTT
Lca27134	91	C	G	CGCCGTCTGGTGTTGTGCTGTCCTCGGAGGCAGTGACTCCTTGCTGGCTTTTGCCTTGAGCTGCATCGGGAGGGGATCTGGATCCAGAGACGCGGTCAGAATCAAGGATGGGTTTAGAAATTTGA
Lca27136	107	G	A	GTAGCGGCAGCGTGTCACAGTCCCTCCCCCCTCGTCCCAGCGGCTCACTGCTGATGATGGAGTACCCCTCGTACTCCTCGTCCTCCCCTTCTCCTGCTGCTCCTCCGTGGTTGGTGAGTCGACCT
Lca27224	113	T	C	TGGCTCCGCAGCTGCTCCACATCCGACAGCAGCACCTCCATGCTCTTCATCAGCTGCTCCAGGCGGTCGGCGGTCACCTCGAACCCCGAGGTATCCAGGCTCATGGCCTCTGTGTTGTCTGGGAC
Lca27236	97	T	C	TTCATGTGATCTCTATAGTTGAGTCAACCAATTTGCTCTGGTTGCTCAAAAGTGACTGTTTTAAGTGTTTTCACAACAGAAAAATGCCTCATACATTTCCTTGGAGACAGAAAATACACTGTACA
Lca27255	116	T	C	GAAGGAGTAGAGGGCCATGTTGACTGTGTCGTCTACAGACCTTTTGGCTCTGTAGACAAATGGCAGGGGGTCCAGGAGTGGGGCGGTCATGGCTTTGAGGTGGGACTGCACAAGGCGCTCAAATG
Lca27398	64	C	T	CAACTTGTCTGTGAACGACTGCTTTGTGAAGGTGAGTCGCTGTGAGGACGGTCGGGGCCATCACTGGGGCGTCCACCAGGCTCACCTGAGAGACTTTCAGCAGGGAAACTTCAGGCAGTACAGGA
Lca27399	18	G	A	ACACACCAGAGCGCCACGCTCACAACCAGGGAGCACAAGGGGCTCCGCAGCCTCAGATAAGAGTGTGGATGCACAGTGGCCATGTAGCGATCCACACAGATACAAGTCATGAAACAGATGCTCAT
Lca27468	4	G	T	GGGGCCCAGGCCATTGCTGCCTCTCTCTGGACCTCTGCATGGTCCCCCCTGGGGGCTGTGGGCTGAGCTGCATGATGTAAAACTGGGACTGTGGGAATGAGGACTCAGAGAGCGGCTGATAGGGC
Lca27470	71	C	T	CGGACTCCTCCTGCTCCCTGCGCCGCCTCTCCTCCTGCTGTGGGTCAGCTGAGGAGGGCCGACACTTGGCCTCCTGCACCTCCTCCTCAGCTTCCTCCTCCTCCTCTTCTTCCTCCTCCTGCTTG
Lca27479	46	C	T	GACGGGTGTCCGCTGCCCGCCGTCATTGACAACATGGACGTCCAGCTGACGCAGCTCAAACTCTCTAGGTCAGTCAATCAAGGACCTCAAAGATCTGATCCAGAGACACAAGAAAAAACACAATA
Lca27524	112	T	C	CACACCCCAAACCAAACTGGTAAAAATCTAGACGTCTATATATCATTGAAGCATAGTTTATGTATTAACTGATGGAAAAAGTTCAACTTCATTGAGCGAGGAAGAGGAATGTCTCATACATTTCT
Lca27533	14	C	T	CTCCAACTTGGAGCGTTGCTGAGGCTGGAGCCAGAAGCTCGGGTTGGACCATCATGGTCCTCCACCACATTCATGTCCACTACTCCCCTGACTAACTCTTCTCTCTGCTTCTACTGCATGAATGT
Lca27614	75	C	G	ACTTGTGCCCAGAAGACCTGTCGGCCAGGACAGTTCCAGTGTGCTAACGGGCTCTGCCTGCCATCGAGCTATGTGTGTGACGCCCAGGACGACTGTGGAGATGGATCTGATGAGCCATATGAAAC
Lca27658	117	G	T	CCTCTCACAGCATAGGCAGCTAACTGGTCTGCTGCACCCAGGGTGTGAAGCTGTTTTAATTCGGAGTCGAGCATTATTATTATTTTTTCCATTGCATCATCTCATGTGCAGCTCTTTTGGCCAAG
Lca27664	39	C	T	GAGGAGATGGAGAGGCTGCTCACTTCTGACGACATCAACGTGCCAGACGAGGAAACCGTGGTTACCTCTTTGCTAACGTGGGTCCGTCATGACACCACTCGCCAGCGCCACCTGCCTTTGCTGCT
Lca27682	98	T	G	CCGCTGGGGTCGGGGGTCGGGGGTGGGAAGGGCACTGCGCCTGGCGCTGCTGTACGTCGGACCAGCAGCGTGGGGGTCACGGGGGACTGGCTCCAGCTCTCTTTATGGGGAGCTCCCACAGTCAG
Lca27698	101	C	G	AACCTGTGACCGTCACATTTCGCTTCAGCTGTAAAATGTCTCAGATCGGAGACCTGCGGGTGTTGGTGAGACGCAGGCTGGCGGCTGCTGCGGAGGAGATCTGCGGGGTTCTGGATCTGGCCGTG
Lca27703	15	G	T	CTCGGTCGCTGACTGCATCGCACATGTACGGCACAGATCAGCTCACCGCAGGACGCTGGGTGTGTGTCCCTGTTTGTGCACCAATGTATGTCAGTGCGTGTGAAGTCAGATGTAGCACGACTACG
Lca27719	29	G	A	AAAAACTGAGAAATATGAGGAAAGAAAAGACGTCGGCTCAGCTTCAACTCGAACTTTTTCCAAAGTCACCGTGCGTCCTCCAGCGCGGCGGCTCGGCCTCTCTGACCGATGACAGTTTGAGGGGT
Lca27753	33	C	G	GTTGTTAGTTGAGGCTGGAGCCAATCTGCAAAGCAAGAACATCTACGGTATTCAACCGTTCTTCATTGCTGCACAGCACGGACACGTCGACATCATCCACCTGCTCGCACAGAAAGGTTCACCAC
Lca27758	42	C	T	CCTCTACTTGCGGGTCACACGTTTAAAAAACTGCCGCAAATCGCAAGTGGGGCAGCTGAAGAGCCTCGGTAACTGCGGGTGTCCTGAACACAAGCGGTGCGCTCTGCACGTATACGCGTCCGCGC
Lca27761	19	T	C	TGGGAGCGTCGTCCGTCCCAGCTAACCGTGTTGCTAAGGCTAACAAGCTTTTCACTGCTGGTGAAGAGTCGACCCTGTCCGCTGCTGAGGACACCTGAACTTGCTCCGTCTGAGTCTGCGTTTTG
Lca27780	56	C	G	CGAAGTGTAACCTGTACTTGTGTGTTTAAAAGTGCAGTGACTGCTGTCCCGCTTCGTTGTTAATTTGAGGTCGGCGTTCCGAGGAGGACGAAGGAGTGGTGCAGCGGCGTGGCGAGACCACCTTA
Lca27833	13	C	A	TTGTTCGTACTTAGAGGTCCTGTGAACAGCTTCATCGAGAGGGCGGAGTCCTAGGAAGCTACACCCTCTTAGTGGGCTAACATTTAGCTAGTTGTTGATGCTTAGACATAAAAACAAACAAAAGT
Lca27851	92	G	C	AGGGGGAGGGAGGTACAGGGGAGGGGGCTCCCACCTCAGAGCCTCAGCCCACCCCATCTGAGCAGAGCCAATCACAATCACAGAAACAGCCGACTGCTTCTGATGAAAGCCAATCACATGGACAC
Lca27872	33	A	T	GAGAAAAGTTTTGAGCTTAAACCCAGAATGAATCAGCATCTTCTTTTATCTGACTGTGTTTCCTGAAACAGAACAGAGATCATCCGCCCTGTCGGGACGTCAGGGTCAGTCAGGATGAGAGGAGG
Lca27884	117	C	T	GCATCCAGAGAAGCCAGGCAGGTCGCCAGGAGGTGCCCGTTGAGGGACAGGGTACCAGGCTGGGACTGGTCAGATGCGAACACGAACTGATGAAGCCTCTTGGATGAGAAGTGAAATGTCTTCCT
Lca27892	36	G	T	TACGAGTGCTCGTAAATTGAAATGTGCTCTCCTTCGCTGGGTCCCCTCTCCTCCAAAGAGCAGCCTGTGGGTTCGTCGTCCTTAACCACTTCCACGGGAACAAAGCTAAAAGCCTGGCCCAGTGC
Lca27952	100	A	T	AAAAAGGTATCAGTCGTAATTTCCCTCACTTAGTCTATTTGATTTAAATATATCCCTTGTCCAGCTCAGCTGTTGATAGGAGATAAAGGGAGGCAGGTCTGTCTGCCAGTTGAACACAACACCCA
Lca27965	6	A	G	AAATTGCCAGTGCTGACTTGTTTTGTGACGTCTATTTCAGGAACTGATGACATGTATGAAGAACAGGTCGAGGATCCAGAGAATCCTCTTCGTTGTCCTATTAAACTTTACGACTTTTACCTCTT
Lca27980	71	A	C	TTTTTTTCCCACCAGTCAATCACCCTGCTGCCCATCATTATCATTTCATCCAGTGTGTCAGCAGCCTTTGAAAGGTTTAGCAGAAGTGGTGTTTGAAGTGCTCACATTTTCTCAGTGACTCACCT
Lca27993	115	T	C	CTGGGAAAACCTACACCATGGAGGTAGGAGGGGTGTTTGAATATTTTTCCAGAGGTACAGGCAAGGTCTTTGTTTTTATGTCGACTGTCTGCTGGTTACTGATGCACACCTGTCCATCCGTCTGT
Lca27999	76	T	C	AGCAGAAGCCCAAAGCACGGACCCAGCTCCCAGCCCAGCGTCGGCGACCAGGTTGACCACCTCTCCCTGGCCTCCTTGGAGTCACTGGATGCCATGTCGGAGGCCGACGCGCCTACAGCCTTTAC
Lca28042	28	A	C	ATTCAGCTGATAATTCTCTGTAATTTCACATTTGTTGCTCATTCAATCGTAAAGTTTCACCGTAGACAGAAAGTTTTCAGTAACAACAACGATCTGGTTTTACCTTTGCTCTCCTTGGAGGTGCA
Lca28044	3	G	C	ATGACGTATCCCTCGCCTTGCGTTTCTGACATGGCCTCCATGAAAATCAGCATCTCCTCCTTTGTCATGCCTAACCGAGGCTTGAAGAACTTGGGCATGGACTTGTAGAGTCCCTGCACCACCAC
Lca28075	122	G	T	ATCAGTTATTTTAATGATCGACTGACTGACTGTTCAGTGAAAACAGCAACGATGTCTCCAGATGTCAATCAGCTTATCAGCAGGAGGGGCCTGATCAATAATCTGATCAGTAATCTGATCAGCAG
Lca28087	44	A	G	GGGCGGTTAGTCCTGACATGTCACCAAAGAAACCTAAAAGGTTGCCTTCAAGTCAGGCAGCAGAGGAGGAAAACAGTGATAATGACGATCATGAAGAAAACATCAATGATGAAGACGAAGACGAA
Lca28102	14	G	C	CAAAGAGAGGCCACAGCGTCCATGTTTGTTTGTTTGTTCGTACCCATGTAGCCGTAGTTGTTGTCGGTCGAGGTGGCGCTGTCGGTGATGGCCTCCGAGCTCAGCGTGCTGCCGTTGTCCGCTGC
Lca28112	63	A	T	CACAGTCTGGCACAGTAGTCCTCGGGGGTATTAGCATCACAGGGCGAGCATTGGATTCTGGAAGCTTGGTGAGCTCCACCTATGACTCCCACCATTTTTATCCTCTCCAGCCGCCAGGAATAAAT
Lca28184	121	G	A	CAGGAGGATGTTCAGTGCATGGAGGAGGAAGATGAGGAAGAAGAGCCAGAAGCAGCGATCGTAGCGCTCGCTGTACGTCTGGAAGACGAAGTTGATCTCGTTGAAGTTGGCGATTTGGTCGGAGA
Lca28187	117	G	A	CGGTAGCAGCAGGCACGGCACCTCCCCCCCTCTTCATCCCCACCTCCATCCTCCTTCACCATGTACGGCGGTGGGGGGGCGGAGCTCGCAGTGCTGTACGGGTTCCCATCGCTCCCGTTCAGAGC
Lca28188	106	T	G	CTGCTCCACCAGAGGTACATCCACCAGGCCTGGACGGTCTGAGAGGGACAGAGATGAGGAAGAGGGAGGTTTTAAATCTATGAATTTCAATTCCTATGATTTGTCTTTATCCCTGCACGCAGTGT
Lca28275	124	G	A	GGTGATCGGACATTTGAGGGAAACCTTGATGGCCGTTTGCTCCACGCCATCCTCTCCGTTGAGCGTGGCATTGCCCGATGATGCCGCTACGCTGCTGAAGTTCCTCTTAACTTTAAAGCAGGAGG
Lca28282	51	A	G	TGAGTTCGGAGATGCGCCTTCAGGTGTGAGCTCTTGGTGTAAGTTTTGCCGCAGCCAGCGAAGGTGCAGGTGTGCGTCGCCGTGCGCTTCCGCGGCCACGTGCGCCGTCCCCTCTTGGGTTTGGA
Lca28317	117	T	C	GCAGCTCACAGCATGTGTTAGTTTTAAATAGTTAAACGTGTAATCAGTAGTTTTACCTTGAACTCTTTGCTGGCTTTGTTGGGTCTACAGAGGACCTGGTAGTGGTCGACCACTCCTTCCTCAGT
Lca28319	21	A	T	AGAGAGACAGAGTTCAGGTCAGAGACAGAAACCAGAGTCACACTGTTCACTTCTCTAGAAACCTGCTGTACCTGGAGGGAGCCATCATGCTGCCACGGGCATCTCCCATCCTGCGGTTATCAGGG
Lca28374	25	G	A	CCAGGAACTCCATCTGGTCGGGGGGTCATTGCTACACATTGGAATTGGAGCATTCAGGGGTTTATTCAATCTCAAATTACTGAATGCATCTAGAAACCTTCTCACCACACTTGAGGCAGGTGCTT
Lca28379	26	T	C	TTTGTCTCCTCCTCTACGCTTCCTCCCCTTCCACCTGTCTCTGCTCCTCAGTTTCCTGCTTCTCCTCCTCTGTTGCCTCTACTCCTGTCTCCTCCAATCTTTCCTCGTTCTCCTCTGTTGCTGCT
Lca28403	48	G	A	AGCGTGGAGGGAGAGCACCACGAGAAGGCGGTGGAGCTGCTGAAGGCGGCCAAGGATAGTGTGAAGCTGGTGGTTCGCTACACCCCCAAAGTGCTGGAGGAGATGGAGGCTCGCTTCGAGAAGCT
Lca28430	124	G	T	ACTAATAGAAAAGGCACTGAAAACAGTGTGTTTGTTAGGGACTATTTTCAGCGGCGGATTAATCCACACTTGCTGCTCCAGTGAGTATTTGTGGCAGCAGGATGGTGTGTGTGTGTGTGTGTGGG
Lca28438	103	C	G	CGTGACATCATCGCCTCTCGGGTTTCACGGTGTCTCTACTACGGGCGCACGCGGCACAGCAGTCAGTCAGTCAGTCAGTCAGCCAGCGCGAGTGCCTCTGCCCTGTGAGCACCAGCAGCAGCAGA
Lca28481	89	C	T	GTACGGTTGCTATGGCAGTGTTTGCTGGAGGAAGAGGAGGGAAGCTCGTCAGCCCGAGCTCAAGAGGAGGAGACGGCTGACGAGGAGGTGACTGGCTCGGTGGATTCTACACAAACATACACAAA
Lca28509	16	G	A	CTCTCCTCCTGCCATGATGCCGATACGGTCACCGAGTAGGTCTGCCTCGTCCATAAAGTGCGTGGTGAGCAGAATGGTGCGACCACGTTTCTCCCCTTGCAGAAGGTCCCAGGTGGCCCGTCGAG
Lca28573	118	G	A	GGCTCATGAATAATGCATGGGGCTAATGCAGCTAGCTCGGCCTCCGACCGCCTCCTTCTGCCACTTTTGCCAGCGCAGGCAACAAGGAGAGCGGAGCGCAGAAGAAGAGAGAGACACGCAGGAAA
Lca28575	10	C	T	GCAGGGTGACGGTGATATCAGATGCCCCAGTAGGGGCAGATCTGTCTGGAAGGCCCCAGGCGATGTGGCCTGATAAGCCACTGGCCCCAGAGTCAGCGCTGGTGGGACGAACTCAATTAGCTCCT
Lca28580	114	G	A	CTCTGGCCCTCTCGGCAGTCCTCCCCTTCCTCTTCCCCTTCTCCCTGCTCAGCCTCGTCCTCATCGTCGGGATGCGGACGTCCTTGGGAGCCGTGCGGTTCGCCTTCCTCCCAGGTGTGGCGGTG
Lca28620	73	A	G	GGCTGTGACTTTGTTGTGTAATGACTGTTTATCCATCCATCCATTATCTATACCGCTTATTCGTTAAGGGTCGCGGGGGTGCTGGAGCCTATCCCAGCTGTCATTGGGCGAGAGGCAGGGTGAAC
Lca28631	89	G	A	CCACAGCTCCAGCTGGCCGACCCTCTCCAGGCAGACATGGAGGACAGCTTCCCTGGGGCGGGGTCCAGGTTGGAACCCACCTGGCCGCGGCTCCTCCGAGATCGGAAGAGCACACGTCTGAACTC
Lca28643	46	T	C	GAGGATGGAGGGCGAGGAGATGAAAGGGGCGGAGCTGTTGAAACGCAGCACCGAGATGCACTTCATGTAGTTCTGGCACGGCTCGCGCAGACACACATTGTCGTCAAATGGGAGCACCTGGAGTG
Lca28652	58	G	A	GGCGACTCTGCCGTGAAGCCGCCGAGCGGGGACTTGCAAGGTGGAACCACAGCGCGGATGTTTGGTCAGCGGGCTGCTGCACGTCCCGACGTCCAGAGATGGGTAGATGTCTCTGGGAAGCAGGC
Lca28667	65	C	T	TCGACGGCCCCAGAGGAGCGCGAGGGTAGAGGGCTCTGTAGACATCTCCGAACCTAAAGCTGAGCCCAAAGCTGAACCCACTCCAGCTGCCAACCAAGATGAGAGCACTACTGATGGCTCTGCGG
Lca28671	56	G	A	GTTATGAGGTGGACAGCATCCACGAGGCCGCGGACCCCGTTGATGCCGTCAGGAAGGCTGAAGCCATTTTCATCGGTGAGGGATGATACAGCGAGGCAGTTTTCTTCCGTCTCTTCCTCTCCTCT
Lca28684	3	A	G	CTACGATATCCATCCCGCTGGCTGGGTGGAGGCGGAGGAAGCGGCGGGGACAGCAAGACCTCCTTCAGCCCTCTGGTGAAGCTGGACTCACTGCTGGTCCGCTCAGTAGCTACAGGTACATCGCC
Lca28713	64	A	C	TCTAATAACATGTAGGCACAAGCACAGAGCATCTCACAACTGTCAGGGGATAAAAGTGCATCTAATGCCCAGAAATACCAAAGAGAAAAATCACTCTGAGGACACAGAATGTGTAGTAATTTCTG
Lca28717	51	A	G	CTTCATGAACAGACTGATGTCCATCGCTGCCTTCTCCACCCCCATCTCCTACACCACCACCACCACCACAGCAGAGTTAGAGCAGGAACACCACCTCCTGCCTCACAGACTAATGAACCTCAGGT
Lca28724	109	A	G	TAATACTGGCGATCTAACACATGGTGCCCAACGTGGGGCTCAACGGAGAGACAGCCGACAAGCCAACAAGAACCAACCAACTCAGTCTGCAACTCGTCCCTACTCAAGATGCAACAAGAGGCTTC
Lca28733	8	C	G	AACACATCTTGCAAGTGTCCAGCAAAAAGTATATTTCTAAGGTAAATACTGGCTTTAGAAGAGAGCTTACGTGTTTTTCTCTGATGATGTCCCAGCCACCAGTTCGTAGATCTGCCTCTCTGTGG
Lca28835	116	C	T	GTGAAGTTGGCTCTGAATCCTCGGCCATGACCTGATTCGTCCGTAAAGAACCACAGTGTCATCTGATTGGTTGTTGAGAACAAGTCGTGGGCGGGGCCATCGCTGCCAGTGAGGACAGCTGAAGA
Lca28886	45	T	G	GTTTTGCCAAATGGTGACAGGACAGAAGTGGGAGAGAACGGCGTTACTCTGAGTGGAGGACAGAAGGCTCGGCTGGCCCTCGCCAGAGCTGTTTACATGGTCAGTCCTCTGCACAAACCAGCCAT
Lca28904	64	A	G	ACACAAAACAGAACCAGAGTGAGAAACATCACTGGGTTGTATCCTCCATTTGCTGCACAAAACGCGTGCGGTCTTACGTGCCCATAACGTGTCGATACAGTTTGCCAAACACACCTTAGCGATGG
Lca28927	14	G	A	GGACTTCATCTGAATCAGAGTCGTCTCTTGCTCTGCTTAGACTTTGTTCTTCAGTCTTTTTGGCTGGTACTGTGCTGGGGGTTTCCTCAGGGTCAGAGTCGCTGTCACTGTCAGCCGCTGAGAGA
Lca28932	74	C	T	TGGACTACAGACACAGCCGCAGCGGACCCCTATCGCAGGCGTCACTTGAGAACGGCCGTGAAAGTAAAGTCCACGGCCACCACCATCCAATACCACTGGCACAGCAGCAGCAGCAACAGCAGCAG
Lca28979	66	A	G	GTTGGGGAGAGAGGGCCCGAGTCCACTGACTCAGAGAAGGAGAGAGAGCGCGAGATGGCCGAGGCGGCCGAAAGGGAGGAGGAGAGGCTTGAGCTCAGCCCCAAAGAGGTGCAAAGGAGAGTTTG
Lca29003	18	C	A	CCTGGGTTCCCCAACCCCGCGGTGGCTCAGGCTTACCTGCATCCTGCTGTGGACCAGTCAGACGGCTCCTTCAGCTGGGGGCGCCCACAACTCGACATGATCAAAGAATATCCTTTTTGTCCATG
Lca29018	88	C	T	TCCTCATCGCGGCTAACTCTGCTGCTGGCCTGGGGAGGACGGCAGACGGCCACCTCTGTGACACATGTCACCAGCGGCTTCATTTCACCTGCCAGTGATGAGGTTACCGAGATCGGAAGAGCACA
Lca29029	118	G	A	CAGGAGGAAGTACGGGAAGTCAAAGGGCGGGTGAATGGAGTACTGGGTGGTGTTGTCGTCGCTGCTTTCCGTCTCCTCCTTCTCCATACCGAGACGCAAGACCTCCTTGTCGGCCTCAGCCTCGG
Lca29043	83	T	G	AGAGGGCAACGCGGAAAAACGAACGCACCTGGTTCACAGAGACAGAGGCAACAGGTGGCAGCGCGGCAAACACAAACAAAATTAACCAGGAGAAATTCATTCTTACCCCATGCCGCTTCCCACCT
Lca29045	25	A	G	AAAACACTTCTGTCATGTAGGAAAAAAAATTACTTGCTTAAAGAAATATGACCAGTAGATCCCACAGAACCTGTTCAATGTTGAAAATACAGTCGAAATTCAGTTTTCAACTAAATTTAGTACAG
Lca29087	86	T	C	TAATTGCACACATTTAGACCTCCTTTGTTAGAGAGGAACGTAAAGCAGATCCTTTCTCACCAACAAATACTTATCGAATACCTCATTGTACCTCACTGTACCTCCATGAAATCCACATAACATTG
Lca29098	65	T	A	TGATGCTCCATGGCCCTCAAAGTTGCCCCATATATACTGTCACGTAGTCACATATTATTTTTACTGCAAGCCCTGTGCACACAGTCCTCTTGCTGTGGAAGGTACGCTTCATATTCCAGGGCACA
Lca29113	68	A	G	ATGATGCTGTGATTACTAACAAAGCTTTCAAAGATGACACTCCAGAGCTCCTGCCAACCCCAGCTACACCAGCTGAAAGCCAGGAGGATGGAGATGGTTCAAGAGAAGACAAGCCCTCTGAATCC
Lca29158	10	C	T	GCCTTTGGACAGAGGGCAGAACAGCACCAAATGCACCAGTCTCCGCAAAGCCCTGGGCATCATGAGCGACTCTTGTTGGGAGGCAGCGGAGCGAGAAACCAGAGATCTCTGCCCGATCACATCCT
Lca29191	114	T	C	CTCGAGGCCACGCCGTCCTTCAGCTGTCCTCACTGCCACCGTGTGCGAGTGAACATAAGACGATGTTCTTAGTATTTTATGGACACGGTATGTTCTGTGCTGTGGAATCACATCATTACCTCAGT
Lca29218	32	A	G	CTTCACCCTGGTCGGTTATCTTGTCGCACTCAGCCTTCAGGCTCTGGTTGATGTAAACCTCGCCGTTCCTCAGCAGCCATACCACCCCACTGACGAGCTGAACAAACGGGTTGAACTCGTCCAAA
Lca29226	66	C	T	GAGAGAAGAGAAGAGAGAAAGGATTATTAATGTAGTTTTGCGTGATGGTTACCTAAAATAACAGACGGATGAACAGCTCACCAAGTACACGTCGAGAACAGATCCGTCGTCACGGTCTATGTCCA
Lca29227	86	A	G	TCATCTCTTTGCTTTAAGAACTTTGCACATTAGAAAGTAGAGCTGATAGTCAGGTGATTAATCGAATAGTTGACTGACAAAGAATAAATCTCAGACAATTTTCATAATCAATTATCAAGAAAAAA
Lca29231	33	C	T	TGATTCCCGTTCTGAACCACCACAATGAGATTCCACAGCGTCTTCCATTTATGGATTGTTCCTTAAAATGAAACCATCTGAGCCTCATTTGCTCACGAGGTGACTGCGCTTCACAGCGAAGTCCT
Lca29237	71	C	A	TGTTTAACACTGTGACACCTACAAAACTTTCTGATATCATTTTGTCTTCAGCCTGCAAGGGACACCACAGCTACATTCAGATGCAATACCCCAAATACAACAAACATCTACAGGCCTGATGCCAG
Lca29269	10	G	A	CAGGTACACGCGGTCAAAGCGGAAGTGGCGGTTGACTGGAATATTGTTGTTGGTGTTGTACTTGGTGTCCCATGTGAAGCGGCAGCACAGCGGCCTTCCCAGCTGCTCCCACACGTCACACACGC
Lca29281	122	C	T	TGCTCAGCTTTCAACGAAGGTGAGGTGAAGTCTGTGTACTTCTGCAACTCTTGCCGCTGCTGGTACACAGCTAGTGGCCCCTGCACTGAAATGGGCGTGGAGTTTACTCTCAACGCCTGAGCAGG
Lca29294	116	T	G	CGCGGAGTTTGGTGTGTTTGAATGGAGCTCCCGTTCTCTCCGCAGAGGGGCGGGGTTAGCAGGAATGGACGCTGCGAGGTCGAAGGTCAAAGTTTTGGCTGTTTGTTTTCTTTTTGACACTTTTT
Lca29299	32	T	C	GTTTTCATGTGTTCCCGACATTTGTGCTGTATGAACTCACCATCCTGCTGGTGCTAACGCTTTCGCTCGTCATCATGAAGGTAGCGCACTTTTGCTCTTTTCCTTCTCATCTTTCACCTTTGACG
Lca29309	11	A	G	CTGTGGTTTGACTGGACCAGCTCACATTTGATTAGAGTAGGAGGTGGGCTGCTGCTCATAGCCCTGGCTGTAACCTCCATCCTCGTTGTAGCCTCCCTGCTGGCCGTAGTCGGGCTGGTAGCCCC
Lca29339	90	A	G	AGCAAACTGTAGGCATCCACAGCCCTTCTCCTCTGTCCAGGGGCGCCTGGGCGGATGTTACTCCTTCCTCATTAGGAAGTCCATCCACCACTGCTGAACCCCCGCTCTCCCCACACCCCCAGGTG
Lca29500	12	G	A	CTAAACGCACCGTCTGAATGAGAGGTTTGTTGCAGCAGGTCTGAGCCGCTGTGTGCTCGGCGGTCGGCCTGATTTTCATGCTGGTTGCAGCTGAACAGTCGTCATCTTTGTGGAGCAGCAGCAGC
Lca29507	98	A	G	AGGGGAAGCGGGTTTCAATTTCAAACCCAAACAGTCCGAGGGACGAGCTAGCGTGTTGTGGGATAAGGTGTAAACCAAAGAGTTACAGTGCTCAATTAGAATTTGTAACGTTATTCAAACACACA
Lca29546	72	A	G	CCCTGCACGCCAGAGAGCCCCGCCTCACCTCTCTCCTTGCAGTCAGTGGACAGCCCAGAAGACGAGGAACCGTCCCCTGTCAGCAGGGAAGGCACCAGGGTTCCACAGTTTGAGCATCCCACTGC
Lca29586	46	C	T	AGACGAGTGAATCTGCTCATGTTTGGGCAGCGACAGGCCTGGTCCCGTAAAGCTCAGTACACAGAGCGTGAGACAGACTCTGCTGGGGTTGGAGGGTTGGAGGGTTGGTGGTTTGACGGTTGCCG
Lca29601	46	T	C	AGCAGATCGAGTGTTAAAGCAGGAGACGGCTGTTTCACAGCAACATAAGATTTTACTGAGACGACTCTTCTTTGCCACGGGTTGGCCGTGTTGGTGGTTGGTGTGTATTCAGAGTGTCGTCATCA
Lca29617	10	G	A	CTCCCTCCAGCGCACCAACCTCCTCCTTAAGTCCTCCTTAGTTAGTTAGTAGGGTTTGAACTGCTGCCTTAATGTGCTAGCCCCATATTTAAACTATTATTGCATCTCTTTGCTTTTCATCTCTA
Lca29618	49	G	A	TGTTGTGACGTCAGAGGACTTTATGGTTTTGTAATGCAGACTTAAACCGCTGAGGGGCCGAGACGTCGAGCCAGCTGCGACCAGCAGCAGGAAATACGAGCTGGCACAGTGTGTGAGAAAAAAGC
Lca29634	33	G	A	TTTGTGCAGAAAGTTTTCGTCCTGACAGCGGCGCTGACGGCGGCTCTGCTCCACGTGTCCCATGATTAATCTGCTGGTCATTAGGCTCCGCGCAGCGCCGCTGAAACCCGATCCTTTTCACTGCT
Lca29635	45	C	T	GACCCACACTGAGACCTGAGCCTCCTCAGACTCCATCCTGGACGTGTGTTCAACTGAGACACTGTTAAAAAGTCATTAAAACACATGTAGATCCGTGTGTGTGGAGGGGAGCGCGTCCATACTCA
Lca29639	74	G	A	GGATTTAACATAAAGAAGAGCAAACATGACGCGATGTGTTTTGAATCAAGAACTTAAGACCTGCGGACAAACCGTTCCTCCTTCACTCACTCACCTCGTCGCCCATGTGCGGCTGATAGTCAAAG
Lca29652	111	A	G	GACATCTGTTTATATTAGACACTATCAGTGTGCAGCCATGGTGAACAAGGTGGTGATTCCCTACTTGTTGTACAAGTTAAATCTTCCAAACAGCTGCTGCACTGATTTTCAGTTCTGTATTAATT
Lca29696	120	A	C	GACACCGTACAGTACGCCTGGCGCCCTCTGAGCGGGGACGCCCCTCTACATGAATGTTTAAATGCTGATTTGATGAAGTTTCCTCAATGTCTCAAAGTGTTTTTCACAGGTGAGAACATATCCGC
Lca29697	48	T	C	CGGGTCCGTTGACTGTCTCACCGAGGGCCATAGATGGGCGAGTCAGCCGCTCCAGGGTCTTCATCAGGTGGGATGTCAGCGCCACCAGCCTGTAGCTGTTGAAGTCCTTGGGGTGCTGCGTCTTC
Lca29712	8	C	T	GTAGATGCGTGCACCTTTATGTAAACAGAAATACACACACACCAAACCTACATATTAAAGGCAACATTTTTCTTTCCAGATGCTGTGCCCGAGCTGTTCAGCTATCAGGGCTGGGGGCAAGGGTT
Lca29737	79	C	T	AGACTCCACAAGGCGGACTTCAGGCTACTTTCCATACACTAGGACGCCGCGGATGACAACAGAAACCCTGTTCACAGACCGAGACAACGGACACTACCTGTGAAAAGCGCGATGTCTTCTCCCAA
Lca29782	95	C	T	CTGACCGAAGCAAGATATTGATTATTGAATGTTGGAGTGTCCATAAATCCAGTGCATTGTATCACACGACTGTTTAACATCGACAAAAGAATTACGTTGAGCTTTGGACAAAAATTTCACTAACA
Lca29842	107	A	T	TGACAAATAAGCTTAATGCACAGAGTTTAAAGGAGAATCCCTTTATTTCTCCCAGTAGAGGGGCCATGGCTTTGGCAACCCAACGTCTCATAAGAAAACCAGGGGGTGCTGGGACACCAGCTGGC
Lca29871	2	C	T	GTTCCAACAGAGAGAGGCATGTGTGTCACACAAAGACCATCGGTTAGCGACGTACCGAAAGGGACTCTGTATCACCATCTTATCTTCAAAGGACTGGGCAGGGGCTCAGGGGAGCTGTGCCACCG
Lca29898	46	A	G	CTGATCAGGTGGAGGAGGTCACCTGATCTGATTCAGATTTGACTCATGTTCTGTTGGTTTCTAATCATCACATCCTCTGTGGAAAACAACCAGGCGTCACATGTTGTAGCCGTGTGTGTGTGTGT
Lca29903	4	G	A	GTCGTGCAGCAGCTTGGTGATGGCGTCGGGCACCACCTTGCTCAGGCTGTCGTAGCACGGCCACACGACGCGCCGCTGCGACTTGGTCCCGCTGGTGTCAGGTTTCTCCGAGATCGGAAGAGCAC
Lca29911	22	A	G	CACAGATATGTGGCAGGGAGAACTCAGCGCTGCTGAACCGTAGCGGGAGGAATTGGCCTCGCCGCAGCAGCAGCAGCAGTAGCAATGCTGACTCAAAAACCAATGATGGACGGGCTGGTGTGTCA
Lca29924	105	G	A	CTCTGGAGCTGTTTACAGCCTGACGCCTCCAGCCTTTTCAGGGATGAGGTGGGTGGGGGAGTCGAGGGGCGGAGAGAGAGGATTAAAAGAAGGAGCGGGACACTGGTCCTGAAGAGCTCCAGACT
Lca29936	44	G	T	CGCAGCAGAGTGGAACGCAGCTGTGAGAGGAAGAGAAAAAGACGTCTGAAGTCCACATTGGGCTTTGAAAAGAGGAGGAAATCATTAGGATGTGGTTTTTCAGTGGCTGAGAGCTACAGTGGGAT
Lca29987	84	A	G	GGCTGCCAGGGATGTGGAAGGAGAGGTCGGGGAAGTCGACGCCGTGGTCAGAGTGGTACATCTGGAAAATACAAAGAGACAGAAAGAAGAGGTGTGATTAAAGGAGTATTTGAGATGGCCAAAGC
Lca30079	54	G	A	GCGGGCAGGGACAGGGCGGTGAGCGGGTACTCGCTGTACTCGACCTCCAGGACGGGACGGCGCTGAGGGGAGGAGGGGTCGAACACGTGGACCTGACAGAGAGAAAACAAAGTCAGTGTTTGTTT
Lca30094	80	G	A	TGCCTCTGCGTCTTCCTGTCAGACACAACACAAACCTTAACCAGGGCTTAATTAAGGCAGTTCATTAGTGACATCACCTGTGATGACCTCACCTCGTCGTCAGAACCGAACAGGTCGATGTCATC
Lca30099	9	G	A	GAGGGAGCAGGCGTGATATACACACAGCCTGCGGAGACAAACAGCACTGACACACTAATAAAACATGCTGACAGTGTTTTGGCAACGCCTGAGTCGGCAGGTCTCCGTGACGCTGACACTTGCCT
Lca30106	82	G	C	TGTCTGTCTGCGCCGTGTGTTGTTTCGCCTGCTCTGCGCAGACGGCGCGGGTGAGAATGTCACTCCACAAAAGCAGCATGAGTTGAGCTGTGTAAACAGTAAATAATAAACAAGTGCTCTAATAC
Lca30112	63	A	G	CAGTAAATTCCTCAGCTTGAGGAGGCACCCGTGTATCTCTGGAGGGGCGCTAGAACCACATCAGCGTTCTTCTGCTCGCTCTCGGCACTGTAGAGGTCATTCTCCTGGATGTAGTGAACCACGGC
Lca30113	80	G	A	TGGTCATGTTATTTATGTGGAACAGCAACAGAGGAAGAGGTCGACGAAGAAGAAAAATTCTGCCGTCGTCACTTCCGACGAAAGACCTGGCGGGGGTCACGTGATGTTGCGTTAGCTCGGTGACT
Lca30114	73	C	T	GATGACGTTAGCCCACCCTGGGATGGGGCTGGTGGAGGACCACCCCAGCAGACTGTTAAGCCCAGGGTGCCTCGGCCAATTTATGACACCTACAAAGGGGGAGATTGCACTGTAGACACTTTAGG
Lca30118	16	G	A	AGGGCGCCACCGAGGGCCCGTCTGCCCAGCTCCCCTCCACTGACTCCTGCCAGGCCAGCATGTGGATGGGCAGGTCAGAGCAGTGTTTTCCTCTGTGTATGGTTTTGACTTTTGACTTTTTAAGG
Lca30127	14	C	G	TGCAGACCCCCTGGTGCGGGCCGCCCAGCTTGGCGCTCTCGTAGAAGTTAGCAGGCTCCATCGCCCAACTCATGTTGCATTGTGGAGACACGCAGTGAGAGTCCAGGCTGTATATGTCACACATG
Lca30128	47	C	T	AGACCCTGATAGAGGCAGGAGGGCTTGGAGGGCATGTGGTTGCTGTCGGCTGGGTCCAATCGCTGGCAGGAGGGCGCCTGACTGAGGTGCACTCCGTTTACAGGCACAGACTGGGTGGCGTTTCT
Lca30153	83	G	A	TCGGGTCTTGGAGGCAGCAGGCTGAGCAGGGTATTCCAGAAGTCCCTCTTCTTAGTCCCTACTGGGTGTTCCCAGGTCTGAGGGGACATGAACTCCCTCCGCAGAGTTCTGGGTTTACCCTGGGG
Lca30171	111	C	A	CAGAATGTAGCGGAATTAAAAATGTTCTGTTTCAGCCAAGTGTTTCCACAGACATCAAATCCTGAATCTACGACTGGAAATCCCCACAGATGGATTTCCCTCAGGAAAAAACGTATGATCCCAAA
Lca30173	78	C	T	TCATGAAACTATCAAGTGGAGAAGCTGTGATATAAATAGTGTCTCATGCTTGATTGAATGCTGCACACTTCCCCCAGCGGTGGGAACGCTGGGGAGGTGGTACAACAGACGTGAGACGAGTTTGA
Lca30175	51	C	T	TCTCCTCCAGTCATCAGGGAGGGAGGGAGTGAGGACAAGAAATCAGAAGACGATGAGTGTGAGTTTGTAGGTTAAAAAGCGAGAAAGTGTTAGAGATAAAGAGAAGGCGAAGCGACACTCCCTAA
Lca30200	62	G	A	ACTCGTACCGACCTGGTGTGTGGTGATGGAAGTTGCCGTTGCCCCCCGTCGCGTTGGCGGCGTTGATGCCCAGCTGGGTGAGGGTGGAGGCCAGGTTCCCCGTGCTGCTGCCCCCACTCAGGGAG
Lca30227	90	T	C	CCCATATTGAGTCCTGGTGGCAAAGCTAGGCCCAGAGGCGGGAAAGACGGGTATGGCGGCAGGACTGGCGGAGGGACGGGACATGGCAATGTTGAATCAGAGTCCTGGCAGGTCACACAAAGAGG
Lca30240	82	G	C	CGCTATGGACGTCTACCTGACCCAGGTGAAGGAAAGTGCCCAAAGAGCCCTGGCCCAGCTCGATGACACCGAGTACAAGGACCTGAAGTAAGGCCATGCCACACTCCCAACTGATTATCTGCTCA
Lca30241	74	G	A	CCAGCAGTTCTGGATCTGCTCCGTGAGAAAGCAGCAGCCTGACACAGACATCATGGCCGCCTACGCAGGCATCATGGAGGGCTGTGCTGCCTCCAGGGTCGTCGTTCACCTCGGCTCCACGAAAC
Lca30257	20	C	T	TTACCCTGCGAGACCCTTGCGACGTCGCAGGATCCAGAGATCCAGGACAGCCATCGTCAGGAGACTGTTTAATGGTATGTTTTTATACTTTATACATTTAGGATTATGAATTAATGTTTTTCTCA
Lca30294	34	C	T	CTAAAGTCAGGATTAACCTACTTGTGTGAAGCCTGTACAGTTAGGGTGAAGTCAAAGAATGAACAGTGTGAAAGCTCAGGAGCGCTGGAGGAGGAGGAGAAGAGGAGGAGGAGGAATGAGCTGGA
Lca30295	118	A	G	TGATATTGATCAATCATTTACACCTAAAACCACTGGAAAATAGACAGATAGAGTTATCCTTTAACCTACCTTTCTAGCCACCCCTCTTTTCCACCGTCTCTCCTGGGCAAAATCAGCAGAGAGCC
Lca30301	35	G	A	CTCTGACAGGCGTCTCATCTGTCTCTATTAGAACGTAATAAATAAAACAAACATAGTGTACTGTATGTGCAAGGAGAATACGTTTAATGCTGATAAAGTGTGTGCACATTAGGAGCACAACAACG
Lca30329	91	G	A	GAACGCTTTGCCGCACACGTCGCACTTGTGCTTGAGGTCATGGGTCAGCAGGTGCATGGCCATCGCGGGCATGGAGACGTACACTTTACCGCACGTGGGACACTTCTTGGCCATCTTGCTGTCTA
Lca30339	51	G	C	AGACGGCAGCGTTGCTGCAAAGTGAAATCCGACGAGGGTTTCTCATGAAAGAGGAATTAATCACAGTGCTCCCATGTCCCCGCGTCCGCGTGGACCCACAGCTACTATCCGACCGACAGCTGCTC
Lca30351	53	T	A	GAGACCAGGCGCATTCCTCAAGTCAATTCTTAACCACTAAAGAATGGTTAACTGGGCAAGGACTTCAACTCAGCCTCAGTGAAGAGTCTTAGCAGGAGCCTGCTTAGGTTTGCATGAATCTCATA
Lca30371	99	C	T	TAAAAAGCTGTAAAGGTGTCAAATCATCAAACAGCTCAGCCTCAACAGAGGTTACAGTTTTCTAGTGAGTTCAATACAATGTTTAACTTCAAAATCTTTGACTATGGTCAGTTATTGGAAGCTGT
Lca30387	100	C	T	CTGGCTGATAGAAAGGCATTTCCCTCACCGCCGCTGTACCGCAGGGAGTCGACCATCTCGGTCAACCTGGAGGAGAAGAGCCGTCCTCGTGTAAATGAACATTCTCCGCCATGTCAACAGACAAA
Lca30460	43	G	A	TCTGATAGGCCGTGCCAGCTTGGTCGTCAAGGTGACCGCGGAGGTGGGGCAGGGGCGCAGAAGCATCTCAGCATGTCAGAGCTGATGCAGTGGAGACATTTCTCTGGTGACACACACACCTTCTC
Lca30465	121	T	C	CATTGAGGTCAAAAATGTCCAGGTAAGTTTCTGTATAGATTTCTAATTTTCTTATAATAATTTAACCTCTCAAACACCATTAATGTGTACATTCCCTCCTCAGACCAATGAAATCCAGCGCGTAA
Lca30469	4	C	T	CGTCTCTCACGTTGCCACGGCACCCAGAGGTGGACGTGCGGAGGGGCAGGGCGACCACATGATGATGTCATCATTTCTCCTCATGATGCATCGCACTCAGCATCATCTACGGGCTGAAGGGCGTC
Lca30510	122	C	T	GGGGCAGCTCAACATCCGCTCCAGAGATCCGAGCCGAGGAGACGGAGACTTGTCCAGGTTGCGGTCGTAGCTGCGGGAACGGGGGCGACTTCCTGAGGGGGCCGCGCCTCCGATGACACCCTGAC
Lca30545	26	G	A	GGGATGTTGGGGTGGGGGGCAGGGCGTTACCTTGCTGCGTCAAGATGCCATGCGCTGGATGTCCTCCTGTGCCAGGGCCCAGGCTCCCGTCGCTTAGCAACAGGTTGAGGCGGCGTGTGCAGAAG
Lca30596	62	T	A	CGGGTCCCTGACGATGGCCAGCTTGTGACGTCACTCGGTTGCAGCTCCGTTGATGGTTCTGAAATCGATCGTTAGTCCTGATAGCTAGGGTGATTAATGAGTCCAAGTCTGATGGCAGGTCAATG
Lca30603	75	T	G	CCGACCGAGCTGGGCCTCTGGATGTGATGCATGCTCCTGTACAGGCTGGAAAACTCGGACGTGCTCCTCCTGATTGTGGGGGAAACATTCCTGAGGCCGTCCGTGCACTCGCCGCCACAGCTGGA
Lca30608	77	C	T	GACGAAGACAGAGACGAGCAGGAAGCGGCGGACGAACACACAGACGACGCGGATACAGAAGCGGCGTTTACAGCAGCCACTGTGGAAGCAGCAGCGACCATACCAGAGTCCAGGGGGAGGTCTCC
Lca30611	34	C	T	CTTTAACTGTATCATTTCACGCCTGTGGGTGAGCGCGGCTGGGGAGATGATGCCAGCCGCTGTCGTGCAGCAGATCCCTGTTGGAAAGTGTTTTCTCAGTAGTGTCTGTACTCCCTCTTCTCAAG
Lca30638	10	T	C	ATGACGTTTCTTCACAGTACAAGCAAAGAGAAGCAATGGTTCAAACTTCGTTTGAGGCTGATTTCCACATGGTCTAGCCGCCTCTCTGCGCTCCTCCCCAAAGCTCGCGGCTAATGACGACATAC
Lca30684	39	C	A	CTTTCATCCGTGTCTCGGGGTGAATCTGGGACACATTTCACTTCTCTTTCACAACGGAACAATCATTTTCGTAAAGGTTGTTGTTGTTGCTAAATATGAATATTGCTATGCCTTGCCTGGACCCC
Lca30722	70	A	G	CACCGTCGAGCTCTTTTGGGTCCAGGTAAACAGATCATTCACTGAGTGTCATGTTTCCTGTCTCCAGTCGGAGCCTTTCAACGGTCAGGGCAGCCTGCCATCAGGAGGAGCAGGAGGATACAATG
Lca30746	87	G	A	TCTCCTCCCTGATCTTCACCCTCGCCTCCCCCCTCATATCATCCTCTTCTCTGTCAGCGTTATCTTCTGCCGCTGACTCGCTGTCCGACGGTTCAGGGGAGGTGACGTTGACTTCCACGCTCATC
Lca30748	104	C	T	GTTTTCACAGTGTGTTACCTGAAGATTCAGGAGAAAATAGCTGAATGTTATCTGAACGTCATGCCACCACTCGTCTACTCTGGGCTGTCCATTTCTACAGACTCGTCATGTTAAGGGGTGTTCAG
Lca30750	109	G	A	ATACTCCGTGACAGCGGGGTCGAAGTGTTTTGCATATCCTTCGTTCAAGCTGTAAATCTTGCCTCGCTTCTTGATCCTCACGTCCCGATCCACCAGGATAAATTCGCCGATCGCCTGACGAGCAG
Lca30751	122	A	G	CAGAAGAAGGAGCTTTCTAACATCGCTCAGAGGATTGTGGCTCCAGGAAAGGGAATCCTGGCTGCCGATGAATCAACAGGTGAGCCTCTCTCAAGTGTCTTTCTGTTGTCGAGAGGTGACCGCAG
Lca30790	26	T	C	TCAGCAGCATCACTTGGCTCGGGTTTGTCTTCAGGTTGGACACCGACCCCAGAGCGGAGGAGGGCTGAGCGGAGGGGAGGGTGAAGCTGGAGGCCCCAGCAACGATGGGTCGCTTCAGGTTGGAG
Lca30815	22	G	C	GACCCGCCGAGTCTGATGCCAGCAGGATGTCGGTGTTCAGGACGACCCGCTGCCCTTCCCTCAGGTGCACTGCCTTGCTCATCAGCACTATGTCACCTGTGGAGACAACGTTAAACAGATGAAGC
Lca30907	65	C	G	TGACCTGTCCTGCCACGGAGGGGTTAGGCTTCAATTTAAAATGAGAGTGAGAGAAAGGTGAGAGCTAAGCCAATCAATAAATACGCAGAACACATGCACATTCACCCGAACGCTCCATCCAAACA
Lca30916	51	C	A	TGATTCGCAGGAGTGGCGCCACCGTCCTTTGTAGCGATCAACGCTGGGACCACGCTGTACAAGCTGACCACAGCAGGCGAGGCCGTGTCCTGGAACTCTCTGGCTGTGCTCGGCGTCCTCGCCGT
Lca30932	41	A	G	CATCATCTTCAGAGAGGGATCAAGCAGGGTCCCACATAGAGGCTGTGATGTTTAACATCCAGCAGCTGGTGATGGTGGGAGAAGAAACCTCTACGCAGGAAGGACACTGTGAGGGGTGGACCAGG
Lca30940	116	A	G	CTCACCTGATCGCCGCCAGGTCCGTGCTGGGCCACGCTGGCGTGGGAGTGGGTGTGGGTGTCGGGATGGGATTAATCGGCCCTGGTGGAATTCCGTCGTTTTACAGCCAACCAGCATTTTTGGAG
Lca30947	68	T	C	GCCTGGAGGCCCTGCGAGAAAAGACAATGAGTTGTTGCACTGGAGTAATGAAGGGAGACAGTGTGCGCCGTCTTACTGTTTGGGCGTCTTCTCGTGGAGTTCAGAGGAGGCGCCGACGGTGGGAA
Lca30953	47	G	T	CTGTGGCTGCTGGTACGGCCCTGTCCCGAAAGGCCAGCGGCTCAGAGCGCTACTCCGAGACGGTGGAGGCTCTGAGGAACATCGGCAAACTGAAGGAGAAGTTCAGCAAGCTGGAGGCTCGTGTG
Lca30982	68	C	T	AGGTGGTGGAGCGCTCCGTCTGTGTGGCCGGTGAGTCCAGGAATTATCGGGGCGAGATGGTTTGACTTGTCCCTCTCCTGTTCCCTCTTGGCAGCTCAGCTCAGGGCCGTGGGTGCAGACAGCCA
Lca30986	59	A	C	CCTCCGACGGCCACGCATGCAACGGTGCAACGGCGGTTGATCGATTCCTGTATCGGAACATAATCCATAGCCGCATGGTGACGTCACGCCGCTGATCGGTAATAGTGGCTGGGCGGGTTGGTTGG
Lca30989	48	C	T	ATATCAGGATCACCTGAGGATCAGGCTCCAGGTGATCGACCTTCAGACGCTCAGCTGACGTGTGGATGTGGATGGTTTTTGTTTACTCACGGTCAGCATGGGCGTGGTCAGCAGCCCCCAGGCGA
Lca30997	119	C	T	TACATCTCTGCTGCTTTACTTCCTTGTCCACTCTGTTTCTGTTTGCAAATTCAGAAAAAAGAGAAGGTGTGTGCATGAGGCTGCACTGTGCAAAACTGACTTATTTTTATTGTGAGAGCAATACA
Lca31047	101	T	C	GTCCCCTCAGGAGAAATGAGGTAATCCATGGTGCATCCAGATCTACTGTATCCATTATACTGAATCCTCAGAGAAAGGACAGAGCTCGGTGTGTGACAGCTACACGGCTGCACGTGCCTCTGGGA
Lca31087	55	G	A	GATCTCGGCGGCCTGCTCCATCTGGTGGCCCGTCTTGTCGCTGGGCGCCCCATCGGCACCCAGAGCGATCATGCCACCTGCGAAACAGGTCAGGTGACCCATCTTATGCTCCAGCAGCCCCCCCT
Lca31088	2	G	T	TGAGCGAGGCGCTGAAGCTCCATGGTCTCAGTGCTAGCACATATGCCGCGCACTTCTGCCTGACATCTGAGGCAACACGGGCCATCCTCGACATGTGGTTAGGGCCTGGAGGATGACTGACCAAG
Lca31100	14	C	T	AGAGCCACGCTAATGGCAAGAACGTGCAGCCGTTGCGAATCAACACAGTTCGCCTTTAAGAGCTACACACATCTATGGTCGTGATTGTCCTGACAGATGAATCCATCACAGGTGAATTCACAGGA
Lca31109	116	T	C	GCAAGTAAGTGCTTTCACTTTCCTGATCCAGATTTTCCCAGAGATTTAAACCTAAAGACCTTTGATCCACAAACCCTTTTTTTCCTCTAACTTCTTTTTAAAACATACCTCCTCCTCTCCTTCTT
Lca31110	101	G	A	CTCCCTCCATCTGCTGACTTACTAATGTGAACTGGTCGTAGACCTGCATCAGGTCCTCCATCCTGTGCTGTTCCAGCACCACAAAGTCATCCAGAGTGGCACTGCCTTTCCTGGCGCAGTCCTGG
Lca31134	53	G	A	CACTGACGTGATCACCCTCGCCTGGGAAATCACGCCTCTTTACGGGCTGGCCGCTCTCAATCTGACACTGGGTGGAGGAAGAAGAGCCAGAGCTGGGCTCTGAGGAGGATCCCTGGGACTGAGGA
Lca31135	31	G	A	AGCCATGGAGACGCATGGTATCTGGGCGACGGTGTAGGCCAGGGAGCGGGTCGGCGCTCGCAGGGCAAACAAGTAGGCAATGCTGTGCAGCACACGGCCCGCAAAGAAAATGAGGAAGTGGAGGC
Lca31147	76	G	A	GTAAAGCTGTGTAAAGACCTTGTAGATGAGCAGCAGCTTCCCGTCCTGTCCAGGTGTGGAGTACAGGTGGTACTCGGGCTGAGACCAGCAGTTCTTGCGGCAGTAGAAGTCGAGGAGGCTGGCAG
Lca31173	66	T	C	CAGGTATGACTGCCCTGTTTGAGCTTTACACAGTGTTTTGTGTGTTCATTTTTAAAAAGCATGTTTATATGCAGCTAACCTCCCTTCCCTTCTTTCAGTGCATGAGCCCATCTTTTGTGCCCCTG
Lca31178	29	A	G	CAATGGTCGTCTCCTTCAGGGTATAGACGACGAGGTCGGCCTGTTTGAGGCCCGTCACCGCCAGCTGACACTGGATCTGTGTGAAGTAACTGTGAGACGTCTTCAGACGGTAGACTGGAGTCTGG
Lca31180	30	A	G	AAGGTCAGGGTGTCGGGGTCCAGCCCTGAAAGGGGGGCCCAGCGACACTGAAGGGCATACCTGGGAAGTTCAGGGGTCGCACAGGGGGTCAAGATGTCATCGCGCTTCTCCTCTTCCTGTCGATG
Lca31211	26	A	G	CCTTGAATGAATGTGGTGTAACAGAAAGCACTGAAGCTGCTCTGAAGCTCAGTGGAAGAAAAACAACAAACTAACTTCACTCTTTATTCTCTGACCTGTCTGTGTGTTGTGAGAGCAGATCGATA
Lca31234	32	A	G	GGCTGAGTCTCCACACAGACTACCCTGCACTGCACTTTGCACCTGGAGTGAGTACAATCTGATTTACACGGTCTCTTTAGAGGATTAAACTGCACTAAACAGATACGATATCACCTATGAATTTA
Lca31252	87	T	C	GAATGTAAGTTAAGAACAGCAAGGTGAGGATATTCTATTTATTACTTAATGCTGTCAATGCTTTAGAATCAGTAATCATTGTAAAACGTGGCTTACTGTTCAGCAGGGATGTAGCCATCACGTAT
Lca31313	95	T	C	GTGCCATGTCGGACACGACACATGGAGGCATCAGCTTCTACATGATCCTGGTGGGCATCTTAGCATTAGTGACGGTCTGCGGCTGCACTGCCTGTGCTTTCATCCTTTCCCACCTCCATCGAAAG
Lca31318	123	G	A	AGACGGAAAGGGGGGTTGGGAGGTGGGAGAATGGGTGGGGGCCGTATCATCTTGATCAACTGCTCATGGCCTGTCTGTCTGGTTGGTTGGCTATCATTGCAGTCGTCTATCTCCTTCGCAGCGAT
Lca31319	53	A	G	CCTTGAGCAGCTGGGGACAGAGTGGCTGCTGCATGTATCGGTCTGTCCTGGCAGGGGGTGCTGGGAGGTGATGGGGCCAGTTGTCAGGAGACCACCCCAAACAGGGCCCAAACAGCCAGCTGGAG
Lca31394	53	G	T	AGTAGACGCTGAGTGCTGCATCCTTGGATGGGAAGGATTTACGTGCAGACATGACAATGAGCGGGTTGCCTGTGCAAGCGCGGCGCTCTGTGATGTACTGCATGGTGGACTGGCAGCCCAGCGCT
Lca31395	67	G	A	GTACATGTACTTCACCAACCTGCTGGAGCGCTCTCCAAAGATCGAGCGGGCGGCGTTGGACGGTACGGAGCGTGAGGTCCTGTTCTTCAGCGGTCTGGGGAAACCTGTCGCTCTGGCCATCGACA
Lca31403	25	G	A	CCGGCCGCTCGTCTCCCTCTCCTCGGCCAGCTCCCTCTGGGTGTGACGGTACTGCGCCTCCTTCCTGCTCGCCTCCTCCTCGGCCTCGTTCAGCTGACGCTTCAGAGAGCGGATCCTCTGCGTCA
Lca31414	10	T	G	CCCTCCATATATAAGAGACATAGTTATGGAAATAGCACAGCACTGCTGGTTGACACTGAGGGGCCTTCTATGTATTTAAGCGAGTGCTGCATTAAGGAGGATCATCTTAAAACTTGAGGCGTGAA
Lca31430	41	A	G	TATGGTGGCAGCACGCTCCAGAGAGCAGGACTTCAGCTCCACGCTGATGTACAGGTGACGCACCTGAAACAGGAAGTGACGGGGGAAACGATTACGATCGAGACACTCAAGACAGAGGGTCAGAA
Lca31511	34	C	T	CACGAGGTGGCGGGAGAGCAGGCCGATGAGAATCGGTTTGATTAGGGACAGACGGGGGAAGGCCTCCTTGGCGAGGGTTCGACACGCTACATCCAGAGGTTTGAGGACCATACACAGCTCCTCCA
Lca31517	12	G	A	TTTGTCCAAACGCTGAAGAACGACGCAAAGAAAATGTTCAACTTCACCATCAAAGACTCTCTGGTACCGAACTCCAGCTTTTATTTTGAAACTCTGGTTTACATCCTGTTTACCTGTCAGGTTTT
Lca31537	106	T	C	CTTCCTCCCTGAGAAACCTGCTCTCACACGTCTCCTCAGTGAAATCTCTCCTGTCTCAGTGTTGATGTCAAACAGGTTTTCCTCATCAAACAGCATAAAATGTATCGTCCCATTCTCACCCTGGT
Lca31588	90	C	T	ACTGACACCGTGGCCCTTCAAAAATCTCGCCCCCTTAACACGCGTACTGCTGCCGACCACGCAACTCCAGTTCTTTTACTGGAAATGAGCGCTGGCAGAGGGCCGTGAGAGAGTCGCAGGGTAAT
Lca31604	56	C	T	TTCAGACTGTCGGCTGCGGTCACCTGGTGGACCACGTACCCCCCCGCCAGGACCATGTCCTCCACAGGGTACAGCACGTCCTGACAGACAGGAAACACCTGGAGTCACACTTCACCTAGACACAC
Lca31623	98	A	G	CCCTACCAGCTAGTCACAATTTGAGCTGATACTTCTTCCACCGCGGCTGGGGAGCTTAGTTGTAGCCTCTGAATTGAGAAAGAGATAGACAGGTAGAGAGGCAGGTGTGGGGGTGAGTCTAACCT
Lca31626	53	T	C	CAACAGTGGGTAAGAGGGTGGACGGGGCTCCTGTTGTCATTGTCATCGTGGTCGTGGTTGTTGTTGTTGTCATTGTTGTTGTTGCCATTGTCATCCCTGTCACAGTAACAGGAGTCGGGTTGTTT
Lca31637	89	G	A	CAGGCAGGAAGAGGCATACCTCAGATCCAGACCCCAGCAGCGGTAGTGATTCCGGCGACGGGCGGCCTGTTAGTGCCAAGTGCCTGAAAATGGCCAGCAGCGGTGGTAGTGAGACAGTGGGCCGT
Lca31676	108	G	A	GCTGAATTAGGAGAGACGCTGAATAAACATTCTTGATCTCGTCTAAGGAAACCACCTCGTTTTGCACTTGAATGTTGATCTGTGAAGTAAACGCTCACTCCGCGAGCGCTTTCATCTGGAGGAGG
Lca31678	18	T	A	CTTTTTAGACTAAACAAAAAATGAAAAAAAATTAAAGTGGCAAAAAATAAGCTCAAAAAGGACCAAAGCATGACCCATGTGACCAACAAGGTTAATGGGGGCTGACTCTCTGGTTCCTAAACAAC
Lca31689	76	C	A	AAAACATGTCCACCTTTCGTAGTACGGGTTAATCAGGAAGTTACACCTGACGTCACTAAGTTACTCCTGAAGTTACCCTGATAAGCCTGTAACCTCGCTTCGTAGAACAGGCCTCTGAGCTGATT
Lca31712	85	G	A	CACGTCTTTAGCCACTTCCCCTATTCCGTGATGCAGCTCCTCGGCTTTGGAGCGGTCCCAGCTCCCCCTGCCCTCCACGGCCTCGTGAAGGCGGTGCACAGCCTTAGCTGCCGCTCCATGCTTCT
Lca31764	107	T	C	GGAGGTTAACTCAATAACAGTACACATGTGATAGGCTTGATGCAATCGCTGCCTGACTGCAACTCTACCCTGTCTTTCCCTCTCATTCAGGACAAGAGAGGACAGACGGGTGGAGCCCCGCCGCC
Lca31768	27	G	A	GGGGAGGTGACCACGGTGGACCTGAGGAACGAGAGCACAGCACGGGGACGCGTGGTCAACGTGGACGCCTTCATGAATGTACGACTGGAGGACGTGCTGTACCGAGATCGGAAGAGCACACGTCT
Lca31782	38	T	G	TACCGTTCGTGCTTTCTTTCCCATTTGAGGGCCAGATGTGATGTAATCGAGTGGCTGAAATGTCAAAAGTGGGCACAGGCAGACAGAGTGAGAGGATTAATGCAGTGGCTGTGAGCCATGCAACC
Lca31792	110	G	T	GTGTTAGCCACCGCCTGCACCTCCATATCGTGACACCGCTTGACTGGGGTGGATGACGGGGATGAGGTCATAGTCGAAGCCTCCCTGTAGAGTTTGCAGCACTGCTGCTGCTGCCCTTCAAAGAC
Lca31801	8	C	T	TATCGGGCGCATTGTCTGCATGCGTGTGCATATGTGTGTGTGTGTATGTGTGTGTGGTTTCCTAATGAATAGAGGAATGCTAATGGTGGTAAAACAGTGATTTCTCCAGCTGATTGGGTGTAATG
Lca31835	81	G	A	ACTGAGATCACTGAATCAAATTAAAGAACTAACCCAGTCTCACCTTTGTGTGTCAGCAGAGCCTCGTCCAAGAATTCAGCGGTGGGTCTGAAGTGCGCCGAGATGTCGGCGTCTGTGAAGTCGTC
Lca31836	107	A	G	CCCCAGCTCTGCGGTGTGTTTTGGGCAGTGCAGCTGGAGTCAGGTGAGGGATGGTTGTCAGGTGAGCGCCACACTGGGCCAAACCTCGGTCTCGCTGTGTGGCACTACGCATTGCAGCTGGCCCG
Lca31839	100	C	A	AGGTGAATGAGGAAAAGCAGTTTGTGTTTGACTCATCTAATGTCGGCTGATGATTTATGTTTGCAGATGAAGGAGATATCCCGAATCCCAGCCTGACACCCACACGATGGAGTCCTCTGGGAGTC
Lca31862	10	G	A	AGAGAAGTCGCGGAGCACAGAGTTGAGCACCTGGGGCAGGCAGAGCCGCTTCTCTCCCCCAACGACGAAGCAGGAGATGGACTCTCCTTCCAGCAGCGAGTGGGTGAGTTCGGTAGAGCTGTCAC
Lca31866	46	G	A	GAGAGGATACATCATGTCCCGCAGACCGAACCACTGTGTGGCCGCGTAGACCACATCAGACCAGACTGGACTCGGATCAGACCAGTACGGACTGGTCTAGACGATCTAAAGACTTGGACTACACG
Lca31911	121	A	G	AAAACGAGCAGGTCGCAGACTGATTTTGGGGGAGGAGTAGGAATAGGAACGCAGTCGAATCCCCTGGTCACCCAAATCCTAAACAAGGACAAAAAACAACACCCAAAACAAAATCATAAGACTTC
Lca31976	52	C	G	GCTGCTGAAGCTGGTCAGAAGGCTGATATCCTCACCTTGTCCTCAGGCCATCTGGGGCCCCGCAGTCTGAACCAGAGTCAGCCTCACACGCAGACAAATCAGTCTTTCTGGAAGATGTCTCGGAG
Lca31991	89	C	T	TCTGCGAGCCTCGCCGCCACGGTAACCACGCTGTCCACGTTCACACTGCCGTTCTGCTCGGAGACAATCAGAGACCTCGTTAAGGATTCGTTAAGAGAAAATCTCGTTAACACTGAACGCAGATC
Lca31992	11	C	T	GAAACACAAACAACATCGAGTTTTCATGTTTGGAAAGTCAAAGGTGCACGCACTCAGTTTATCTAAATGTTTTTTAATCTAGTTTCTGTTGCTCCTCTGACCTGTAGTAGTCCTCCTGGCCAGGC
Lca32006	94	C	T	CCTCAAGAGGGAGCCTGTGGAGCCATCAGATATGCCTCGTTCTGCGGAGTGGCCCCTGTAGTTGCGCCCCCTGTTGCTGTCTTTGACACAGCGCGGCTGGGCCGTAGCCTGCTCGTGGTTCTGGT
Lca32027	105	G	A	GAGAAAAAAAAAAGTCACGACACTTTGCTGCTCTCCTGGGCCGAGCTGGGGCACCTGGGAGCTCAGCTGTCGCAGGATGTTGGGGGGAAAAAAAGCCCCCACAAGCTCTCCCTCAGGACCAACCA
Lca32032	85	C	T	CGTGCGCAGCTTCTCGAAGCGAGCCTCCATCTCCTCCAGCACTTTGGGGGTGTAGCGAACCACCAGCTTCACACTATCCTTGGCCGCCTTCAGCAGCTCCACCGCCTTCTCGTGGTGCTCTCCCT
Lca32040	66	C	T	TACAGTGATTTAAACCAGGCATATTCCAGCATAAAGTGAACCTCCTCCTTATAGCGTGTTCACAACACTATGCATCATCTCTGTCCATCTCTACCTTTGAATGACTATGCCGTAAAAGATCACCC
Lca32073	108	G	A	CAGGTCAGGGTGGTGATGGGAAAGGAGCCTCGCCACTTCCTGGCTATTTTCAAAGGCAAACTCATCATCTTTGAGGTATGAAGGGGGCGATTGCTCTAGAAAAACATGAGACATTTCTGGTCAGA
Lca32084	85	C	T	ACCTGATCGCTCTTTGCAGACCTGATCGTTGAGATCTGATGGTTCTATGCAGTCGTCACATCCACAGACTCTGAGTGCAGTGGACGTCTGATCTGCTAATTATGACTACGTGGCTCAGCAGCTCC
Lca32101	74	T	C	CCAACTCACTCAACAAGGCCAAAACCACCGCTTCCACCGCCACTTTTATACTCAAGCCTGCTCCCACCACTACCACAGCACCAGTTTCTGCCCCAGCTGCTGCCACTGTCCCAGCGCTCCAGGCT
Lca32121	110	C	T	AGAGGATCTACTTCTGCAACATCTGTAAGAAGCCGTTTGTCCACCCGCACCAGCTGAAAACCCACCAGCGGGTCCACACAGGGGAGAAACCGTTCAGCTGCGCTCAGTGCGGTAAACGCTTCTCT
Lca32143	9	A	C	TACACCTGATAGTTCTCACCTGGGGATGTTGTTCTTGGGATCCTCGCTGTCATTGGCCAGTCCTCCAAACAAGTAGCAGCGGCTGCCAATCAGAGAGAAGCTGTGTCCGAGGCGGGGGCAGGGGG
Lca32207	90	C	G	TAACCTGGCAAAACGCAGAAACCAACATCTGTTCAACCTCGTCGGTTTACAGTGGTCACTGTATCGTAAAAAACAACACATCACAGCTCGTACCTCTTGGCTGACTCCCTGGGTGTTCGCCTCCC
Lca32209	104	C	T	CCTTGGACCCAGGTGCTTCCTGTCTGCCTGCTGGAAAAGTACGAATGCGCCCGTGATGGGCCAAGTCAACCATGAGCCCTGTGCAGTTGCTGCTCCTGCAATGCCCCATGGGACCAGCAAAAAGA
Lca32216	60	T	C	AGTGACAGCAGATGGAAGCTGTGGCATCAAATGAAACCGAAAGGATATTAATGTGAACACGTCAGTAACGCACAGTTGGAGGCGGTTGCCGTTGGTTACCTGGCTCCTATGTAGAGCGTGCGGTT
Lca32246	34	C	T	CCCCCACCTGCCACCAGACGGAGATCGGGGCCCCCGAGGACGAAGGGGCTAAATGGTCACATGCAGCCGCAGTAAACACATTGTGATCACTGTCAGAGTCCAGAGAGTCACAATGAGCCGACAGG
Lca32263	71	G	A	GCGTACTGCCAGCAGTCTCTTGACTTTATAGACGGGGCCTCCGTCAACCACCTCTGGAGGAGGAGGGGGCGGGGGGGTCAGGACCATGGGGCTCACCTTGACTGGCTTTACCTGACTGACATGAA
Lca32402	13	T	A	TATCTCACATGTTTTCCTCCTCCTCTCTTATTGTACAAGATTTGTCTGGGCCAGAGGGAAAGAGAGCCAGGACTGCATACACTCGGTACCAGACCCTGGAGCTGGAGAAGGAGTTCCACTTCAAC
Lca32414	39	C	T	CTTGTGTCCTCTTGCTTGTGTTTTGGAGTGGCAGCCTCCCCTCTGGCACTGACACTGGTAAAGAATGACCCCATCATCCACCCTGCTTTAAAACAGAGGCTTCTCACCAGTGTTTTAACAGACAG
Lca32423	86	C	T	ATGAAGGGGAGTCATCTGGGTTTCTTTGTGTGTAGATGATCCCAGTGTTTGAGGAGGAGTGTGTGAAGGAGGCTCAGGCCAGAGGTGTCACTCTGCCGTCTGATTGGTCAGTCAGAGGCCTGCTG
Lca32427	61	T	C	CGGGAGCGGTGGAGGGCAGTGATGCTACTGGAGGAGAGAGGAGTCAGAAGGAGGAGGATGTGGGAGGAGGAGCAGCGAGGAAAGGCCACCGACAGAGCGCTGAGGGGCGGCCCTTCCAGCTGAAT
Lca32437	106	C	T	ATGGACCAGCCACAGGTTCCCTCCGCTGGACGCCGTCGAGCCTACTATCGCAACCGAGACCACTTTGCCACGATCCGAACCGCCTCCTTGGTGAGTTTGATTCATCGACTCCTCAGAACAGACCT
Lca32444	26	C	T	CCTTCACAATCAGGTCATAAGTTTCCCTTCTCTCCCGATCCAGATGGCCGACAGCCAGCAGCATCCCATCCTGCAACACAACAGCTGATCTGTGAGACACAGTTCAGGCTGAAAAACATCTCCAC
Lca32454	63	C	T	TCCAGCACAAGCCTTCGATGGCCTTTAATGACACAATCAGCCGATTTTAGTCATCAGTTCATTGCGAGTGTGTCACTGTCAGGGAATGGAGTCATTAATGCAACATGGATGAAATCAGGTAAGCA
Lca32546	100	T	C	TGTATGTAGATGGCTGTATTGTTTAAAATAGAAGCATATCTGTTCCATCAGACGTGCGTGAGATGGATGACTGAAACACCCCCTGTGTAAGACACAACGTTCATCTTTCTCTCGCGGTGCACGAT
Lca32567	110	C	T	GGAGGAGGACCAATACTGAATAGCAAAACAATAGCTTGTATAATCACCCTCCTCCCATTCTGTTTGCTAATACAGCCATTGTTTCTGGTTTATGTATATGTGCATGCTGCTTAAGTCTCACATGA
Lca32584	43	G	A	CAGTGACACAAAAAAAGATTTCTTCCTATAGGGTCTCGATCAATATTGTTCAGTTTCTACCTTTCTGCCTCTATTTCTCACCACAGTGGTGATTCTGATCAGACATTTCCAATCATAAGTAAACA
Lca32591	120	G	A	GCTGTAACTGCTCTATGAAATGTGATTCTGCAAACTGAAAGGCAACACTGTCCGCGGAGGCCTTGCCAACATGGCTGACCAAGGGGAGGGAGCAAAAGCAGTGGTCGTACGTAGCCAACGGGAGT
Lca32609	105	G	T	AGCCCCCGTCACTCTGCCCTTGGCTGGGCTTGGGCCTGGAGATGGGGTTTGGTCTGGAGCTGGGGGACAACTGTTCGGATGGCATCTTAAGTTTAGGTCTGGGGGTGGATGATGATGATGACGAC
Lca32634	16	C	T	ACTCCTTGATCCCTTCACCTTGGCAGCGCTCTTCAGTTGGTACATAGACGGATCATCTGCTGCTTTGCCAGCGGCACACTTGGTGGCACTAATGAGCTCAGCCAGCGCCTTGGCCACATCTTTGA
Lca32637	44	A	C	CTTCTGGTATTGGCACCACTCCAAAATCAGAGGGAGAAGGGTCCGCTATCAAAACAGAAACTACACAAGCAGCAGCGCCATCAGACAGTGGGGGTGGGGAAAGTGTGGGCAGTACCAGTAACTCC
Lca32642	82	G	A	CCAAGCTCCTTTCTATCTTCACTTTAACCCCCCTGTCTCACTCTGTCTGTCTGTGTCACAGCTTGTTTACACCCGTCCTCCGCTGGCGGGAAGAGGGAATCACGATGATAAAACGGCGTCCCTCG
Lca32658	34	A	G	GGCCAGGTGGAGGGCAGTTTCGCCCGTGCGGTCGGTCTGGTTGTGGAGGTTGGCGCCCTGGTAAATGAAGTCAGAGATGATCTCTGCCGAGGGATCTTCTTCCTCTTCGCTAATCCCAGTCTCCA
Lca32667	74	G	A	CACTCATCAAACTACAAGGTTGTCGAGAGAATGACAGCAGACAGGTACAGGCAACACACTCCAGTGGAAGGACGTTTGTAACATTTCTGTATGTGTATGTCATATTGTGTTTTGTTTTTGTTTTT
Lca32725	101	T	C	ACCTGTTGTGGTCTGGGCGGTTGCTCTGGGCCAGGCTGAGTTGCCATCATAGGGAAGAATGGCGCCTGGAGTGGGGATGTTTGGCTGTAGGGTGTCCCCATCTGGGGCTGGGAGGACTCTGAGGA
Lca32732	68	C	T	AACAAATTCATTTGATAACTTACAACTCAGCTGTTTGAAAAAAAGAACTATGTAAAGGCTCTGTTTATTGATTCAAACATCTCCCAACAGGCTGCCTTGTCGTACTTTGCGTATGCGAGGTATCG
Lca32743	124	C	T	TATTTACTGGACATGAACAACTACATAACCGTTAACAAGCTGACTGCGTCGTTAACGGCCATGTAATGTCAGTAACAGTCACATGAGTGTTTAATAAATCAAAGTGTGTCGGTGTCATTGCTGCT
Lca32754	15	A	G	GGACTCCCAGGTTAAGCATCTGGATTGAAAGGAAAAAAAAACAACACAATTTTTTCACAATCATTCACTGGACATTTCTGTGAAGAGAAAAATTGATGTTAATCTGTAGTATAGTCTTCTGTAGT
Lca32773	48	A	G	TTCTGTCTCGGCTGCGGGTGATGGGGGAGATGCTGCACGTCGGCCACGTCCGAGTATTTGGTGAAAACCAAAGGCACCGCGATGTCCGCTTTGTCCAGCTCGGTCCAGAAGCGGTTGATGCAGCA
Lca32774	23	G	A	ACCTCAGATTTATAACACGATCGTAGTAACGAGCTCCGTTGCTCCAACACGAGACACGACTCAAACACCGAGTTACACCAGCTCACAGGACCGATCCAGAACCACGAGCTCATCAAACAACATGT
Lca32808	15	T	C	GCACGTATTGATTATGCCTCTGAAATCATCCGTGCTGGGAAAACACCGATCACTGCCAGAACTCCTGTGGGTGGAAACAGGAGGGGGAGGAGGGGGAGGAGGGGGAGGACACCCGCCATGTTTCT
Lca32820	48	T	G	CCTGTTTGTCTGTTTGCAGATTTTGTCGTCAAAACCTGGAAGCGAGCGCTTGCACGGAAATGGGTCTCAGCATTTATCGGGCCAGACCGAAGGTCCGCACGATTACGATTCTGGGAATGACACGT
Lca32826	113	G	A	CCGTGACGAACGGCTGGGTCGCCACACACGCCGAGTTGCACTTGCCGGTCAAAATCAGGAGCGGTGGGGTGGCAAAGAATTCGGAAAAGACGGGACTCATCTGCGGGGACGCGTCTCCAGACGGC
Lca32908	39	T	C	GCGCTACTACAGGGCTGGATAACAGGCTCTGCCAACTTTTCTGTTAGTAGAACTCAAACTTAAAGCAAATCATAGTACTCAGAGTGTGCGGTACTGACTCTTTGAGCTCAGCCAGGGAGGCAGAG
Lca32926	73	C	T	TCTGGAGGTCACTGTCATGAGCGAACTTGCACTTGATCCCAAACCTGCACCTTCCGTCTTTCCTGTATGACACGCACATCCTTTTACCTCCTATCTGGGAGGGTTTGGCCTGCATTGTTAGAGGG
Lca32937	39	T	G	AAACCCCAACGGCAGAGGTCGTCACGGTCACAGACGACTCAGGCTCCAGTGTGGATGGTCTTGTTCTAAACAACGATCCCGTCACTTTGTCCACATCCCTGGTCTCTGTAACCCTGTCGCCCCCC
Lca33018	25	C	T	TAAGGGCTGGGGCTGAGCTAGCAGCGGCTGCTGCACTAGAGGCTGCGGGGGCATCATAGTCTGAGCTAATGGGGGCTTATTCAGAGAGCCCTTATCGTCCCAAGTACCAATGTTCATATTGTGCT
Lca33032	69	A	G	AGCTTAGTGGCGTGGGCCCCAGCGGCCGTGCAGTGATTGGACGTCGCCGTGCTGCCCACGGGGGTGAGGAGGCGGAGCTGGTCCTTGGGGCCCACAACCAGGTGTCCCCGTGGGATTGTGGGAAC
Lca33037	103	G	A	GCACTCCCTCTTATGCAGAGAAGCAGAGGAAAGCGAAGGTGAGGAAGATAGAAAGCGACGGCTCCTGCCTGCTCATCGCTGGGGGAGGAGGTGGAGGAGGAAGAGGCGGCCTAATCTCTGGCTCT
Lca33045	20	G	A	GTGAGATGCCTCTCCTCCTGGGAAGCCTGGGAGATTTATTGACCTTGTACTCGATGACCTCCTCTACCTCAACCCACCTGGGCTTGATCTCCATGGACCTGGCTTCAGCACCCTCAGGCTCAGTA
Lca33053	50	T	C	GTAAGACCCTGTCCTACGCCGTCCCCCTGGTCCAGAGTCTTCAGTCGGTCCAGCCGAAGGTCAGCAGGTCAGACGGTCCTCTGGCTGTCGTCATCGTCCCCACCAGAGAGGTTCGGTCTCACCCT
Lca33074	44	G	A	TTGCAGAGGTGCCTGCCTCCATGGACAGGGTGTTGAACGGCTCGGCCAGGACATACTTCCTCTTCAGCTCCTCCTCGTCTTCGGTCAGGATGGCAACCTTGTCGTCAGCTGCCATATCTGAAAGA
Lca33088	80	C	T	GATCCTCGGTCAGGGCCAAACGGAGAGTGGTCGGTAAGAGAAAGAGAAAGAGACGGAGGCGGCGGAGACGTTCAGGCAGCGGGACCGCTCCTAACCACAGTGTGGCAGCCTCCCATTGGTCCGTT
Lca33108	11	G	A	CTGAAGCTGTAGAAAAATGTATATTTGATGTAGAATGAAAACTGCCAGATGACTGTACCTCTGCTCATTGAGGCTCTGTCGCTGCTGTTTAACGCGAGCCTCAATCCTGGCGGTGACGTCGTCAC
Lca33124	20	G	C	TCAGACAGGCTGCCGTCACGATCCTCAATGCCTACTTTGCTCGTACTCGCCTGGACTACAGCACCCATACACGCACCTTGCTGTCAGGCCTCATCCGCCTTCTCAATGACTCCAACCCAGAGGTC
Lca33196	14	A	G	CCAGAGCCTGGGAATGCCCACTACAAGACATTCCTGGACCCCTCTGAGTCTTTCATCCCGCCCCGTCCGCGCACGCCCATCAGCCGGCAGGACAGTCTTGGCTTCCAGGACAGCAGGATGGTGGA
Lca33215	73	T	C	CTCCATGAGCTCCAACAGGTCGGCCCAGGCCTCGTTCACCCCGTCCTTCCATTCAGCGATGGTGGCGGCCTCCGAGTGGCCGTAGTCGATGAGCTCGTCCACCATCTGGTTGACGGCCGTCACGC
Lca33216	50	A	G	GGGAGAGCTGGAGCGCCTCGAGCAGCCGTGACTGGTTGTCATCCAAGTCGGTGATGGAGTCCACTGACATGCCTCCCTGGAGGTACAATTAAAGCATTTGATTCAAACAGGGAGTGGTTTAGCCA
Lca33223	29	G	A	GAGAGAACTAGGGCCTGGCTCATCACGCATAACAAAAGGCTGATAATTTAGACTTTCGGACATTTACGGTCGGCGTCTGTCCATCTATGATTTACAAAGACTTTCAACACTTGTTGGAGCATATG
Lca33251	23	G	A	CCATGGCTACAGGCGGACGCTCATGGAAGCCGTTCTCCTTAGCCCTGAAAACAGAGCTGAGTTATTTCTCAGTGAGGACTGTGTTTACGTGTTTTTATACCAACATACTGGTTTGAAGCTCTTAT
Lca33253	125	C	T	GCGGCAGACAGGGGGAACCCTCCACTCAGCAGCACTGCCACCATCAGGGTCCAAGTAGTGGACGTCAACGACAACAGCCCTGCTATTCCCCCCATGGAGCCTGTGGTTATAGCAGAGAGTAAGAC
Lca33287	32	T	C	CAAGATGCAACCTCCACAAGCTCATAAACAACATGTTTTATCCCCCCGTAGTCACCTCGGATTTGCATGGGTTACTTCTAAGACAAAAACCGAGGGGGGGACCTGGGAACTGAGGCTGCTCCAAA
Lca33386	49	A	T	GCAAGAAACTCTTCTCCATCTTAATACCTAGTTTAATATTGATTTTTTTAAATTTGCACTTTCTCTGTGTTGAGGTTTGTTGAGAGTTTCTCATTTCAGGAAAAGAACTTGAGGTGGTTTTTCAG
Lca33415	27	T	C	ACCGACAACGCTGAGCAAACTCAGAGTTCAGATGGAGCATCCTCTTTCCCTAAGTCCATCAGCCACAGTAAACCTCCTGTTTCTTCCAGTGAGCAGAATTTCACCACTATGATGCCCCACACAGG
Lca33427	101	C	T	GCGCGTGCCCCTCCCTCAGGATCACCGTCCTGATGGAGTTGAGCCTGACACGCGCCTCGCCGCTACGGGAACACGCCAACAGCACGAGCCCGAGACTCAGCACCATCAGCACCAACCGACGGGTC
Lca33455	27	C	T	CTGTGTGACGGGTGCTGTGACGGGTGCGGCAGCAGTTCCGTGTGAAGCTGAGGCTGTAGTTGAGGCAGTGGTTCTGGCTGAGCGTCCCCCTCCGTGGCTGCTCACAGCATCCTGGAAGTCCTCTG
Lca33475	56	G	A	GCGTCTCATGCTGTCTTCGACTGTGCCTGGGTTGGGTGGGGGCTGTGGGGGGTGCGGTGGAAGTCCCTGTAAGCGTGTTACTCAACCTGCGAACCCCACAGTGTCTGTACACCTGCATAACCTTG
Lca33490	80	A	G	CTCTTGATGAGCTAAACGGGTGGCGGTGCAGGTCTCCTGTGGCCGTCCTGGGTGATAGTCTCTGAGGTGACAGAGGCGTAGATCTGGACTGGATGGGAGGCTGAGGGAGAGAAGAAGACATCGGC
Lca33508	19	G	T	AGACGTGACAGGCTGGCAGGTGGGCTGCTGCTGTCTGTGTCACTGACTGGGAGATCAGGGCCGACACGCAGAGATTCCCACTACCCAGACTCCAGGTTCTGAAGCTTATGATTGCAGCCGAGGCC
Lca33609	89	G	A	CTCTCACCTTTAGCATCGTGATCATGCCTTCAGACGACGAGATCAAGGGCGATGCAGGGCACGGTGGCGGCGGCAACGTGACCCATCCATTTGTCACGGAGACGTACAGGTGCGTGGCCAAGTAC
Lca33625	4	G	A	ACCGTGGACGATCAGGAGGTCAGGGCACAGCCTCTGTAGGACGTCAGGGAGTTTCACCAGCGCCAGCCCAACACTCTCCACCATGGCTGCCTCATCCTCCCCTCTCACAATGGTGTGGAGCTTGG
Lca33644	49	C	T	TCTGAAACCAGAGAACGTCCTGCTGTCCTCTCAGGACGACGTCTGTCTTGTTAAGGTGACAGACTTTAACCAGTCCAGGATCCTGGAGGAGGCGGCGCTGATGAGGACTCTGTGCGGGACGCCAT
Lca33649	47	T	C	TTCTGTGTCAATACGATGCAAATGTTATCATTAATATTCAAACATCTTATCAGTTCAGCTCCAGCACAAATAAAACCCTCATAAACTACATCTGCTGCTGCTGCTCTCTGCTCAGATTAGCTGCT
Lca33672	106	G	A	AGTCTCTAGCAGCAAGTCGAACATGTACGAGGACTTGACTCCTCCCAGCAGGAGACCCATCGGTGTGTCCTCCTCGCCCTCGTACGAGCGCTCCAGGTATTCGTGGAACTCGTCATACTTGACCA
Lca33705	13	C	T	GAAGGAGGAGCGTCTGGCTGAGTACGCTGCCAAGAAGGCCAAGAGTAGGTCACCGATCACAACTGATCAATCGCTGTATTGATCTGTTAATGTCTCAGCTCTGATTGGTCGACTCTCTGTGATGA
Lca33734	113	G	A	GCTCCTCCTGGGAGACAGAAACTCTCTAGTGGTGAGACCAGGAGCTAGGAATCTCTGTCACAGCTCTCAACCACCAGGAAGTTTTCTCTCATCAGAGCCACAGAGACGCAGCGGGATGTCGGACA
Lca33737	105	A	G	TAACCTGGAGTCTGTTTCTGAGCATCCAATAAGCCAGAGAGGACAGTGTGGGTAGGGGAAGCGGGGGAGGAACATAAGTTGAACAACAGATGGCGATGGATGGAAATCGGGTTCACTCTCTGTGT
Lca33821	7	G	C	ACTCTGGCTTCTTCCCGCTCCCTGCTCCGATGGTCTGAGCTACGAGGTCGAGAACAGACCTGTCCAGACTGAGCCAACCTGATGGGGGTCTGAAAGAGGAGAACACAGTGGACAGGAAAGGGTTT
Lca33842	123	G	A	TGCCAGAGCGCATTTAAAAATACAGTAATACTTCTTACAACACCAGCATCAATGTTTGGACCCACTGCTGTGGTGTTTTTGAACACACACAACACAGGGAAAATAGGAAAGTACTACAACATGCT
Lca33891	87	C	T	AACAAAGTGTTACCAAAGTCTTGAATGTAAAGTCCTGAGTCCTGGTTCTGCTCTGATCCTGCTCTGTCTGTGTCCAGCTGTGGGAACAGGAGGTCCTGCGAAGTCCCCGTCACTGAGCGGGTGTT
Lca33974	39	T	C	AGAGGCAGTTTAATGTTCAAAGACTAATGGCTGAAAAGCGGGCGGGAAGGTGGGGGGTTTTCACGTCAGCAAGTGGGGACTGTCTCTCAGCCAGTCAGATGGTCAGTCAAGGCCATTCCTCACCT
Lca34018	122	A	C	CCATGGGTGCTGTGCTGCGTCATGCCCTGGAACGAGAGCACGACTGGTACCAGCGAGCCACTGCCACTCTGAAGGAGTTGGAGGGTCAGCTTGTGGAACGCCAGAATGCCTACTGTTCCCTAATC
Lca34029	11	G	A	AGATCTCCTCGAAGGACGACGACAGCAGCCGTCGCAGCAGCACTGCCGCCATCTGTTTGACCTGAGTGGACAAAACATTGGTTTCAGCATTACATCACGTTTCCCACTGTGGCCCCCCGACATGA
Lca34062	4	A	G	CCCACAGAGCCCCTGGAGCCCATGGAGCAACGCACGCCAAGGAAGGACAGCAGAGGACGGTGAGAGGACACAGAGGCGACAAACGTGTTTGTTGAAGATCTCAGTCACTTAAGTCCTAATTAATG
Lca34157	116	G	A	CCTGCCTCCCTCTCCTGACCTCCAGCGACCAGTCGGCCTCTCCTCTCTGCCTGCCCTTCGCTGGTGGCGAGAGTCCAGCTCTGAGTGTCACTGTGGTTCTGGTGCTGCTCAACGCGCTCGCCTAC
Lca34213	114	T	A	TGCAGCTAACAGGGTGAGGTCCCACTCTGTAAAATACATCCATATTTACCCATGTTCTGTATACACCTCTGAGCCCGAACCCCGAACAGACCTGGGCCCCTTTGTAATCTCTTTCCTTGTTGGGT
Lca34225	62	C	T	GCAGCAGCATCATCTCACCCCTCAGGCTCCTGTCCAGTGAGATGTTCCTCTCCACCCCCTCTAGAGCTCTTCCAGCTTTTGTCACTGCACATCTTTGCACTCAGCAGGGGGGCTCCTGCCACAGT
Lca34261	22	T	C	TTTCCACAGTACAGGCATAGTTCAGCCTGAAATCGGTGCTGCCTCTCCTCAGGAGTGAGCCGAGCCTGACCCAACTGCATGGGCTTCATAGAGAGCAGAGGCATGGCAGGACTGGAGGGGGGCCG
Lca34304	119	C	T	ATTTGCACTGGCAGCAGAGCACGGGTCTGTTGAAATGTTAGAGATGTTGATGGAGCCGTACAAAATGGCCACCATGAAACCCAACAAGGTATGTGTATGCACTTATTTGGTATGATTTCTTTATA
Lca34313	13	T	C	AGAGGCCGACTTCGCATCCCAGGCCCCCTTCATCGTGGCCCTCAGCAGCACCTCAGAGATGCTGCTCATCGTTCTGGGATACTTTGCCCAGAGAAGGTTGTGTGGTTCTGCCGTCCCCAGGAGTG
Lca34332	47	T	G	AATTATCACTGTCACTGGGATATCATCCGTCTCAGTTGTAAAAAATTTATGTCCATGATAGACAGGGATTTTCCTCAAATGGGCGTGGAAGGCTTTGTAGTAAAAAATTTGCTGTCCCTGTGACT
Lca34348	25	C	T	CAAGACCGTGGAGCCCAGCGGGACTTCGGAGGCCGCAGGGCAGAAAGGTCAACCAGAGGATGGAGGTGTTGTCGAGGTCTGGGGGATTCGTGGAGACGAGTCAGTGAGGATCGTGGACCGCAGAG
Lca34392	16	C	T	GGAGCGTTTTGAATCCGAGGCGGCCATCTTCGCTCAGCCACTGTGACGCTGGTCCCAGTGTTAAGGACCTGGCAGTGAGCGGCGGGATCCTCTGTCCAAACCCCGCGAGGGAAATCAGCCTGCTA
Lca34407	124	T	C	TGCGCTGTCTTTGCCGCCTGGCGTGAGGTTCCTCAGCTGCACGTCGAGGAGGTCCACCAGCTGAACCATGGCCTTCACTGTGTAGGTGATGTCCCCCGCCTGAAGATTACTCTTAGTTTGCTCTG
Lca34439	92	C	G	ACTGTGCTGTGCGCTCGGAGCAGCTGTCGGTCGGATAGTAGCTGTGGGTCCACGCGGACGCGGGGACATGGGAGCACTGTGATTAATTCCTCTTTCATGAGAAACCCTCGTCGGATTTCACTTTG
Lca34469	33	C	A	ATTCCAGCTTCCTCCCACAGTCCAAAGACATGAAGGTTAACTACTGATTCTAAATTGCCTGTAGGTGTGAATGTGAGTGTGAATGGTTGTTTGTCTATATGTTTTGTGACGGACGGACTGGTGAT
Lca34494	60	A	G	ATGTTGAGGTGTCGCAGGGTGGAGGGCCAGGGGCAGCTCTGGGGCATGAAGCTGTAGTCAGTCCTGCTGATGTCCAGGTGGGTCAGTTTGCGGAGCTTCGTTACCAGTCGGCTCACCGTCGACAA
Lca34504	115	C	T	CTACGGACCTGAGTTTGTTGTCAAGTACGCAAAATTGCACGCCAGGATAGAGGTGCTGTGCGTTAGCGCCTTCTCCGTGCTCGACGACTTCGAACCACAGGACGCGGCCTGCTACGACGTGGAAG
Lca34508	33	C	T	TCTGATTGGGCGGTGGCCGTGTGTCGTCACCTCGGGGGGACCGCTGGGGGCTCGGCGCTGGTCGCCAAGGGAACAGGACACAGCAGTGACATCACTGAGGCTCTGAGGTGGGCGGAGGAGTTCGC
Lca34541	39	G	A	TGTCACTCTATTTCTATGCAAATACAACTTCATGGTTCGCTTTCAATTATTCCACTGTGAGTGGCAGGCGGGCCTGTCGCTGGGATCGGAAAGGGAATCCTTGCAGGAGAGAACGAGGCAGGAGG
Lca34543	55	G	T	ATTGTAAAAGCCGATTAAAAATCCTCAACAATGGCCATTAAAGGGCCATTCTGTGTCCCTGTGTGTGCAGGCAGAGGTTGTTCCCCTTTCTGTTTCACCGCACCCTCCATTGGCTCCAATACAGA
Lca34559	30	C	T	GGAACCACCAGTAGTGTTATAGGTACACATGCTGATAAAACACATGTATTTATACACATATTTTAAAGTTTAACCAGGGAGACAAGTTTCTGTATGATTTGCATCCTCTCCTGCCCCTCACTCTC
Lca34576	104	G	A	TATTTCCTCTTTTGGAGCTCAGGAGCCTCAAACGTTGACATTTCTCGCTTCCCGTGCCAAAACTTGTTGTCTGTTTCCACGGTAACGCTGCTCCAGGTGCAACGACGAGAAACACAGGATCTATT
Lca34613	59	G	A	GAATCAGCACGGTATCCCTTCTCTCATCATCCCCACTGTTTCCTCTTTATCCATTCTCATTCCTCTCTTCACTTTCTTTTTTTAAAATGCTGATTATCAGTCCCCTTCTGTCTGACAGCTCCTGC
Lca34645	38	C	T	CTCCTCAACGTTTCCCCCCATTCAGCGACATTTAATGCGACTCCAGAGAGAAACAAAATCTAAGACAAAGTATGCAAATGAGTAATTAGTTCAATAACAGTTTCCCAAAACATCAGCCCTTAAGC
Lca34656	23	G	T	CCCACCACAAAAAAGAAGCAAGTTTTGGGGTTTAGTGGGTTTATATAGGAGTTTCTGTGAAAACTTCTCCAGTCGTCTTTCCTCCTACTGAGCTGCTCAAGGCCAAGGTGAAGTTTGACTGGTCG
Lca34661	30	A	G	GAATGAGGAGGAAGGTGGGTTCATGTGGCATGAATGGGACAGGATAGTTGGACTCAAATGTACGATTCAGGGATGAACATCACCCCACCGATGGCACCTCGGTCTCCAGGGCTGGGGGGCAGCCA
Lca34670	99	T	C	CGGACGGAGGCATGAGAGAGGGCAGGAAAACAAAGAAAACAAGGTGCTGATGGCTGCAAAAAAACCCAGCGCCAGCATGGATTTAAAGGGCAGAGCTGTATCCTCGACGTCAGAAAACAGAAAAG
Lca34713	17	G	A	CTTCTGGTCTGGTCGTGGTGGCGTGCCATCGGCTGGTGCATTGGAGAACCACGACCCAAATCGGGCTGGGAGGGCGCCTTGGTCAAGCCAGGGAGGGGCACAGCGCCAGGGTGGGGAATGCGTGG
Lca34721	59	G	A	TCGAGGTTGAGGTTTCTGTGTGGAGTTTGCATGTTCTCTCTGTGCCTGTGGGTACTCTGGCTTCCTCTCACAGTCCAAAGACATGTGCATTAGGTTAACTGATAACTCTTAAATTTCCCGTAGGT
Lca34742	101	T	A	AAACAGTCCTAACGTACAGTTTGATTCACCGACACAGTGCTGTCAGAGAGAAGCCGACAAACTGCACTCTGGGTGTTTTTCTCTAACGTCAGTTGTTGAGTCTCACTGGTCCTCTGTGTGCCGAG
Lca34749	9	C	T	TTCGATTCCCCGACGGGGAGTTATTGTACAGTTTTGCGACTTTCTGGATGTTGTCGAATGTGCCTTTGCACTTTCTGGTTTGTTCTAACATTGTTTCAAATGTGCCACAAAATTTTTTTGCTAAT
Lca34792	91	G	A	ACCTCCCTTTTTTTCAGGGTCTCGGTAGTTCTGTCACGAGCGGCAGACTGCGTCTACCCTGGGAGCAGCCTGGGCCACTTTGTCAGCGGCGGTCCACGGCTTTAAGCAGCAGCAGCCAAGCAGAT
Lca34794	34	G	A	CTCCACCTTGCTGATGACTTTGATTTCTCGTCCGTGCGCGCCCAGAGCCCGCCGCACTTCCCTGACATCCTGTGCAGAACGAATGAAACTGGCAAACACCATGTCGACACCCTGGGCCACCCCGA
Lca34825	52	G	A	TAATCCATGTTAATTAGAAGGGAAACGCCCGACGGAGCTCCTCCCACAGGTGACTTCAGTTCAGTAGTTTCCTCCGCTCTGTCAGCGCCGCCAGCTTCAGAAAATGTTACACTACAAATTCTATT
Lca34831	15	G	A	ATATGCAAATGGCCGCGGTGGTGAGGCGCTCTTTCAAATGAAGTGTTGGAAAATGGGAGACGGGCTCAATGAGGCGGACACGTCTCCAAACACTCGGAGGGCAGAGGGCTTTTCATCTCTGAGAG
Lca34869	56	G	A	AATGTTTAATGGATCAAATTAGTCCTTTTCCTCCAGGTCCCTTCCACCAGCTGCCGCATTTGTGATAAAGCACAGACTTATGGGATGACACCACATCCAGATTCTAAGCAGTCAGACACGGACAG
Lca34916	101	C	G	TCAGTAAACAGGTCCAGGTCCAGGTCTGGATCTGGTTACAGTCCCAGCGGGGGTCTGACGGCTGTTTACAGGCCTGAAGAGCCACAAACAAACTACATGACTCACCTCAACCTCAGACATGCAAC
Lca34927	20	A	G	GGACAGACACTGTGGTGCCACAGGATTTCATTACCGAGCTGTGACCAAAATGCAGACTGAAAAAAAGACAAACTGTCAAATTTCAAACGGTCCACAAATAAAGAAAGAGGTCTGTCTTCTTGCAC
Lca34937	125	G	C	TTTAGCCTGCGGACCCCCAGCATGCAGCTCAGGTGTTAGTTCCACACATGAAGCCCATGCAGCAGACAGCTGAGAGCTTCACAGCAGGAGGTGGTGAGTTATCGTTGAGCTGGGCGGGGGGGGGC
Lca34958	13	T	C	ACAAAGGTGTGGTCGAGGAAGGGACAGAAGTGGAAGGAGAAGAGGAGGAAGTGGAGGACATGGGACATCTTGGGCTCTCTGCATCCCTAGATTTGCAGCGTTCACTGGCTACACTTGCCAGCCAC
Lca34990	18	G	A	GAAAAACTCTTCTCTACGACACACAGACCGAGAGGACAGTTTTACAGCTGCTCTTTGCGATGACACGGTGCCATTAAGCAGCGCCAGAAGACGTCAGCTCCAGCGCCTCACTGAGGTTATCAGGT
Lca35030	83	G	A	CACTAAGAAGCCAAGACACCAGAACGACAGATGCTGAACGAGATGATGAGGATGAAGGAGAGGAAGTCTCCAGCACGGCGGGGCCTCAGCTGGCTGGCGGCGTCACTGAGAGAGCCAACAGCACC
Lca35073	88	A	C	GACATGGCCAAGCTGCTGGACGTCCTGTCCAGAGAGGACGTCAGGTACTCGTCCGTTCAAAGATGTTTCTGTTCTGTCGCTTCACGCCGCTGAAGTTAAATGTTCCCCGATGCCGACTTTAATCT
Lca35091	76	C	T	CGCCGAGCTCAAACGGATGAAGAAGGAGGCATCTCGCAAGGCCACGGAGCTCATTGACCTCCTGAACTTCGGAGGCGTGGATCCTTCACTGGGAGCAGTTGGAGCTAAGCCTGCTGCCGAGGCCA
Lca35099	44	C	T	GCAGCATGACAGGTACAGGCACCTGGCTCAGGTCATTAATCTGTGATGATCAGCGGATAAATAGATGATCACATCACATTCGCACTCGGACCAACGTTTAACACACATTTGACTCATTGAGCAGC
Lca35104	82	G	T	GACCGACCTCACACTGGACTTCCTGTCACATGATCTCTGACAGGAAGTGAGGTGGAGGTCGGAGGACGGCGGCAGACCAACGTTCAGAGTGAGGCAGTTTCCCTTCAGAGTAAAATCAGTCAGTT
Lca35204	33	C	T	AGTCTGGTTCTGACAGACCTGTCTTCAGCAGTCGTCAGACATTTCCTGGTCAGGATCAGCTCTGTGAGGACGACAGTGTCCTCAGTGTTACAGAACACACAAACTCATGTCGCGGCCGCTGGTCA
Lca35221	34	G	A	ACAATCACCGTGACAAAATATATGGAAAAAATCGGTGAGAGAAGTAACTGAAGGTGACGTGTGTTCATACTGAACACGATGGGGAGATAAGGAAAAAATCCGTTAAGAGACCCTTACCAGCTGCT
Lca35229	74	C	T	CGAAATGCAGGGGTGTCGATTTGCGTCCTGCCATGTCTTTGGCGTTCACATTCACCGCATCCACGAGTTTCTTCACCCTCGAAACATCCCCGTTTCGACAGGCTTCAAACAGCTCCCTGAAAGCC
Lca35257	11	A	G	TGCGAGTGCCACTGACGCAGGTAAGACCCCGCCCACACAGGTGATCACGCTGATGTCACACAGAGAGGTTAAAGAAAAAGGAAACTCAGCTGACAGAACACCTGGAGGTCACGATACAAGAACAC
Lca35332	83	G	C	AGGAGCAGCGAACGCACCTTCTTCAGCTGGAGGAGCAGGAAACGAAAGGAACGGCCATCAACAGACATTTTCATCAAAGTGAGGCTTCAAAGTTTGATGAGAGAGAAAGGTCGGGACGTCTTACA
Lca35334	115	C	T	TACAGGCTGATTGTCATTCATGTCTATCAGGCGAATGTGAACGGTGGCCCTGCTCACTAGTGGTGCTGAGGTGGCCTGGACCACTATGACGTACTCTGTTTTAGTCTCATAATCTAGATCAGTGA
Lca35358	51	A	G	GCAGCGGGGCTCCCCCTAAGGGTCTCAGGTGGTCTGGGGAGGGACTGGGAAGAGGAGGAGGCTGATGGGAGCCCTGGCTACCCTCCTCCTCGGCTCCCAGCATTCCCTGCGGCTCATCCTTGGAG
Lca35389	31	C	T	GTACGCCTTCGCCGACCTCCAGGATCTCCACGCGCTCCACCTGGACGCCAACCGCCTCACCATCTTGGACGACTCCCACTTCCAGGGCCTGGTGAACCTGAGGCACCTCATCCTGGCCAACAACC
Lca35403	96	G	A	TAAATAAACATGCACTCAGGCAAGACAAACTGAATGGCTCTCAGAGCTCTGGGTACAGTTACAGGCAGCAGCTATTAAGAGCTGCCCTCAAAGAGGAGCCTGAGCAGTCTATTTACATGGAAATG
Lca35447	44	G	A	CTGTGCAGAATCCCAAACACTAGCGTGCTAAACCACAGCCTCCGTGCCCGTCCAAAACAACACACGGGCCCAGCCTTCACGCATCACGGAGCTAACGTTAGCGGATTAGTGCGCCCATCTGCAAG
Lca35453	24	T	C	ATCATGGACATCATAGTCGAAACTCACAGAGCTCCTGTGTCCCACATGTACCAGGACCTTGCCTGGGATGAACTGCACTGCGAGCTGCACTTTCCGTTTCTTAGACTGCACTGAGAAAAGAAAAG
Lca35487	29	T	C	CCACATCCTCCTGGTCACCACGTCTTCTTTGGGCCTCTGGACTCCTCTGGGTCCTGGTCCTGGTCCTGGTCCTGGCCCTGGCCCTGGTCCTCTCTGCTCGATCAGAGTCTCGTTCAGAGCGTGAG
Lca35488	122	T	C	ATTAATTGCCATGAAGGGGAGAGAGGAGGAGGGGAGGGGGTGGTGGTGTTGTAACAGTAAAAGAGGAGGAAGAGAGTGACGGGGCTGCTGTCATCTATGAGGTAATTCAAGACTGCGTCCACTGG
Lca35515	5	T	C	AGAGTAAGGCGGCCATTTTGCTCCGTCGGACAGGTAAGTACTATTATTGCTAGCATGAACTAAAGATAAACGTTTCCCTCCCTCATACTCAAACAACTTAATATTCAAATGTCAAGTATGAATTT
Lca35538	57	G	A	CAGCCGCATCCTCTGGAGATCGGAGGTACCACCCCACTGACAGGTGAGTGTGCTGCACTGTGGTCCGAGACACCTCACAGGTAAGCTGTAGTGTGTCTCCTTCCACCTTGGACAGAGTCTGAGCA
Lca35576	34	G	A	CATCGTGGACCAGGGGGTTCTGGTGACACCGCTGGATCCTCTGTTGGAGGGCAGGCTGACCGTGGAGGGGTCAGAGCTCAACATGAAGAAGGTCCACGTGGCCGACATAGGTGTCTTCAAAGTGA
Lca35661	61	C	T	TCTATACAATGGGTCAGATGCAGCATAACTGCCAAACAAAAAGGAGATTTTTGTGAGACCCACTGCTTTTTATTCCTGCTGTGAAAGTGCAGAGCAGGAGGGAGGTGGAAATCTCTCTGTCTGTG
Lca35705	107	C	T	AGGAGACAAGAATTAGACACTTACCTAGCTCTAATTGGGGACCTCAACCTCAAATATGGAAAAAACATATTTTACCAGTACCATAAAGCCTTTTCCAGTAAAGCAGTCTTGTACATCTCCCAGTC
Lca35716	35	T	C	TTTGAGAATAACAGATAGTGACACTGGTTTCTGGCTGATAGCACCATCCTCCACAGCTGAGCAGTATCTGTATTCACAACTAGATACCGCAACACCTCTTAACATAATCGCTCAATCACTGTTGA
Lca35745	102	A	C	TTCAGGCATCAGATAAACCATAAATAAACTGACCTAAATCAGAGGTAAGTGCAGTTATGTAGGTTATTTAAGTGTGGAAAGTTTGTGTCTAAGGAGGGAGGAGGAGGCGCCACCTACTGGAAGGT
Lca35783	107	A	C	TCACAGAACCAAACTCTGTGACTTCATCACCAACTCTGAGGCCCTGTGGAAACAAACAACCAATTACTACAATCACAGCAACCAAATAGCTACTTTACAAGTCTTACACTTCAAAGAGTTGTGAT
Lca35795	25	G	A	ACAAGCGCGGAAAAACATTAGCGCGAGGGAGGGAGCACGTGGGGGGGAGGGAGGAGGGCAGGGTCGGGCTGGGACGAGAGAGAGAAAGAGAGAGAGAGAGAGAAGGAGGGAGAGAGAGGTTTGTT
Lca35842	70	C	T	CAGAAACTCTGCTCTCCTGGTTGAATGTAGGGCAAGAGTCGGAGAATAACTGAGTCACCCGCACAGTAACCAGACATTGATTATTAATGTTCCAGTTCCTGACCAGGCAGGATGCTGAGGGGGGG
Lca35859	23	C	T	TCCCCCCCTTACACATCGCCTTCGGACTGTCCCCCTCCTTCCCTCCCTCCCTCTTCTTTTTATCCTTCTTCTTTTTGTCCTTGGCGAGGGCGGGGCTGGAGGCGGGGTCAGCCAGCGGAGGGGGT
Lca35896	80	C	T	CGAACATGGCACGGCGGGAAGGAGATGAGCTGGCGAGGCTGCCTTATCTCTCCCTCTGGTTCAGAACAAAGAGCGCCATCGTCCTGCACCTCACCAACGGCACAGTTCAGATCAACTTCTTCCAG
Lca35958	102	G	A	ACTCACTACATCCACAGATGATAAAGACATCATTGCTGCTCTTCAAACACTCCACTCTTACTTGGGTGAAGGACCAGACAGCACAACCACTTCAGTTCAGCGAGCTGAGTTCAGGAGAGCTCACT
Lca35992	124	C	A	GTTCTCTAGATCCCTGGCCAGGTTGTGAAAGTCTGTGGAGGGTTTGCTGTTGTCCTGAGGGCTGCTGAAGCCCTCAGAGCGGCCCAGCTTCGGGCTGGTCCTGGTCGGGGTTGTGTTCGGTCGCT
Lca36009	62	G	A	TGACACCGTGAATCAGGAGCGTTGGCCCTAAACCGTTGGTCACTGCTTCTAGCTGACCTACGTACTGCTGTGCCTGGCTGCGTTGAGCAGGAGGTCGAGGTAAATACAGGAAGCGAACAGCAGCT
Lca36029	75	C	T	TCTTTTCCAGTTACGTGTTTCTAGTCGGTCGACGTTCGAGCGAGCACCAATCTCATCATGTCGAGGCACCTTCGCTTCGTTGCGCGGACAGTGATGGTCCAAAACGGCGACGTTGACGCAGCGTA
Lca36071	56	G	A	ACTGCTCGAGATAAAAATGTCAGCCAAATGTCAACAATGTTTGCACAATTTTAGCAGATCACAGTACTGAGCAACATCTTTCATATGATGAATCTTACCCTCTAGTCCACAGGTCTGTGAACACT
Lca36084	94	T	C	CTACAGTCCTCCTGAGTGGATCCTGTCTCAGTCGTACGAGGCCGTCTCTCTCACCGTCTGGTCTCTGGGTGTCCTGCTCTTTGACATGGTCTGTGGCGACATCCCCTTTGAGCGTGACCAGGAGA
Lca36103	25	C	A	CTAGCATCAAATTTTAATAGTCAAACCCCCTGCCTCTCCATCCTTGTTTCAGAGGTGCACACCATGCTGGACGCCCTCCTGCCTCCCGACACCTACTTCCGCTTCAACCCCTACATGAGCGAGGA
Lca36136	97	T	C	CGCTCTGCACATGGAGGGGTTGATGATACGGGAGCGTATTTTAGGCTCGGACAATATCGACGTGTCACACCCCATCATCTACCGCGGTGCCGTCTATGCTGATAACATGGAGTTTGAACAGTGCA
Lca36145	101	T	C	ACAGCACATGACCTCGCAACCGTCTGTGCCGCGTGACGTCTTATTGCAGACGCGCCCAGCTGTGCCCAGGGAACCTACACAGAATACAGAAGAGCTTAGTTGTTTTTCAAGTCAAAAAGCCACAC
Lca36216	113	C	T	CCTCAGAGTAAACCTTTATTCACTGAGCAGAGCTGAGGAACATTTTACAGGAGAAAACAAACAAACCACAGACTGAAGAGAAGGATGAAAGCTGTGATTCTGTCCAGTGTTCCTCCTCCTCTCGT
Lca36227	66	G	A	CATCCACGGTAAAGTGGAGGTCACTATCCTCTGCTTTCACAGAAGAAGACAAGGGCTCAGCGGGCGAAGTCACCTCTGGGCCCTGTGGGCGAGACTGGGCTATTGGTGTTGGGGAGCCACTGGGA
Lca36259	120	A	C	AGCGAGCTCTTCACCACGGCCAAGACGCATCTGACCCGCAGCGCCAGCACGCGCAGCTACGTCAGAGGATCCACGCCGCCGTCGTTGTCGTCGTCCGCCTCGGGTGAGAAGCAGGGAGGATTCAA
Lca36410	12	A	G	CCGTACACGTCATGCAGGCTGCTGTTTTTATCCAAGCTTCAAACTCTCTGACACACAGAGGATGGAGGATGGTTCAGTTCAGTTCAGGACAGACGAGGAACAGGCAGAGCCACAAAATTACCCGT
Lca36458	6	C	T	CAATCCATCCATCCATTATCTATACCACTTATCCATTAAGGGTCGCGGAGGAGGCTGGAACCTATCCCAGCTGACATTGGGCGAGAGGTGCTCAACTGCCTGCTGTCGAGAAAACAATGCGGGCT
Lca36467	39	A	C	GCTATAGTGTCTGATATCAACAGGCCCTCGAGACACGTCCCGCTCACGCCGCGCGCTAACCACGGGAGAGTGATGGTGCTCCCGAGCAGCCGAGATCGGAAGAGCACACGTCTGAACTCCAGTCA
Lca36503	85	C	T	AGAAGCTGGTGAAAAGCTGCACCCACAGAATCAGAATCCATGAAGCAACTGATCATGCAGGAACTATCAGGACCCTGGGAAGAGCGCATGGTTGAGGCCAATGAGAGGAAGCATGCCAAGTACCT
Lca36507	113	A	G	AAAAACCTTATACCTGCGAGCACTGTGGCAAGGCATTTGCACGCCGTCCCTCCCTACGCATCCACCGCCTCCTTCATTGCAGCAGAATGATCTACACACAGCCTCCAAAGGTAGGGACACATTTT
Lca36519	20	T	C	TGGAGTACCAGGAGGGGGACGAGCGGAGCCCCAAAGGCTGGCTGCACGGCACCAACGAGCGGACCAAGGAGAAGGGAGACTTTCCAGGGACCTTTGTGGAGTACGTCGGGGTGGTGAGAGTCGGC
Lca36535	57	G	C	GTCCCACTATTGACAGAAGCAGCACGGCTGTGTCCCAGTGTCTGAGAGCACAGACACCGCCACGGGTCAAAGCCAAGCGCACCACAGGCCAGATGGGGCTGCCCTAGCTGTGGTGGAGGCGGTGG
Lca36560	51	C	G	AACAAAGGCTTTTTTTAATCTTTTGTTTCAGGACGCAGTTTCTTTGTCCACAGTACAGTCATGACAGTTTTCCATTTGATAAAGTGGTACTTTACAGATGACAGGCAAACTTCTGAAACTTTATC
Lca36574	33	G	A	ATCATTTTGTGCCAAATCAGAGGCTCTAACTCGTATCTAACATAACCGACGATCAGTGTTTAACTCACCTGCTGGATCGGACTCTGAGCCTGGAAGAGGATACGTCGTCCCAGCAGCTCTGCGAA
Lca36576	113	G	A	GTGTGGCGACCCTGAGTCCGAGCGTGCTTAGTCGGCCCATGCAGAGGAAGCTGGTGACCTTGGTGAACTGCCAGCTGGTGGAGGAGGAGGGCCGTGTGCGGGCTGTGCGTGCGGGCCGAGATCGG
Lca36579	97	G	A	GTCCAGCTCCGACAGCTTCTGGTCTCTCTCCAGGACTTTGTCCACGTTCACACGCATGATGTCCACCACCTGAGGACAAAAACACCTGTCAGCAGCACTGCTTTCAGAGCTTCCTGTGTAGAGAC
Lca36613	125	C	T	ACACTGCGCTGTCTGTCACAGAGTGGTTCTTCATGTCATATTTAACCACCGTTATCTCATCAACCTGGTTGATATAATATGCGTGATTGTTGTAGACGACGTGTCCTGTTCCCTTCCAGGCCGAC
Lca36687	52	G	A	TATACACAATGCAGGGGCAGCAGGCGTGTGTGTGTGCGTGTGTGCGTGTGTGTGTTAGTCCAACCCCACCAGCCACCTCATCACACACCCCCTTCGCTTTCCAACACGGAGTCACTCCAACCTTG
Lca36720	33	C	T	AGTCTAGGGGCTCCTCCTGACCAGGGGGAAGGTGATGGCTGCTTCTGACTGGCTAGTCCTGGAGGTGGGCGGGACAGCTGGGACTGGCTGCTGCCACGGCTGGCTTTCCAGGATTTGTGTCCAAT
Lca36754	54	G	T	AGCAAGGTTTCATATGAGTGCAGCCTTTACCAGCTCTGAGAGCCGAGGCTGGTGGCGCCGTCATTCTGTGGTGAACGGTAAACTGTGTCAGCTCACCACAGGATCCTGAAAGTCGTAGCGCCAAA
Lca36787	22	C	T	CCTCACTGCGGAGCCGAGCGTCGGGGGTGGGGGGGTCAAGTGAGCGAGAACATATTGTGCATAACGTGGAAAAGGGCGACCAAGGCCATGCAGAGTGTAGTGAGCAGCGTTTAATAAGAGAAACA
Lca36795	107	T	C	TAAACTCTGGCCTCCCTCCACAGTTCAAAGACATGCATGTTAGGTTAACTGGCGATTCTCAATTGCTCGTAGGTGTGAATGTGAGTGAATGAATGGTTGTTTGTCTTTCTGTGTCAGCCCTGTGA
Lca36890	102	C	T	GCACAAAGTGTCCTCTGCGCCACGGTTAACTTGAGTGAAACGTCTCACTCGGTGCCTCGTTCCAGTTCTGTTCATTTTCATCGGCGAGCAGCCTGTGGCGACGAAGGCGGCATGTCGAGCCGAGC
Lca36892	58	T	C	CCTTTCAGTGAGCCAACAAGAGGGGTGGTGAATGCACCATCTGTGGAGGCCCCACCCTCAGCGGGGGCCTTCCCAGTGTTTCAGACTACCTGCTGGAAGCCCAGAGGTGGAGCTCAGCCTGACAG
Lca36916	26	T	C	AAAGGGCAAGATGCCATACTGGATCTCTTCCTCATATCAGTAAATATAAGGCAGAATTTTTATATTCTATTGTGTAAAAATGACAAACTCCATCTTTTCAACTCTTAGGTAAACTTCTTTGTGTG
Lca36928	120	T	C	GCGGATGTTCTTCAGGGCCTGAGATGTGCTGGCATGGTAGTTCTTAATGCGATGACCCTCATCACAGATCACCACGTCTGGGCCAGGCCGTGCAATGGCCTTTTCAATACCTGGAAAGATAAAAT
Lca36966	23	T	A	GAAGAGGCTCCGTCGCCGTGGAAGCGTTGGCCCGTTCGCTAAGGTGGTCTCGCCACGCCGCTGCACCACTCCTTCGTCCTCCTCGGAACGCCGACCTCAAATTAACAACGAAGCGGGACAGCAGT
Lca37023	30	G	A	ACTTGATAAGACTTCTCATTCTCTGCCTGGCCACCCATTACCTTCTCCTCACCCCCCTCCCTCATAATGAGGCATGGACTGTGTCAGAGTGCCAGTGGAGCAGGGAAGAGCCTGCATGGCTTTGG
Lca37025	49	A	C	GGAGCTTGGCTGTGGGTCTCCTTCAGTCCTCCAGGGGGCGCTGTATGGAGAAGTGGAGGCTCCAATGTGGACCAGAGAGTTCCAGTGTGACGGCAACGAGTCTCTTCTCCTGGACTGTGACAGCT
Lca37108	37	T	G	AATATGCAAATTAAACACTGCTTCACCAGTTAATTTGATAAAATACTACCACATATCAGGAAAAATTAAACCATCCAACAACAAACTTAACCCACATATACAAATGATTTCAAATCATCCCCTCC
Lca37140	3	A	G	CGACGAGCAGTCAAAACAGCAGCATCAGCAGAGGAGGACGAGGCACTGAGGACACTGAGAAGCTGGTGGGGACAGCTGGTGAGGAGGAGCAGGAGGTGGGGTGTGAGAGGAAGCAGAACAGACAA
Lca37289	111	G	A	GGGGGATGCTGGAGGCTAATGTGGCTAACATTAGCATGACGGCTAAGCCCAGAGAGCTGGACCTCAGGTCTGCTGCTGTCTCCTGCCAGGATACTTCAGCCCAGGCCATGGCCTCTAGGAAGCCC
Lca37339	91	T	C	AGCCATCAATGACACGCGTTTGCAGGTAATTTAGACTCCAAACGTTTGGGTGGAGCTGCTTCCCCAGAGAGAAAATGATGGAGTCTGGTCTCTCACTTGCCCAGAATACGAACTATCAAAGAGCC
Lca37390	7	C	T	GCTCAACTTACCTGTTGTTGTTAAATTGCTGTCTCCGAGAGAAAAATTTGACCCGTTATAGAAATCCATCAGTACAGATCCAAAGTGTACCCACACTGAGAAGTGTTACCAAGTGTCTGCTTTCC
Lca37395	86	G	A	GCGAGGAAGGGCGGACAAAGAGTTGCTGTCTCCGTATCCTGCTGTCGCGTGGAAGTTTGTGGCAATCTCCCTCCGTAAAGCGAGTGAACTTCCAACAACCACCGATCCAGATGCGTGGCAGTGGT
Lca37415	12	A	G	TTCCCTGTAGCACAGCGAGCCGATCGAGTTTACAGGGTGGAGTAGGAGCTGACAGGACTTAGATGTTTTAAATACTTTCTGATCACATAATACAGCGACGATACCTCGGCCTGGTTTAAATAACC
Lca37419	13	A	C	CCACAGCAGGCCATGACTGCTGATTAACTGAGCAATATTTAAGACTTTCCTCAAGTAAAGGAGGATTTGTGACTGAGGTTGCTGAAGGTCCCCAGATCTAGAAGCTAAGTTACTGAGTTTGCATC
Lca37440	65	T	C	TGGTCATGACAACGGTTACCAGGATGCTCTTATTGGTCATTTCATTGTAGGGCTATTGTTGTCATTGATATGATAACATGTAACAGGGTAAATTACACAGGATGCACACGTCTGAACTCCAGTCA
Lca37499	82	G	A	TGTTTTTTTCGCCACCCTCACAGCGGGAGCTCGGCGCATCCGTCTCTGGGTGAACAGGTACTCGTAGACGGTTTTGTTGTCGTTGCCTGACCGAGCTTTGATCTCGTTGTAGAAAAGGTCGCGCT
Lca37503	48	C	T	TGAAGGATGACTGTGTTTGCACCTGTGGCAAAATGTTTTCACCATCTTCTCTCAGAGTTGCTTCCATTTGCCATGGTAACCAGCCCCCACCCTCTACAGCCATTTAAATGGCAAGGTGAGTGGCG
Lca37534	29	A	C	GACAGGAACAGGACAGTGGTGTGATAAACATGGCTGCTGGTGTTTCTACAGGTATCAGCTCCAGACCAGAACCAGTCCAGGACCTTGTGGTTCTGGCTCCTGTGACTCAGACGGGACCGAAGCGT
Lca37562	14	G	A	TGGCTATCTCTCCGATGAGAGTGTGATTCAGCAGCGTGAATAATTAAAGCTGGGAGCAGTGATAGGAATCTGTAGACGCCAGGCTCGGATAATACTGGACGGATATCAGGGGCCTTTGGTGCAGG
Lca37573	114	T	C	GAGTCCGAGGATAATTCAGGGGAGTCGGTTTGGCTGAGGGGGTCAGGCTTGCAGCTGTACCCATCTTCATCTATCGTAAAGCCCTCAGAGCAGTAACAGTAGTAGTCTGTGTCTGTGTTCTGGCA
Lca37584	105	G	T	AGGAGGACACGGAGAACAGGAGCACCGCGAGCCGCCACCAAGGACACACCGTCCGCGAACACCCTGCAAATCTCCCGCCGCCTCCGCGTCTTCGCTCCGTGAACTCAGCCATCTCTGTCCGCCAG
Lca37589	47	C	T	AGACAAATGAAAAAAACAGCAATAACATTACTGCGATAGAGGAGTGCGAGTGCCGTGTCGATGAGTATGTGAGTGTTGGAATGTCAGCGACGGACGGCATGTTTATTTGGGTGATGGTCTCCTAT
Lca37602	124	C	T	CAGAGCCAGAGCCTGGGCGTTTCCCAGGGTGCTCTGCCTGGCCCCCACGATCTGGACTGGGATGTGCGGCGGCTGGGGAGGCTGGGCAGGCTGGGCAGAGCTGCTGGCTGGTGGTGGGGCAGGCA
Lca37605	72	A	G	AAGGCCTTTGAGGTCGCCAAGCGCATTCCCATCGTCACGTCGGCCAAGACGCTGGAGTTCGCTAAGGTCACGCAGTTCAAGACCATGGAGTTCGCCCGTCACATTGAGGAGCTGGCACGGAGCGT
Lca37630	102	C	A	GATTCTTCTTCCAGTGAGCTGCATGCTAATATCTCAGTTGTACTCTGATTACAGAGTGTTCCAGTTTCACACTGTACTAAAACTGTAAACGCTATGTACTACTATTATCAGGGCACTAATTTATC
Lca37642	36	G	A	GACAAGCCCCTGACTCAGACGTGATGTCGTCCGCCGTGGCCCTTCATTGCTCCATAGTTCACCGTAAAGCGGGGCGTGTCTACCTGGTTCAGGAGGAAGAGCTGGCGAGGAAGCGTCCAATCAGC
Lca37658	112	G	A	GGGCCGCGCCGCCAGCAGCTCACACAGCTGGGACAGCACCGTTTTAGGACTACTGTCATTCACCTGAGGCATAATAGAGGAATGAAGAAAGAGAGAAAAACAAATAGAGATAGATAAGGACAGGG
Lca37709	6	A	G	CAACTAAAACACGCCTGGTCAAATAAACACACTCACTTCACATACATACACTCTGAAACATACATAAGACCAGGGCACACAATCCTTTTTGTCTTCTTCTCGTATCTCCGCACCCACCCCGCCAC
Lca37757	107	C	T	GACGAAGAGTAAGAGAGTCGAGAGTAGAGTGGGCAGGCAGGTAGGCAGGAACAGAATAGAGAAAACAGGTAAGTTAGGAACAGACTTGCACTACAGGTAGAGCTGACGCAAGAGTAAGACGAGTT
Lca37759	64	C	T	AGTACACCTGGCCTGGCAGCTTCAGACCATTCAGGGACAACTGGGAAAGGCTTCCTCCTCGGCCGCAACCCAAACTGACAAAGGGAATCATGTGCGGTTGTAGGAGCAAATGCAGCAGTGTTGGC
Lca37784	7	A	G	TCGCCAAGCTCATTGACGCCTCGCACGCCTCCGACACCGAGCGCTCCCTGGTGACGACAGACAACGGTGCACCCATGTGAACTCTGCTCCCTCCCAACAACCTGCTGGACCAACAAGACGCCGCT
Lca37814	36	G	A	CCTCCACAAGTTACCAAACATGTTTGTTTCTGCCCGCTTATGCAACTGTGCTTCTGCTTGCTGACTTTCGACACAGTATATTGGTGCGTTCAGCAGATATGAGCCGTGTCCCCGCGGCACGTCCA
Lca37846	73	G	A	TGTGTGAGTGAAATGCCGTTCATACACTCTGACGTGTTCGACCTCGGTGTGCTCCTCTCCTGCTGAGCGACTGTGCAGCTCCGACAGCACCAGGCCGACATTCCTCACCGTTAGTCAGTGTCTTT
Lca37885	106	G	C	TGCTAAAACCTCATGAGCCGCAGCGTTGCACAGGTGTCGCTCCTTAAACACACACGAACGCACAAAAAGCACAAAAGTTTCTACGTACATGTGCTCTGTTTGAAACAACAATTCCTCGAGGGCTG
Lca37917	38	C	T	CTCCTGGTGGAAACGACCTCACCAGAGCCCTCCACCGTCTGTCGCTGCGACGACAGAACTTCCTGTCAGAGCGACAGTTCTTCCAGGCAGAGCGCGAGAAGAAGCTGCACGCCCTGGCGGGGGCG
Lca37944	47	C	T	TACGTAAGATAAAGGTAGTTATTGATTTAGCCTCATGTTACCTCTGCCTGTCCCCCCTCAGGGATAATGCCTGGTCACTACAACCAAGAAGTGGGACAGACCATCCCTGTCTTTGCCTTCCTGGG
Lca37998	31	G	A	CGGTGAGCCAGAGCCCCGCCGACCACTGCCGCCTCCTCCACCAGGCCCTTCAGTCTCACTGATGGTGGGCATCACCTCGCACATCATCTAAATATCGTTGAGAGAAGGGCCAGAAGAGACAGTGG
Lca38006	87	T	C	TAGACTAATGACATTTAACGTTGATGGCAGCATATAGCAGCTCTAGCAGGCCTCCCAGACGCCTGTGCAGTCCTGTTGATCAAACGTCGCTGGCTCCTTTGAACTGTGTGACTTTACTACCCCGC
Lca38014	85	G	A	GGTGAAGAGCATTATGGACCTGTGCCTGGAGGATGGCCTGTTTGCCGACGTCACCATCACAGTGGACAGCAAAGAGTTTCACCTGCACCGACTCGTGCTCTCGGCGCAGAGCAGTTTCTTCCGCT
Lca38120	6	A	G	CACAAACAGACAGACAGCTCGGCGGTCCAGGCGCTGATCCAAAATATGAGCGTAGAGCAACGTCTCCTGAAGCACAACTACAGTATGATTTAATTTCACCACCAGACGAGTTTTCGTGTGTGGGC
Lca38137	119	A	G	GTCCTGGCACTCGGGCCTGCGCAAGGCCTCCGAGTCGTTCACGTAGAGCAGCCCCCACATGGCGTCGGGGGCCTGGGTGATGCTTACGGCCGAGTAGCAGGAGTGCAAGTCGGCGGACACGTTCT
Lca38165	40	A	G	GTTTCTCACCATCTGCTGGATGCGGTGGAAGCTCTTGCCGTGGAAGCTGAAGGCCTGTTCGAACAGTACTTTATCCTCGACCGTCCACTCGTCTGGGAAGGGAGTGAAGTTAGCGAGGTCGGCCA
Lca38173	6	C	T	CGGGATGAGGCAATGATCCCTGCCTTGGACACCAGTGAGTCAGTCAGCGTGGACTTCCCATGATCCACGTGGGCAATCACAGACATGTTCCTGATGTTGGACTTCTTGTCCATGATGGCACGGAT
Lca38205	91	G	A	ATGTGCTCCTTCTTCACTGAAATCCCAGCATTTACGAATGTTAGCTGCCCAGTCAATCTGAATGCGAAAATGAACACAAAAAATATCAAGGATTGCATGATCTAATGTTAATCATATTCTGGGCT
Lca38210	35	G	A	ATGAGGCGTTCAGGGTCTCTGAGTTAAAGCGAGCGCTGTTGTGTTCACTTTAAGTTTGGTGTGATGTGAAGAAGCCTCTTACAGCTGAAAATAGTCACATGGTCTGAAGTCAGTTTGCACTTGAA
Lca38221	20	G	C	AGGAGGAGAGGGGAGGCAGCGAGGGAGGAGGGGAGAGAAAGTGAGGAAAGTTCTCTGCGGGTGAAGGAGGAAAGACCATCCAAGATTAAGGGATTTTTTTTCCGCTGGTCTTCCTTCTTCATCCG
Lca38249	108	G	A	GACTACAGGTCTGTCTCCCGTGTGTCCAAGCAGAACGCGTAAAGGGATCTCTTGAAGTCCATGCTGCTGTTCGCTTTGATATTCGCTTTCTCCGCCGAAGCGCTCGCGTCGTTGTTCTCCACATC
Lca38313	40	A	G	CTGATTCTGGGATGTCGGGAGGCTTGGTGTGACCCCGCTGACCACTGGTCTAGTTGACACTGAGCCCAGAACTGGGACTGGACACCAGGCCGCCGTCCACTCCAGCGTATTCTTAATAATTTTTC
Lca38325	79	G	A	CGTTTCTCCGCAACTTCGTCCCATCATGTCTCGCAAGTACCCGTACCCGTCTGACACTGACCTCAGACCTCATCCTGGGCCTTACAGCTCCTCAGACCTCCGTCACGCCTCACAGAACCGTGACA
Lca38340	57	T	C	GATGTGGAAGTACAGGAGAAAGCGTCGGCCATGCTGATGTGTGAGGTGCCTCAGATCGCCACCCAGACCAACTGGTTCATGGAGGAAACCAGGCTGGAGCAAAGTATTAAATATCGCATGGAAGA
Lca38374	60	G	A	AGTGAACTGGTAGCTGGGTCGCACCGAGGCTGGAGGACAGAAACACGCCACCCAGCCCCGTCTGGATCTCCTGACTCCCCCCATAGGGCAGATCAAACGGTGATCTACACCTCTCCCATGTGGTT
Lca38375	80	G	A	AGGGATACATGAATTTCTCCTGGAAAGCTGAACACTGGCTGGATATGTCTTTGTCATTTGCGCTGCTGTTGGCCACATCGGAGCAACTGTCTTGACTGTTCACGCAGGCTTTACGCAGGCCTGCC
Lca38384	75	G	A	ACTGGCAGTCTGACGGCAGCGACGACGATATCACCACGGTCGTCTGCTGCTCCTTCACTTCCGCTGTTTCTGACGTCACCAGCCTCTCCACCTTCTCCTTCCCATCAGATACCTGATCGTCAGCT
Lca38401	123	G	A	CCTGGCCCTTCTTCACTGCTCCACAGAAATCCTTTATGCTTCTGAACGCAGTATCGAAGGAGCAACCAGACCAGCGCTTTGAGAAAGTCATCCTGAAGTTTCCTCAAGTTGTCGTGAGAGTCGAT
Lca38411	55	C	T	GTTAATTAAAGTCTCTGTGTCTGACACAAAACCTTTTGCTCATTTGGTGCAGGTTGTTCAGCTGACGGCTCATTAACCAATCAGCAGCTTCAGAGGACGTTAACGAGCTCTGACTCTGATGGAGA
Lca38435	2	A	T	CAGGTTTGGCCTCAGCCGAATCAGCTGGGGCTGAGCTGGGCTGAGCCGCAGACGCCTCCTCAGCGGGGGTCACTGAAGCAGAGCACCCTTCTGGTCCGAGATCGGAAGAGCACACGTCTGAACTC
Lca38439	56	C	T	GGATGAAGTGGGGCAGTGAGGCCATCGCAGGATACTCTCAATACTTCCACCTCGCCGCCTGGCTCATCCCCAGTATCAAGTCCATTGTGGTTCTGGCTCTCAGCTCTGTGGACGGGGACCCTGTG
Lca38443	112	A	G	GTCTCCAGGGTTCCGATCTGACACCGTGGCATACAGGAAACTCTCGAAATTGTCACAGGACAGGCAGACCAGCGAGCCATAGATCAGCCTCTTTGAATTCTGCCAGCGAACAAACTGTAGGGAGG
Lca38475	26	T	G	GGCTGAAGCAACCGTTGTGATTATGGTTTTTTTCATGGGTGAAGGAGGATCAGCAGCTTTTCTCACGCACACACACTGACCTCTCGCGCTCCTGCTCCAGCAGGTTGGTGAACTCGTCGCTCTTC
Lca38486	78	C	T	TAAGATCCAGTATCTGCTTGTGAGATGATTTATGCCGTGAATGGCCTTTGTCGCCATACATAAACACAATATCTGTGCAGCATGCATTTAGCTTGAGCTGACTCTCTTGTGACCTTTACCTGCCC
Lca38528	109	G	T	CTTCTTCTGGAAGCACACAGGTAAGATGGAGAGCACGGCGAGGACGCCGAGCACAGCCAGAGAGTTCCAGGACACGGCCTCGCCTGCTGTGGTCAGCTTGTACAGCGTGGTCCCAGCGTTGATCG
Lca38574	7	T	C	TGAGTTTACTCTTGACACATGAGACCTTTGTTATTATTGTTATTATAAGGTCTTGACATTTTGAGCCACTGGATCCTCCTCTTCCAGTCGGAGGGTCAGATGTTAAAAGAAGCCGCATACATCAA
Lca38600	62	C	T	TACACCCCAATGCGAGTGAACTGTTTTCCTGCCAGCAGAGGCAGCTCGTGCTGTACGCCGCCGTGCCACGCGGCATAGTTCCCATTAAAGTATTCCACGCACCAAGACTCCTTGCCCCGACCCAG
Lca38617	36	C	G	AATCTCAGTTTTTCTGTCAATATGAATCTGGCTCGGAGGTGGTGTTGTAACGTGGGCTTCTGGCAATTTGGTGCTGGTTTCTATTGTTGGGAGAACACTGGCCTCCAAAGGCTTGGCACTGGTTT
Lca38628	34	T	C	TAGCCTCACAGTTGCTGAATATACTATTAACATTAGCAAATGACAGCAAACAGTATATAACGTCCCTTTCATTAAGGTTGGGGTATGTATTTAATGGTGGATTGGGCTGAGAAATTAGTAACTAT
Lca38644	47	C	T	GCGTTCGCTCATTGAACAGAGGGCTTGCCTGCCGTGATCCGAAAGCCGCTCGGCTGGTGGTCACTGGAGGCAGCGGGGGGGGGTTGCTTCTTCCCATCCTTGGGCGACAGATCCCACTCCGAGAT
Lca38685	32	G	C	GACACTGGCCTATCCAAAGGGTGGAGTCAGACAAAGGTGTCCTTTAGGGAGTAAACCTCAGAATAGAAACTGTATTTGATGATTTTATTTTTCCTCTCTCTGTCTGTCCTCAGGCATCCGTCCTA
Lca38755	25	G	A	TCTCAGCAAGCTGCGGGTCCTGACGCTGAAAGGGAACGAGCTCACGAGCCTCCCCCTGAACCTCCCTCCATCGCTCACCCACCTGGACCTCTCAGCCAACTGCATATCCACCCTGGACCTGCCCT
Lca38770	30	C	T	GACAAGTCGGAGCTGTGCGTGGTTCGCTTCGAGAAAGAGCTGGCGGGAGTGGGGACGGCAGGCTGCGACGTGACAGTGAGCTTGGACAGTAAAGCTTCCCAGCGTCTGTCCTCATCGTCGCCCAC
Lca38794	43	G	C	GCGGCGCTGTGTGTCAGTTTGGACGCTGATTAAACAGGAAGTCACGCAGGGTGCCGCTGCTTACCGAAGCTAACAGAAGTTAGCTGACCGTCGGTTTGTGTGTTTGTGGCGGAACAGACCGATTT
Lca38807	124	A	G	TGTGCACAGACTTTATTCCCCACACTGTATCGAGAAGGAGGCTGTAGTGAAACGGCATCAAACGTCAGATTATATATACATCCAGCCCCTTCGAGCGTCTCAGGTGATAGTGGTTTGGGGGGGAG
Lca38808	98	T	C	AAACATCACCTGGTATATGTGATAAGTTGCTGTTTTCATGTTTTCTTATGACCCAAACCACAAACGCACATGCACACAATAAGAAACTCTTACCTGTTGTATTCAGTTTACTATCTTGATTACTG
Lca38829	106	T	C	ACGCCTTCCTGTGGAGGTCGGCGTTGGATGACGAGTCGTTCTCGATCTTGTTGTAGTCTTCGTCTCGGCGGGGGCGGGTCCGAGTCAGACAGACGTCCGTTGGCTTTGACGTGTCTCCGAGATCG
Lca38914	32	A	C	CCCAAAAAGGCCTCATTAATCCAGACTACACCGATCAAAAAGATTTCCAGCACTAATTTGATTTTCTTATATTGTTGCATTTGTTGTCTTTTCCTCAACACTGAATGTGCGTTCATGTGGCCTTG
Lca38924	59	C	T	TGTGTGAGAGTAAACTGGCTGAGGAGCGACTACTGTATAAAGGGAGGAGGAGGTTTGGCGGGAGGATTGACTCTGTAATCCAGACCTGCTGAAATAACAGAGCGGGCTGATTCTCCTCTCGGCCC
Lca38957	75	C	T	GGGTCCATGTCTGGGTAAAGGCTCTTTGGTTAGGGATCTGGGATCCCTGTTGAAGTGGTGATGGTGAGGGGGAACGTGTAAGTGTGGGTTGGGGTGATGTTGGTGATGCTGGGGGAGATGATGGA
Lca38962	72	G	A	GTGAAGGCATGTTTATGAATGATGGATTGCCTGGTGGAGGAAGGAGAGAGGAAACGCTGAATATTCATAACGCCTTTTGAAGCGGACCTCCTCTGGCTACATCAGACATCAGTCGTATGGTGAAG
Lca38976	80	C	T	TCTGTGTGGGTCTAGGTCTTCTGCTGGCTTTTTCACTGGGACGCGCTGGGCCTCGTGAAAGAGCTCTGTGTGCGGGATGCAGGGCCTGATGGAAGAGCTGCACAGATGGGACCATCAATTCCTTG
Lca38986	122	G	A	CTTTGACCACTGCTGCCAATGTCACATTTGGATATTTAACAGACAGTGTGACTTGAGATGTGTAGAGTGAAAACACTCAGAAACTGAGGTGTAAACTATCAAACCTGCCTACTCTGCTGCGGAAA
Lca39005	70	G	A	CAGACACAGGAGAAACTCTCCACCACAGACAGCTCAGGGTGAGGAGGAGGGGGGAGACAGGGGGAGGGAGGATGCGAGCAGCACCATGCTGGAGATGCGGACCCACTAGCGGATCCGAAGCGATG
Lca39033	42	C	A	TTTTATTTTGTGCCAGAGATATGAACTCTGCATAAGTATTCACTATCCTGAATCATCGATGAAAGCAAAGAAGCACCGACCTGGTACTGTTCCAGGAACATGTGCAGCTGCTGCACGGAGATCCG
Lca39056	107	A	G	GAAGCTGTTACTCAGTCTGGTGGTCCTGCTCTTAATGCTCCGTAGCCTCCTGCCTGTAGGGAGAGGGGAAAACAGAGCATGTGTGGGGTGAGTGAGGTCCTTCAGGGTGCAGGCGGCCCGTTTCC
Lca39112	50	A	G	GGACACTCGAATGATTCCACACAAGCAGCTGTGTACAGCGGGTTGAAACAAGAGGAAGAAGAGAAATAAGTCTGCGGTCATATTTGAAAAAGTGGTCCTGATACAGAGGCACAGGTGAGATTCTT
Lca39157	113	T	A	GGGCCAAAGTGAAGCAAGTGCAGGCTAAACCTGTGAGAGGCAAACCGACAGTCGTGCAAAGTCAACGTGCAGCAGTTAGCTCACCAGGTAAACGCAGTCACAGGGACTCACCTGGCTTTCACCTG
Lca39174	115	A	G	TATGTGGGTAATGGAGTCCAGTGTCTGGAGAAGGTGGTGCCCCCTGTTGACCGTTGCCTGGAAGAGAACGGAGGCTGCGACCCAGTGGCCACCTGCAAGGACCTCCATTATCACAGTAACGTAAT
Lca39179	11	T	C	GTTAAGATGTCAGTTTTTTATGTTTTGGTCGGAATTGTTTTAGAAGCAGGACAACAGTGCAGCAAACAAGTTGTGAATGTGCTCGGCTGTACCTTCCTGGCATGCATTCATTGGACAAATACGCA
Lca39187	74	T	C	TGTCGTTCCACTGCCTTGGCAGGTCTTCTGGCTCTGGTGGGTAGGACATCCAGGATGGGCTACGGTACGAGGACGGTGGCGACATGACAAAGTAGTCTGAGTAGCCTGGGCGGTTGGCTGATATA
Lca39196	88	C	T	TTAACAAAACTTCAGGGACACATTAGTCTGCTGGAGGATGGCTCCATGGTGGTAGGGCAGCCTCTTCTTCCCTCACAGTGAGGCAGGCGGAAGCATCAGGAGGAGAGAGGTAATGGCTCATCGGC
Lca39203	28	G	A	TGATATCTGACAAAACACAGCAGAGACAGAACAGGGGCAGTTCTGGCTCAGCGCGTGTCCGAGGATGGAGCGAGGTGGGACGAATCTGAGCTTTGCTTGGCAGACGTTCAGGGAGTGACTGATGG
Lca39239	22	G	A	GATGTTGCCCTCATTGCCAGGGCCATTCGTTGGCCAACCCATCTGATGGTAGCGCGATGCAACCTGCTTTAAAACATAGTCCTGTTGTCGCAGACACACAAACAAACACACACCGTTAAGTGTTA
Lca39301	59	T	A	CCTCTCTTCAAGAGAAACTCGCCAAATGAATATATCACAGAAAAACAAAAACGATTTTAAAAAAAACAGAACAAAACAAAAACAAAATGTTGCTCCAATAGTCACTGGGAGGATACGGCACAAAA
Lca39308	120	C	G	CATGGTGACAGGGTTACCGTGGAGATACTGAGGGGCCCCGAGGACAAGAGCCCCGCGGCCTCCATCCCTCGAGCCTCCAGCTCGCACTCCGCCCTGCACTCGGTAAAGAGCGAGGACGCCGTGAC
Lca39319	99	G	A	GAGCATTAAGATTCAAACACCATTAGATCAAACACATCGTAGCAGCCAGTGGCTGCTGTTTTGTACCTGTTGTTGCCATTTGCAGCTGAGATGTGTCCACACTGTACTCTGTTGGTTTAAAGATC
Lca39335	124	C	T	CCAGAACTACATCAGGAACCCCTACCTTATCGCCAAGTTGGTGGAGGTGCTGTTCGTCACCAACCCTGCTGTACAGCCTCGTACTCAGCGATTTTCTGAAATGATGGAGAACCACCCGTTGTCCG
Lca39347	100	T	C	GACCCCTGACAAGCGAGCAGCAGCCTGAGGCAGAAATTTCACGAACTAGCTGCTGAAATCTGACGGTCTGTGCAGCGTCAAAGAGGCCGTCGAGTCGTGCGGCCACAAACGCCACGAGCAGTGTC
Lca39351	27	G	A	CAGCCATCTGATCAGGAGGTCGAGGAATTCCTGAACCAGGAGGACTTCACCTCCGACAGCTCGTCTCGTCGTAGCTCCGCTAACAGCCTCTTCCTGAAGGCGATGGATGGCCGTCCTCGCCGCCG
Lca39352	124	C	T	CTACAATCAGGCGTCACTCCTGGGGACGGCAGAACCACACAACCTTCTCTGGGCAAAGTATCCCAGAACGATGAGCAGCATCTCTGAGGTGCTGCTGAGGGCCACGATGAAGGGGGCCTGGGATG
Lca39416	51	T	C	TGATGTCATGAGGAAATATGTGAATAAGAGGTTACATAAAACATAACTGATACCACATAAAGGGGCTGAAACAGAAAAGACAGAAAAAAAACAGAAAAACATGTATACCTGAAACTAAGGTTGTA
Lca39420	31	C	T	ATGTTAGACTCATGATTCTGTCATCTGATCCCAGAGGTTTGACTCTGGAGCAGCGTTGTTTACTGGTTTCTGTTACTTGGTCTGTTTATTATGGAGAGGAGGAGACCTCTGATGTAAAAACCTCC
Lca39423	37	T	C	AGCTTCTCCAGGTCCCACAGCTCCTCCACCTCTGTTTGCTCTCTGAACGTGGAGGCAGGGCTGACATGATGTGACCCGCTGCCTCAGCACTTCCTGTGGTGTCGAGTTCAGATTGTCTCCTTGGA
Lca39449	114	C	T	TAAGTGTTAATAATTTTGACTTTGTGTCTGGAAACCAAACAGTATTATATACATATAACATGCCTGTCAGGGCCATGGATGGCTGGCCTCCAGGACTCTGCTTTTATCTGCCTTCATTCCACATA
Lca39497	5	C	G	ACGGGGAATCGCACGCCACTCGTCTGACCCTCCGACCTCATCTGAAGGAGACCTCCCTCTGGACTGAGCATTACAGAGCCAACCACACTGACTCAGAGAGGCAGCCCACAGTGAGCTCACAGGGT
Lca39498	17	C	T	TTCAAGTCACGTGACGCGCCCTCTTACCTTTGGCAACCAACGCAGACAAGGACAATAAGGATGGTGACCACAAATGCAGATGCTGCTGCGATGGCTCCCAGGAGCAGCAGGTTCTGGTAGGGATG
Lca39517	108	G	C	GGATGATGTCTATATTTCCTTTAAATACACCTTCCTGTTTAAATGTAAACCTCACCTGGCTGGCAGAACTGTACACATAAACTTCACTTTAGACTAACTAACCAGTTCAGTGGATGTTTTTACAG
Lca39531	27	C	T	GCCTGTAGCTGCGAGGGAGGCCGCCGCTCGGGTCGACCCAAATCTATGCTAATTTGACATTTCCAAACTCATTTGCATATGTACACATCAAAGTTAGTTTTTTTTCCTCTCCTGTAATCTCTCCT
Lca39532	2	G	T	TGAATATTTTATTAACACCCTTTTTAATACTTAACTATAAAACAATCTGCCCTTCATAAACACTGACAAACAGTAAGCTGACGGCAGCTGATACTGTCGCCCTCAGGCCACCATCCTGTGCGGCT
Lca39582	115	A	G	TGAGTCGTCTGACGTGTACCGCACCGCCCGCGCGCTCCGTATAGTCCGCTTCACCAAGATCCTCAGCCTGCTTCGTCTTCTCCGACTGTCTCGCCTCATCCGCTACATTCACCAATGGGAGGAGG
Lca39588	64	T	C	CCTGTGCGAGTAGGTTTTCCTCCGCTGTCCATCCGCCGTGCACAGGCTGAACTTGAACACGGCCTGAAATCCTCTGCGGAAATTCTCGTTGAAGAAACCGTAGATGATGGGGTTGACGCTGCTGT
Lca39610	39	G	A	GGTACGGCTCGGGGTGCTGGGAAGGGAGGAGGTGACAGAGGAGGAAGGAAAAGAAGAGGAGGACGAGATAGGAGACTGGGGGGTGACTCTGGCAGTGGGGTCGAGGGGCAGCAGGGGTAGCTGGA
Lca39665	6	A	G	AGGTTAACCTGGCTTCCTTTAGCTCTGCCCACACCCCACTCCTCCTTTCCTCCTGGTTCAGCTCCACCACCTTCTCCAAGGCGGCCGATGGGAGGGCGACCCCACAGATAAAGTAGAAGCAAAGC
Lca39686	78	G	A	TACCTCTGCCCCCTTCTTCCTCCCCCCTTCTTGCTGCTGTGGCCCTGGGGGTACCTCTGGGTGTGATACACTTAGGGGCTCACACCCTCTCTCTGACTTCCTGGGTGAGGTTTTTGGCTCCAGAG
Lca39733	24	G	A	AGAAACTTTACATCTGACATCTTGGTTGGGCTTTGTTCCTTGATGCTGTAAAAATAAAAGCAGTGGCTTTGGCTTGAAGCAAACTGCATCAAATCAAACACAGGCTGGGCTGTAGTTGTTGTTGA
Lca39745	106	C	T	GTGGCTGCTCCCAGCGCGGTGCTGAGGGTGGTGGTGGAGAACCTGGTCTACCCTGTCACCCTGGACGCCCTCTGCCAGGTAACACCAACACAACATGGAGACACGCTGAGCTTTAATAAACATCA
Lca39748	37	G	A	TGTTTCGGTAGCACACACGATGTCGGATGCAGGCAGGGCCTCGGGATTTAGAGAGCTGCCTCCCCTGCCGCCGCCTCCTCCTCCTCCCCACGCAGCAGGCTGTGGTTCTGGATGGAGTAACCTCC
Lca39792	48	C	T	TGGACGTGTGTGTATGAGTTCCAGGAGGGAGCGCCCACTCGCCCGCTCGTCTCCCCCCGCTGCTCCCTCCGCCTCACCCACTACATTGAGGAGGCCAACGTGGGGCGGGGCTACATCAAGGAGCT
Lca39796	52	A	G	TCATGGCTGAGTGATTACACACTCCTGTTCTGCTTCTGTGGCAGCCAAGACAGTCTTGAGCTGATGTAACGGAGCATGATCTGAGCATGATTATAAAGCCTGAACAGAAATAATTCTGTAGCATG
Lca39813	32	G	A	CCAGCTCTGTACAAACAGCTGGCCTCTGTCCGTGATGTCACATCCTGATGTCACATCCTGTTGTGACCCCCCCTCCTCTGGAGGTGACGGGGACTCCGCCGCTCTGCTGACGCCACGGGTCTGTT
Lca39857	106	C	T	CAGTCTTTTAATTTCTCTTTTATCTTGCTCCTTTTTTCATTTTGGTTGTTTGCTGTTGACATCACAACAGTCTGGTAGCCTGGTATCAGTGGTATTTTCTGCTGCCGTCCACTCTCCTGACACAC
Lca39899	47	G	A	AAGCAGGTGGCGGGTTTAAAATCAAGGAGTTGTTGTGATGCAATCCGACTTTTTTCACCTTCTTTCTGTCCGTTTTTCTTCGGGACGCTTTCTCTACACCGCTCTCTACCTCCACCATCCTCTTG
Lca39905	55	G	A	CTCCAGGTGCCTCACCTTCTCGATGTAGGTGGCAAAGCGGTCGTTCAGGTCCACGAGCTGCTCCCTCTCCTGGGAACGCAGGCCCAGCAGCTCTGTGTTAAGAGAGCTGGCCTGAGCCAGGTTCA
Lca39943	21	C	T	GACGCTGTCTGCTCCTCAAACACCGAGGAGGAAGACGACAGACTGAGCGACCGTGAGGGCGGCGCAGAGACCGACCAGGAAAACTGTTCCCGCATCTCCAACACTCACAAATGTCCCGCTGAAGT
Lca39981	22	T	C	CTGGTCAGAGCTTGTTTGGGGTGGAGGCAGGAGGGTCTGACTCGGGGGTGAGGAGGGTGGGGCCGGCCTAGTTTGTGCTCACAGCTCGTAGTCAAACTTGTACTCGTGAGCCAGGTAGATCCTGC
Lca39996	20	C	T	CTGACAGCCTAATGTATATCGGTGGAGGAACACGGGCGCGCACACCCCTGGGCCTTCAGAAGAAGAAGCTACAGCAAATACAGAAAACTGCACAATAAACTTAAGTAGACAAAGCAATTATACCT
Lca40023	104	C	T	AGAGATGTGTCCAAGAGGCTCGGCTGCCAGGGCCGAGGGTACGGCACACACACTCAGCACACACAGATATAAAAACTTCACATTAAACTGGGTCCCAGATCAGCGTTAACGTCCGCAGGCCTGCA
Lca40033	73	C	T	CTTGCAGCGGAGGCTTTCCAGTCGAAAAACTTCGACCTGGCGGCGGATATCTACGAGTGCCAGCTAGCGGGTCTCGGAGATCCAGGGAGCCGACAGGAGCTGATGGTGAAGCGGGCTGACGCGCT
Lca40034	70	C	G	TTTGATCAATATGAGATTCACCGTACAGTTTCATTTCAAATTCAGGGTGCAAGGTCAGTGAAGAAAACAGTGCACATGCCATGGCAAAAAACAATGTGACAACAACCTACGATATGTTCTACTGT
Lca40075	10	G	A	CTGAATGTCGGCACAAGGCGGTTCAGCCTCGAGTGTTGGGCTGCCAGCGCCGTCAGCAGCAGGAGAGACGCTGGGAGTTTCTATCTGAACTACGTCCAGGAATCCACACTTTTAGTTTCTCTGTG
Lca40125	61	C	T	CAGGAACGTCAGCCACACTTAACCTCACCTTGGAACTTTCCACCTTGTCACAGGTGTTGACGACATGGTATCCATGTGACCGCTTGGATCTGTTGCTCTGAATCCATAATAACGCCACCATGTGC
Lca40154	46	C	A	GAGAGGAGGATCATGGGTAATGGGGACCGCTCACCTGTCTGCGGACGTCTCCTCGTTTGGGCGGGTGCATCTTCTCCATCCAGTCGGCTCTGATGTCGTTGAAGAAGTTCCTCACCTGGGACTTG
Lca40167	82	T	C	GTCACAGTGGATCATTAAAAAAAATCAATGGTAGATTTTCATACTGACATAGTTTCATTCTCTCCTCCTAACTCCAACCACTCACTCCCCCTCCTTTGTGTGTATATGTGCCTCTACATATTTAC
Lca40189	52	G	A	GGCGGTGAGCAGCATCTGGACCACGCTCTCTGCCTTCAGCTCGGCCAGGGAGCGGCTGCTCTCGTCCACCACCACCACTGGGGAGAACTCTCCGCGCCGCAGCCGACCTAGGAGAGCCTTGTCCG
Lca40229	24	C	T	GCAGGGGGCGCTGTTTTCGGCCTCACCTGTTGCTCAGAAGGTGCAAGTCTCGAAAGAAGACTCGGCCTACGTGACCGAAACACAACTAATGCTAATGTTGCACCAGTTTGCTGGAAGTATAAACT
Lca40239	49	T	C	TCATGTGGACAACAGAGCCTGCATCAATAGACTATTAGTACCATAAAGTTGCATATTATAGCCCTTACTACTAGGAAGTGAGAATCAGTGCATCTATTTCAAAGTAACCCACATGCTCATAATCT
Lca40254	57	G	A	AACCAGGCCAGACTGATGCCCGCAACGCCATCCGCCAGACTTGGGGGAATGAGAGCGTAGCAATGGGCCTGGGGTTTGTCCGTCTTTTTCTGCTCGGCACTGGAAAGAGCTCCGACACCTTCCTT
Lca40257	96	C	T	ACGAACCTGTGTCTCCTCTCCTCGATGTCGGACTCGTGTCGTTTCATCGCAGCTCTGATCTCTCTCTGGACCGTTCCTCTCAGGAAGTGACGGTCCGAACTCTTCAGCCACGAGTTCTTCACGTC
Lca40310	107	G	A	CATCACCGACCTCCACGACGCTCTGTCCCTGTCCGAGGTCGGGGACCGCAGGTTGTTCCTCATCGGTACCCATGTGAAGAGGGGCGAGGCGGAGCTGAGCTCAGGCGTTCAGGACGCCCGAGATC
Lca40317	15	A	G	ACATTAAGTCATAGACTGCACATTAATCCAAGTCAAACATATGCTTTAAATACACAGAATGCTGATGATTTACTCTCTATAATATCAATGATTGGCTCATAGTGAACACTTGGCTGAAAATGAAA
Lca40351	19	G	C	AATATTCTACTATGGCAGGATGATTTCAATATGTAGCCATGATCATATTAAAGGCATGTAATAACTGGATATTAAAATATCATAAAGATCACTGTGAACTCACCTTTGACCTCCACTGATGTGAG
Lca40355	31	A	G	GGCAAACGCCTTCCCACAGTGCGCACACCCAAATGGTTTCTCGCCCGTGTGCGAGCGCATGTGGCCCTGTAGCAGCCATGGCCGGCTGAACGCTTTGCCGCACACGTCGCACTTGTGCTTGAGGT
Lca40365	100	T	C	GTGTTTTTCGCTTAGCCGTGGGTTTAATCAGCGCTGCATACCTGGGCCCTGGACAGACACACACACGCACATAGACACGTATACACACAGACACACTTACGCCCTCAAGAGACGGCAGGTTGCGT
Lca40405	23	C	T	CAAACTGACACTCTCTCCTAACCACGAGTGCTGCTGCTGTATGTGCTCATAACATAAACACGCCCACATGTATGCTGAATTTGATCACACTGAGATTTATATCAGGTTTATGTTGAATGATTGAG
Lca40425	22	G	C	ACCTTTGGACTTCTCTACAGAGGCATAAATGTGAGGGAGGGGGGTAAATCGCACTGACAGTCCTGGCAGGCATTGGCTGTCTGTTCCCGTTTGGCAAACTTTCACTGACACAGAAAATGACACGG
Lca40430	20	T	G	AAGCTGAGAGAAAAAGCAGTAGGAACTATAATGACCGCCTCTCTCTGTCTGTCTCTCAGGATTGCCATAGACGGCCCGTTCGGTACGGCCAGTGAGGACGTGTTTCGGTACGAGGTGGTGATGCT
Lca40447	111	G	A	CGCTCCAGGATTTCTACCTGGAGTTATTTTAGCCTCTGTAAAGCATTCCCAACAATTCAGCTTCTTACAACTGCCCTGTAAAATTAACCCAGCTCGACTCTCAGGGCCACAACTAAGTAATTCCA
Lca40457	76	A	G	TCCGTCCCCCCTGTGTCCTGGTTCACCGCGGGCGTGGCCTCGCCCGACACTTTTCTGTTTTCTGACGTCGAGGATACAGCTCTGCCCTTTAAATCCATGCTGGCGCTGGGTTTTTTTGCAGCCAT
Lca40466	44	G	A	GTGTGATGGAGAGGTGATGTGCCCACAGCCAGAGGAGTGATAAGGCCAGAGCCATGACCGAGTGCTTCCTGCCCCCCAGCAGCAGCCCTGCCGAGCAGCGCAGGGCCGAGCACCCGAGATCGGAA
Lca40471	83	T	C	CCCTCGGGCAGATGGTACAGTCTCTAGAGCAGATGTTGACAGCCAGGGCTTCACAGTCTGTCTGCGGGCCAGCTGCAATGCGTAGTGCCACACAGCGAGACCGAGGTTTGGCCCAGTGTGGCGCT
Lca40502	82	G	A	ACCCTTTCCAAGGGTCTTGGACATTGTCTCCAATCTCACTGAGGAGGAATCATCTCCTCCTCTTCCTCCTAAAATCTTTACGACCTCTTTCTTCCGTCCAGACATGGACCTCCACAGGGCAGCCT
Lca40533	65	G	A	CTCCTCCTTCAGGAAACGCCCCACCTGCTCCGAGCACAGGACGTCGCAGAACACCCAGATCTCCGCCCGCTCCCTCTGGATGTTGGCGTTGCACGTCGGCAGCCTGGAGCTCCGAGATCGGAAGA
Lca40550	87	C	T	CTACAAGGAAACATAAAATCACAGACTCTTTTCCTCTCTTAAAATCACAAACTGTACAAGGTGCTACCCAGCACAGCACAATAACTCACCTTTAACACCACTGTCATCTTTTGTTTTATCTTCCA
Lca40588	64	C	G	CTGATCTTGTCCAAGACACGGCTGGATAACTTCAGGGTCTGAAAAGGTCAAAGGTCAGAGGGACAGTTGAGGGGGTCAGAGCACAAAAAGGGGGAGAAAGTGAATTGTGAGGAATTGAGAGGAAG
Lca40606	108	C	T	CCTGTGTCTCAGCGAGGACTCACGTTGTTCCCGAACAGCTCCATGACGAAGGTGGAGATGCTGCCGTTGATGCCGATGAGGATGTTGACGCTGGTGAGGACGACGTACGCCGTGCTGGGGATCGT
Lca40644	39	C	G	ATATCTTAACAAACAGCAGGAACAGTTGTTAAACGACCCTCTCGGTCCTCAGATGCCTGTTTAATCCCCTCTTGTCTTTACCCAGTCAGCCAACCCTCTGTGGCAGTCCCGCAGCTCCTCCAGCA
Lca40672	107	G	A	CTCCTGCAACTGAACAACAGCTGGTCCTCAGCTGAACTGAACTTCCAGAATCCATTAGAAACACCCACACACTGTCAATACATGTGGGTGACAGCAGCTGAGAAGAAAAGCTCCTCATTATAATC
Lca40674	3	G	A	AGGGAGAGGGGAGGGTGATGGATGTGACGGTAAACAGACCAGACAGTAAACTGTTGAAGGAAAAAGATTCCTGCTTGTACTTTGCTGTCAGACTGTGTGCACTTCAGCCCAGCCCAAATGGAAAG
Lca40730	78	T	A	CGTTGGTCACGGAGCCGCCGTGCTCGAAGGCGATGGGAGGAGTGTCGCTCCACCCGCCTGAAACACAGAGCGGGAGCTGTTCACCCTGACCGAAGATAAAAACTGTTCAGAAAGAATCCTCGTCT
Lca40732	47	A	G	TCTCCGACGCGGTGACCTCGTCTGGATCGGCGGCGGGGCTCCACCCGTCTGTCCTCTCTTGTCCTGAATGAGAGGGAAAGACAGGGTAGAGTTGCAGTCAGGCAGCGATTGCATCAAGCCTATCA
Lca40756	34	C	T	GAATAGAAGGAATGTGACAGCTGAGGAGAGCGGCGATACAGACGGAGAGGGGGCTGGAGGGGTCTGAAGGGTGTGGAAGAAGAGGGGACGCCAACCGTGACACCACAACACCACCAGACTATAAA
Lca40786	40	C	T	TCTTTCCATTGAACTCGCCGTGATGACGTGGGTGAGTAGCGGCTGTCACATGCAGAAAGAGAGAGAGAGATTGGAGGAACGCCAGCGACCCAGCCCAACCCCAAGCCGTGACCCGTTACCATGGA
Lca40792	109	C	T	GGGTCACTACACTGGGAGGTCGGAGCAACCTGGCCAGCCCAGGGGATCAGGCTGGTGTTCAGGGTCAGGCTCTGAGACCAGTAGCCAACCTTACGGTAGACGTAGCGTTCACCCTCTTTGTGATA
Lca40836	2	T	G	CTCGTGCAGCCGACACTCGAGCTCCGCGAGGCCTGTTTGTTGTTGCTGGTACAGCAGCGGGCCTACCTGCGATGCTAAGCTAAGTGGCTAGCTGTCACCATCAGCAGGATTCCTGACCGTAACCC
Lca40857	3	T	C	TGTGGGAATGGCATTTTACCCTCCCTCTGTATGTGAGACGAGGCCATTTTAAAAGTCTGGTAAATACTGTTAGAGTGCACATCAAACCACATTCAACATGTTACACCCCCGCAGACACACACCTG
Lca40911	72	T	C	GCTGTGGAGGTCAACGTGATAATGGAGCCGCCGCTACTGGCTCTCCCCTGTGGCCCAGCAGGGTGGACCTTTTGCTTCCAGCTCTGTTTCTGGCCTCTCCATCCATCATTTTCTGTGTGCGCTGT
Lca40936	96	G	A	TCCCGCGGCAGGGCCGCGAGGAGGACTGCTGGCTGGGTCGGGGCAAGGAGTCTTGGTGCGTGGAATACTTTAATGGGAACTATGCCGCGTGGCACGGCGGCGTACAGCACGAGCTGCCTCTGCTG
Lca40959	108	G	A	CCGTACTGGCGCTCGATGCTGGCCAGGTGTCGCTCATAATCCCTGAAGATGGGGTTGAGGTCGCACAGAGGGTTGTCATTGACGTGTTTGGTGATCCAGTCCCGCACGGAGCAGTTGAGCGCCGT
Lca40976	71	T	C	AGTTGGACCTGGAGACCACATATGAGAACTTCCACCCCACAGTCCAGTCCCTGTCCAGTGTCATTGGCCATTTCATCAGCGGGGAACGGCCCAAGGGCATCCATGAAACAGAGGAGATGCTGCGG
Lca41012	8	G	A	CATCGGCGGGCTGAGCCTCAGTGGGCGGGGATTGTCTCTTCCTCTCTTCTTCCTCTTGCCTTCTTCTCACTTCCAATAACTCCATCTGGACACACAAACACATTTTTTATTTTTTTTAGTCCTGA
Lca41017	63	G	A	AAAATCAGGAGCGGTGGGGTGGCAAAGAATTCGGAAAAGACGGGACTCATCTGCGGGGACGCGTCTCCAGACGGCAGGAGGCGAGTACACAGGTGTCACTTCAACGGGTGTCGCAAGGTTTACAC
Lca41047	11	G	A	CTCCGTCCACGCTTTCATCCGTCTCAGCTGTAAGCGAACAGCAGCAGAGTGTGATGGCAGACAATTAGCGAGGACACGTCAACACACACATGAGCAGACACGGTGATGTGCAACAGCCCCGAGGG
Lca41052	2	T	C	ATCCCAAGAAGATGGTGGACCCTACCTTCCTGGCTTTCCTGCGAGCTGAAGGCTTGGCCGAGAGCACGATCACTCTCCTGCTGCAACATGGCTTTGATAACACTGCCACACTGGGGATGATGGAG
Lca41079	80	C	T	GAAGCACTTCCTGCCCTCCAGTTCCGCCTTCACATCAACACAGAAATCAGCCAACTGAGGCATTAACCTTAGCAGCTGACTGTAGAGTGTGGTGTTCAGACACATGTACTCTCTCAACCCATGTG
Lca41098	85	C	T	AGCGAGGTTGGAAAGGTGGTCAGAGAAGCGGCAGAGCTGCTGGGTAACGCTGGCATTACAGAGGTTCAGCATGATGTTGAGGCCTAGTGGTTTGAGGGAGGGCAGATGACACTGCCATGAAAGGT
Lca41126	19	A	G	CAGGTCATCCTCAGAGTCAATGCTGAGCGAGCTGAGAGACGAGTTCCTCGAGAAGCAGACAGGTGTGTCCTCCACATGAAACGCTTTGGGGGCATAGCCGCTTGCTGCTGGGGGGCGGGGCTTGG
Lca41132	29	G	A	AGACGGAGGTTTACCTCACCTGTTCAGCGCTGACGGTGTGTGTCTGCCTCCTCTTGTTGTTGTGGGTCAGAGCGGAGAGTATCGTGCGGGAGCTGGAGCTGCTGGGCAGAGTGACGTCTCTGGAC
Lca41138	4	C	T	GAGCTCCATGAGGTGGTCGGTGAGCACAGAGCTCAGGTACTGGGTGCTGTCGGGGTCTCCCACCCTCGACATGAGCGTTTGCTGGGCCACGGAGCGGACGGCCAGAATGGGCTCCACCAAAGCGA
Lca41140	32	T	C	GTCTTTATCAGCACTAAAACCTCCTGTTCCTTGTCCTCAGGTACCGTCGGGCTTGTTCATCCCCAGCATGGCCATCGGGGCGATCGCAGGGCGAATTGTGGGCATTGCCGTGGAGCAGCTGGCCT
Lca41173	42	C	G	CGGGTACAGAGTCTGGGCCGACATGGAGCTGAGGGACCGTGGTAAAAACTGCTAGCTGTGGCCCCGATGAATCGACTGTCTGTGGGCCACTCGTGAGCATGAAGCACAGCACGTCGTCTTGTAGT
Lca41202	29	T	C	TTCCCCATGGGAGGCGTGCTGGATCAGCCGCTCTGAACTGACTTCCAAAGGTCCTTTAGGACCAAAGCTTTCCCTGTTCAGAGACAGAACAGCAGCCACATCCCAGCCCACGTTTTCAGCCTGTA
Lca41225	45	G	A	AGACCCACTTATTCACTCTTACTCATTTGGTTTTAACTCAAGATGTAATTTGTACTGTGTTATCTCTCTGTTTCAGGGTCGCACTGTCATCATTGAGCAGAGCTGGGGCAGCCCTAAGGTCACCA
Lca41234	85	G	A	GGAGTCGTACGGCGGGGCACACGGGTCCATGTCGGCCTCCAGGAGCTTCGCCAGCACGTATCCGTGCACGTTGCTGTCCCCGCCGCCGCCACCCATCACGCAGGCTTGGGGGACGTAGCGAGACA
Lca41266	95	T	C	ACTCATAGATGATCTTTTCTATTTCAAAGGGGTCGATGAACCTGGGGGCTAGTTTGTGGGACTCAACCTGCAATGGGGGGTCTCTGGTGGACAGCCAGGTAGGTGGGTACAGGGATACCATGGCG
Lca41272	1	C	T	CACCTGGACACAGTTGCTCTAAAAGAAGGTGAATCATCCTCCTAAAGGATCGCTCTGGCTTCACTTAGCGTGAATGTATTATGCTTACCTCACGCCTGTGTGTTTGTGGATGGCTGTATTTCAGG
Lca41317	97	C	T	CCTTCCCTGTAAAACTGGCGAGAGGAAGAAGGTGGTGAAAGGAATGCCCTGCTGCTGGCACTGCGAGCCCTGTGACGGCTACCAGTACCAGTCCAACGAGTTCACCTGCAAACTCTGCTCCTACA
Lca41326	10	T	G	TGAGTTGAATCCTCCCTGCTTCTCACCCGAGGCGGACGACGACAACGACGGCGGCGTGGATCCTCTGACGTAGCTGCGCGTGCTGGCGCTGCGGGTCAGATGCGTCTTGGCCGTGGTGAAGAGCT
Lca41366	14	C	T	TGACATAGAGCAACTCATAATCAAAGAGGAGTATATCGAAACTACAGTGTGTGATAATTCCCCAGAGTCACCTTGCACGTCTACAAGTGACAGTTTTGATGTTTTCCCCTCTCAAGTGGTAGAAC
Lca41370	80	C	T	CCGACTCTCCCGACTTAGAGAGAGTCCCGCCCACAGCACCCACACCCGCAACACCAGCCTCCGAGCAGGGCTCCCCTTCCCTCAGCCTCTCCACCGAGATCGGAAGAGCACACGTCTGAACTCCA
Lca41422	18	T	C	ACCTGATCACCTGACTGTGGCACTGACCTGATGCCTGGTCCACCAGCACTCTGGAGTTGATGATGCGTCCGTAGCGAGCGAACATGTCCTCGAGCTCAGGCTGACTCAGCGTCCTCGGCAAACCG
Lca41423	84	C	T	AAGCAGTCCTCTTTACAGATGTCAGAGTCAGAGGTGTCCACAGGAGAGACAAGTGTCACAGAGGACACAGGCAGTTACTCTGCCCCTTTTCACCCTTCCTCTGACTCCTCTCTGCCACCTCTCCA
Lca41439	67	T	C	CAGCATATAGCGCCTGGCTGTTGTTTAGACTTCAGTTGCCTCGCTCTGTTATTATTCCCAACCATGTGGCCATAGTCACGACGTCAACCAGCCTATCGGAATTTCGGCTCCTGTCGTCAACTCTG
Lca41465	29	G	A	TCATGACCCGTCGGTTGGTGCTGATGGTGCTGAGTCTCGGGCTCGTGCTGTTGGCGTGTTCCCGTAGCGGCGAGGCGCGTGTCAGGCTCAACTCCATCAGGACGGTGATCCTGAGGGAGGGGCAC
Lca41468	15	A	C	GACCCGACAACGCGAACGCAGACGCCTCCGCTGCTTCTCCTGGAGGTCTGAGTCGGTGTAAAGACCAGCTGGCAGCTCCGCGTCCAGCCTCCACCAGTCCGCTTCCTTCTCCTCCTCCTCCTCCT
Lca41471	25	G	A	GCGCTGGCTCCTCAGCTCCGCCCCGTCAGTGTCCAGGTGGAGGTGAGTGAGTATCAGGCGCTGTCTGCTGGTCTGGATCTGGTCAGGAGGCCCGACTTCGACCCCACACACACTCTGTCAGTCAG
Lca41493	89	G	A	CTGCATGTTGGATGTTGTTATTATTAGTGCTCCATTGCCCCCCCAGGCGGGCAGTCCCCAAAGCAGGAGGAACTGCTAGGGCTCTGGAGAGGCTCCAGACCTGGAGAACAGCTGTGTGGGTTAGA
Lca41524	23	T	C	CATAAGTTGCTACAGGAGAGAATGCACAGCAGCACAAGTCAAGTAACTCACTGACAATGACCATCAGAAATGTGGGCAGTCTGTTTTATGTTTACTCACCAACGCCCTCATTGCGGGAGTGCAGC
Lca41529	29	C	T	CCCTAACCCGCCTCAGCCTGGCCCCTCACGGTACGACCGAGCCGTATGCGTCTTTCTGAGTCACGGCGCTCCTTTGAAGTAGACTGTGACCAACCATCTGACAGAGGAAAGTCATCTAAGCTGCG
Lca41539	31	G	A	CCAGGCACACTCTACCGTTTCTACATCTACGCCATTAGTGGTGGAGTGGAGAGCGAACCGCTTGTGGGAGAAAAGTCTACCAGTAAGAATCACCATGGACAAAGGAGCCCAGATTTGACAGTGAG
Lca41540	6	A	C	CTGTAACGCTTCTCCCCCGTGTGGACGCTCATGTGTCTCTTGATGTGGCTGGACTGAGAGAAGCGTTTACCGCACTGAGCGCAGCTGAACGGTTTCTCCCCTGTGTGGACCCGCTGGTGGGTTTT
Lca41562	3	C	T	CTCGATCTGATCTGAGATTCAAACCTCTGCTGAGACGAGGAGGAGGTGTTTCATGTAAAATGACACAGTCCTCAAAACCCTCAGCGCCGTCTGTCAGGCAGGAGAACACTCAGTACAGCGGTCAG
Lca41607	13	C	G	CAGCTTTTCCCTGGCTTCTTTGGTGTCCAGGCCTGCGTAGAGCATCTGTCTCAGGGTGTCCATCTCTGGGCAAACGGGCCCCGACAGCCACACAGGTCCCTCCTGAGCTCGGGTGAGACTCTGAG
Lca41628	112	G	A	GAAGACGCTCATCTGCTCGTCCAGCAGCGGGATCTTGCACTTGGAGATGGTAAGGCTCTGATCGGACAGGCAGCGCACCACGTCCTCGCCACCGACTTTGCTCTTGAGGGCGCAGGTAGATCCGA
Lca41635	116	C	T	CCAGACAAACGGCGCTTCAGAGGAGGATAAACCACATTTCACTCATTAGAGCCTCGGATAAGATAAATCGCCTGGCCTGGAGTGTGTTTGTATGTGTGTGCATGTGCGAGCTCGCCCCCTCTCTA
Lca41655	103	G	C	GGGTTATTGCACATTAAGTGGTTACCACTCCTTCCATCTCCTCCTCCCCCCAAGTGAGGAGTTGTAGAGCATGATGGCATGATAAACAAAGGAGTTCTTAAGGCTGTTGGTCCTACACTTGGGCA
Lca41685	93	C	T	ATCTGTGGGGGGGTGAGCCCCTGTTGGAACGGGTCTGTGCTGTAACCGTTCTGATCCATGGCGACCAGCTGCTGCTGTGGCGGAGCCAGTGGCGTGAAGGAGTTCATCATCCCCTCCATGCGATT
Lca41694	22	T	A	CGTAAAAGTTCGTCACTCGGCTACAACCCCAGCAGCTGTTGTGCTCAAAAGTGATTGGCCGCCAAAATCTCGTTTCCATCCGCGGGAGCGCGCACGGCGCCTGTCAAGGCTTTTTACACGGCTAC
Lca41703	51	G	A	GAGTTGAGACTGGAGGACTACCAGGCGGGCAGGAAGGGCCCAACCAACCAGATGGCTGCACCGACTGGTGGCCTGTTTGGCACAGCCACAGCCACATCCAGCGCCGCCACCGAGATCGGAAGAGC
Lca41707	75	G	A	ATGTAGCGTGAGATTCACGTCAGCTCACTCCAACCTTCCGACCAAGGGCCAGTGTGGGGCTTGTTGAAGGTCGGGCAAAAGTACGCGGAGGAATATTTGAAATGGATGTTCTCTAGCGCAAATTC
Lca41797	58	C	T	AGTTAGATCCTAATAAACAGGACGCAGGTGCTGAATTTAAAGGAGCAGGTGTCTTTTCCAACCATAGCAACTGACCTCTCTTTGAAATCTCAGAGAGGATGACCTTCCTCCTAAGAGATCATCAT
Lca41829	17	A	G	GCTCCCTGTGATACTCGGCCAGCTGAAGGAGGCAGGCAGACAAGACCAGATCAAACGCTGACACAAAGAGGGTCAGCAGTGCCTTCACTGATAATAACCAGACAACAACTTCAAGACGCACACAC
Lca41831	33	A	G	GGAGAGGGGAGTGAGCCACCGTCCACGGGCCCAAGCCGAACTTCTGAGTCAGCCTCAAATTCAGGCTCTAACGCTGGGTCTTCCAGGAGAGGCTGGGGGTCTGGGAGAGGCGGGAGGTCAAAGAG
Lca41833	13	G	A	TTTTTGCTCCGCGAGCGGGGACGTCGACTGCCTCCCTGTCCAGCACTGTAATCCAGATACGGATACAGTATCTGGACGTCTACTGAGCACATTAATGTGAAATCTGGCGTGTTCATTCGTGGCAC
Lca41844	57	G	A	CAAGGGAGTCAACAAAAACAAGATTTTCAGCAGGTGTTCAGTTTCTGTATAAATGTGTGTCACATCAAGTGACATACAGTATAAAATAAAAAGTGCTCTTTTTTAACGTAGAATTCTTCTCCAGG
Lca41870	53	C	G	TTAGGACATGCTGCTTCTGTCTGTAATACTCCTCATAAGAGACTAATAAAGTCTGAGCTAAAGTAAGTTATCTCCTTTTATGTTAGAGCAGGCTATACATGACAGATGTCCGAGAGAATAATAGC
Lca41886	118	C	T	GCATCGGGATGGCATGTGTGTGTCTGTGTGTAGGAGTGTGTAGGAGGAGGAGGGATTTCTATTGTGTGGCAGAGAATAGCTTTAGTGTTTGTGATCATCGTGGCGTCACGCACACGCCGTCTGGC
Lca41937	110	C	T	ACCGATCAAACACCGAGAGGAACGTTTAACACAGTCAGCGGCAGAGCGGCAGAGCGAAAGAGCGGTGTGCCGCGCGTCAAAACAAACACAAATAAACAAAACCATCAAACTGATGAACAAAGACC
Lca41972	86	T	C	GTACCAGCTGCGGGGCTTGCGGCCAGGCTTCATCTTGATTTTGGGGGGTGGAGGATCCCCACTTTGGGCCTGGCCGTCTGTAGCATCTCGCTGGCCAGGCCCACCGCCAGGTGGTTTACCGAGAT
Lca41978	58	A	C	TATGGGCAGGTGGCTGAGGAAGCCAGCCAGACTGACACAGCTGTCTTTGAAGGGCAGCAGCAGCAGTGCTGCAAACTCTACAGGGAGGCTTCGACTATGACCTCATCCCCGTCATCCACCCCAGT
Lca41994	29	C	T	CCAGCCTCACCGTCGGTTCCCTCGGAGGCGTGGTCTGTTGAGACGGTCGGGTTCGTCAGCAGGAGTTCTGGTTTCATCTCTGGGATTTCTCCCGATGATTCACCTGATCCCTCTCTGGCGTCGTG
Lca42035	86	G	A	AGTGTAGAAAACCAGCAGATAGAAGACAGCTGGAGATCAGCAATCAAGGAGGTGAAACACAGTTACACTCATTTAACTGTGCTTCGTAATGCTGTCGATACAATTTGACCAGTGTCGGCGAGCCA
Lca42041	17	C	T	CGTGTTTCCATCAGCTCCTGTGGCGACGGTGGTGGGAGAGCCGAGGTCGATGGAGATGTGACTGAGGAGTCGTCGTTGGTCACAAGCAGGACTCGTGGGACTCTGTGCCGATGTGCAGGGACTTC
Lca42048	27	C	T	CTCCACGTGCTCTGGGACCAGAGTGATGGCTCCAGGGAGAAACTCGTTCATCTCCCCCCAGCGATGCAGCACACTCAGGGCTGCATGCTCCTCCATCTCTGCCTCCTCCTCTGGAGTCCGCTGGT
Lca42053	92	A	G	GAAAACGACAGGAAACACAGAGTTAAAGTAGAAAAGAAGACAGAGCGGTCCTCACCTGTGACTCTGCTGCACCTGATGGAGAAGACAGGAAATCGTACCTGTGAAGCTGATGACATACTCCCTCT
Lca42057	72	G	A	GCGGCTCGTGCCCTGGTCATCGTCTCCATGGTGCTGTGCATCGTGGGCATTGGTCTGTCAGTAGCTGGTGCGAAGTGCACCAACTGTAGTCGGGACGTGAGCAGTAAACCACGGTTTGTGGTGGC
Lca42072	74	C	T	GGTCGACAGCAGCTGTTGCAGCCCCGACGTGCTCGCCTGCCTGGCGACTGTAACCGTGACGACAGAGAGGTGACGCACACCTGGAGCACCTGGCAGTTGGACTGTGACGGAGTGAAGCTGCTGTC
Lca42078	114	C	T	ACTGCACAGACAGTCCTGGTGGTGGTTGTGGTCTTCTGTCTGTCCTGGCTGCCTCACCACATCGTCCACCTGTGGGTAGAGTTTGGCTCCTTCCCCCTGAACCAGGCCTCCTTCGTGTTCAGGAT
Lca42105	33	G	A	CCACATTCTGCCACTTTCATCTCCTCATACAGATATCTTATAGTGAGACGTCCATTCTCCTGATACATGACTGTGATGGGGTCCAGTTTGATGGGGACACAGCACGCCATGTTGGCCTTCTTGGG
Lca42106	75	C	T	GAGAGACGGAGCGTCGGCCGTCGGCTTGCTGAAGTTGGCCACCATGGCCGCCACCGACATCTGCCGCGTGCCGTCGGGCAGCAGGCAGCCGAGATCGGAAGAGCACACGTCTGAACTCCAGTCAC
Lca42129	63	G	A	GATGAAGTGGAGGGCCATGTTGACTGCATCATCTACAGGTCCGTTGGCTCTGGCAAACTGTGGGGGGTCCAGGAGTGGGTCGGTGATTGATTGTGGGACAGCAGAAGGTGCTCAAATGACTTCAT
Lca42151	115	G	T	CATCAACTCCATCTGTGATGCGATGACAGGCCGTTGCCAGTGCAATCCTGGCTGGACGGGAAGGAACTGCGCAATCCAGTGTAACTGTAACAACTCCCCATGTGACCAGTTCACGGGACGTTGCC
Lca42163	99	T	C	CATGAGGAAGACTTTGAGGTGAGGAAGCAGCTGATTGGTCAAGCCATGGAGCAGCATGGCCAGCAGCTTGTCACTCAGCTCATGCACTCCTGTTGTTTTTGTTTGCCGCCGTACACGCTGCCTGA
Lca42205	16	C	T	ACTGGGGGAGGGCTGTGTGTCTGATAAGGGCTGCTGGCTGAGCCTGGCTGACCCACACAGGCCCTTCACAAGCTGTCAGAGCCATGGCCCTCAGAGGGGGGCCCTTCCATCTGCACTGCCCCAGC
Lca42208	125	A	T	ATTACACACCTACATGTTAGATGGGAGATGAGGGGTGGATGGTGGGGAGGTGGGGCGGTGATGGGGGTGGGGATGCCCCAACTCCCCCAACACCTCCCACACACACACACACACACACACACACA
Lca42246	102	C	T	CGAAGAGTCTCCAACAGAATACTGCACATTGAGATCCAGGGAGCTCATGAGGGCAAGGCCTTGGTGGCCATGATTGATGAGGTCAGCGATCCTCAGGCCAACGTAGCCGAGCTGCTGATCTCTGC
Lca42254	53	T	C	GCGACGCGTCTCGCTTGGGTTGCTTTGATGGACGACTGCTCTCTCGGCGGGGCCGAGCCTCGGCAGAGACAGGAGATGATTCACTGAGCTGGTCGTTGGCTGTGGGCGTGGTGGTGTCTGCTTTC
Lca42269	80	C	T	GGAAACATGCTGTGAGTGTTTTTGTGTGTGTGTTTGCAGCACCCATCCGAGATATGTCTCTAGAGCTGTCGAGGCTGAGCGGCTACGAGGAGATGAAGTGTATCATCCGCAACGTCTTCCCGTCT
Lca42278	57	C	T	CTTCCCCGAAGAATCTGGACTCGCTCTCAGCAGCCGACTCTTCACTGAGGACAGGATGAAGCTTCCTCCCTGAGGGGGGAGAAGACCAGGTGAAGCAGAACCAGCAGCTCAGGATTCAAAACACA
Lca42304	45	C	T	CCTCATGACGAACTTGTGGCTCTTTGGGTCGATGAACTCCTCACCGAGCCGCAGGAAGGGGAGCGGCGTCACCGTGACCACCAGGGAGAAGTCCAGGCGCCGCAGGGAGAAAACCAGACCCTGAC
Lca42348	9	C	T	TGGTAAAACAGTTCAACAAAAGACAGGAAAGAGGTTTAACATCAAAGATAACTGTGCCTATAAATGGATATATATACAGGTATGAATCAGCTGATCAAGATGTGCTATTCAAGTATAGAGTGAAC
Lca42352	70	C	T	ATGAACTCTGCATGATGCTCTGTGACTTTGTATGTTGTCATCAGTTCTGATTTATTTGTTTTGACAATTCGTCACTTACAAATCTCTGTTACACTATAATTGCACTGGTGTGAGTGTGTAAACTA
Lca42353	87	T	C	ATGGAGGTGAGCGTACCCGCGCCTGGTTTCGAGCCGTGAGCCCGTCACGCTGACAGATGAGGTGGTGTGGAGCTGAAGGTCAGCTCTTGAATGCCTGATGGAACAACAGCCAACGCCGAGATCGG
Lca42360	113	C	T	CGAGCAGATGGTCATATGTATGATACTCTCTGCTCCTGAATCACTGGAGGAAGAAGAAATCCCCATCACATCTCCTTCTCCACATCCACTGATATCCCTGTAGCACCTTTTCCCTGTTGCTTTCA
Lca42402	91	A	G	GTGGCTCATCAGCATCAGGTCGCGGGCTTGGTACCAGCGTGAATGCAGAGCGTGGTGGTAGATGTGGCAGAGGATAGCACAGGTACGGATGCGGTCGGTGCGATCCTTGGCGTAGATGAACTTGC
Lca42423	32	C	T	ACAGAAAGAGGCCTTTGAGTTTTGGAAGCAGCAGTTTCATCATCAGAAGTGGCTCGGCCTCTCGCCACCGCCTCAGTGATCACCAGTGTTTTCAACATTTACCTTGTATGTACACATAAATACAG
Lca42430	99	G	A	GGTCTTACGGCTGGAGGGAGCGTAACTCCCAAACCACTCAGTGATGCAGCTGCTCAGGATGCTGTCAATGATGCCTTGGTAGAAGGAGCACATGATGGGTCCCGCAGCTCTTGCTCTTTAGCTTG
Lca42432	1	G	A	GACCTGACCTGACTCCAGGGCTCGCTGACCTGGAAGTTTCTGCATGTGGTGACACATTGAGACAAATCTTTCAATCGGGGGAGCAAACAAAGGGAACGCCACAGACAGGAAGCTGCACGCTGCTG
Lca42476	72	G	A	CTGATGGATCTGACTGTGTACCAGTGTTCATTAAACACACTCCAAACAGCCTTCAAACTGACTCTATTAGTGGCTGCCTCTAGAACAAGAGGCGCCTGAGTACAATTTTTGACCATGAAATGCTC
Lca42483	60	C	T	GTTTTTACGCACAGAGAGAGAAACCAGCTCCTCTTACCTCGGAGGTTCTGGATCTTCACCGTCACCTCGGCGGGTTCCCGCAGGCTGCGCGCCAGGTACAGACGTCCCGAGTCCCGCTCGATCTG
Lca42565	106	C	T	TTGTATGACAATACCCTACAAATGCATGATCAGGATTTCACAATTTAACCTTTTTGCCATGGTTGGTGGAGGCTCCGTAATTCTGTCTCCCACCTTGGTTTCCACCTTGATGCCAGTTTTGACCT
Lca42569	105	G	A	GTTCAGAGCTGCCACCTGAAGCTGTCCTTTTTATTTCAGGACTTTGTTTGGAGCCTTGCACCTGCTTCCTGCTGACCTCTATCAGCTGGCTTTTACCCTGAGCTGTCCTGGGACGCTGCTTAGAC
Lca42578	107	G	A	CGATGCCGTCTCACATGTCTGATATTTATGACCTGACGTCTGACACACAGACCATGAAAACACAGTCGACGCCAAGACGAGCCGAGTCTGGGTGTCCACCTTCACCGTCCAATCAGGAGTCGGCA
Lca42607	57	G	A	AGAAAGACGAGATGCTGTGTAAGATGGAGGACGGAGAGTTCTGGTAAGTTTGTCCTATGACGATCAGTCTGAGACTCGTTTCAAGGCTGGAGACAGTAAACCTCTGTCTGTGTGTCAGGATGTCT
Lca42617	28	G	A	TAGTGAAAATCATGACTGCTAAAAAAAGTTGGTCTTGTAGATGTTAAGAAGACAGGACAGTCGTATGCAGCGGCCAGAACCGTGTGAGCTGGAGAGGTTCCTGTGGTCCACTCAGATGCCTCACC
Lca42633	115	C	T	TGCTGCCTCTGCTCATTTCTCATTTTTAAGTGAGGATTGAGGACAGATGGATGCGAACTCAAAGTTTCTGATCTTTAGCAGAAGTTATGGAGGGTTATCTTTGGCTGTATATCTCTGCTCTGGCA
Lca42648	108	T	C	GGCGTCATCATCAGCCTGAAAGACGACGAAGGCGTCATCAAGTCCGATGAACACGGCGAACTTTCCTTCGACACCAAAGAGAACTTCAGTGACGTGGAGTTCACCGCTGAGGACGTGAACGAGGA
Lca42703	84	T	C	ATGCTCAAAGCATCGATTTGTCTGCAAACACTGATGAATTCCTCCTGCACCGATCGGTCTGCCTCCGATGACATGTCTAGGTCCAGGCTCTCCTGTGAGGCCGCGCCCAGTGTATGATAATTCCT
Lca42706	41	G	A	AAGACGTATGTGGTGATGATGGAGGCAAAGTCTGAGCCCTAGCTGGCTGGGCCTGATGCACGCTGGGCTGCACCGAGCTGCCTGCGGGCTCCACTGATGACACGGACTGAAGGGTCGGGGGTGCA
Lca42710	1	T	C	CATCAGACAAATGGCCTTATCTCCAGTAGAAGCCCTGGCACAAAGCACACCTACTCACACCAACATCCCACATATGCAGCTGTGTGTCCTCACTCCTGCACACTCTCTTGCGTACACAGGTCGTC
Lca42729	39	T	C	CAGGTCGACCCTGAAACGTGCTCGTGGAGCACGACGAATGCTTGTGAGTATTGCGGGAAGGTCTTCAAGGATGCATCAATGCTGAACAGCCACATAAAAACACACACTCGGCCATTCCACTGCGA
Lca42741	105	G	T	AAGAAGACGCCGACGGAGAGACAAGAGGAGGAAAATGACAGGGCGCGCAAAAAGAAAACCCAAATCCATTCAGGTAATTTTACACTGTTTTCGCCACCTCGGTTTGGTCGCAGAAATGGCTGTTG
Lca42756	25	C	T	GAATCTCTCCTCCGAGGGGGGGTGCGTGGCCTGAAGGATCCTCCAGATGTGCTGGGTCTCATCCAGGGACACCTCCAGCAGGTCTCCCAGCATCATGAGCTCCTCCAGCTGGGCCTTAGCCTGCG
Lca42787	34	G	A	AGAAACAAATGGCACACACGATGCTGAAACAGCGCTATTCTGGAACAAAGTGAAAGAAATATTCAGCAAAATCATCAGCACATTGCTTCTTTAATATTAGCCTATCCATTGTAGCATATTAGTGA
Lca42800	99	G	C	GTGCTGCTGGAGAAGTACGGTTACATGGAGAACTTCGGGCTGGTGGACGGTCGTCTGCTGATCTGCACCGTTTCCTGTCTGTTCGCCATGTTGGCTCTGGTGTGGGACTACCTGCACCCGTTCCC
Lca42824	77	G	A	GCCCAGGGTGCTAGGCTCCATCAACAACAGGAAGAAATCACCTGTCTCCGCCGCAATATTTAGGCCATGGCGGCACGCCAGGAACACCTCATGGCGTCCGTCGGGGAGCAGACTGGCATCCTAGT
Lca42848	118	C	T	GAGACTGGCTGGTGGCTTGCAGGTGCGTGGCAGTGAAGGAAGGGGAAACAACAGAGACATCCCAGACACTTGCAGGTGAGTGGCAGAGGAAGCTGGCAGAGCGAGGAGACAAAGCAGCGGCGTAG
Lca42849	45	C	T	AATGGCTGGGATCTTACTCCATATATCCTTAAGATCCCATTTTTCTGAGTTGAAGATGGGCTCTACAGGAGAGTTGTTAAGTAAATTCCTGCCATCATCTGTCAAAATTAAATTAAATACCGTCT
Lca42919	118	T	C	GAGATTGTCAGGATGAGAGTTAAGCAGGAGGAGAAGCTGGCAGCTGCTGTGCAAGCTAAACGCAGCCTTCAGCAGGTATCACATCCTCCTCTTGTGAAATGCTACACTATATGACAGTAATCTCT
Lca42934	20	G	A	TGTAATCTGTTTTACACTCGTTTAAATGACGTCCCTGTGTGTGCAGGAGGCTGCTGTCGTGTCTGTGGTTCAGTGGAACATTTTCAGAAGGACTGTCCAGAGCACCAGGCGGCAAGTGAGTCTCT
Lca42945	10	G	A	GCTGAATTCGGTCACAGCTGTGAGTCACTGAGTAAAAGCGTCCCACCCCAGTAAGGTAAACAGTAATTACCTCCTACCATAACTGTTAAAGCAAGGAATACAGATGCTCATTCATCTTGGTAAGC
Lca42948	101	A	C	ACATTCTGACACGTCACGTCAATCAGTGTGTCTTCAAAGTCTTACAGCTCTGTTTGTCAGAGAGCCTCTTCATGTGGAGCTTTGTGTTTCCTCAGAGGAGATTACGTAACCCCACCCCGCTCGTT
Lca42950	43	G	T	AAAGAGGAGAGAGGCGATAACTGGCCACAGCCACATCTCCGTGTCTGGATTTGACCACACTTTGCCTCGGCTGTGAAGGATTTCTGCCTGATTTTATTTTATATTTGCTCATTTATTTAATCCTC
Lca42981	30	C	T	CTGAACTTGGAGAAGAAGTGGCAGATGAACATCTCCTGCGTGGTCGAGTGTCCCGTCAACTGTCAGCTGTCAGAGTGGTCGGCCTGGTCAGAGTGTTCACAGACCTGTGGACTAGAGGGTAAGAT
Lca42997	40	G	A	GGCGGCCTTCTGCTGGGCGGCGATGTGCTGCTGCTCCGCGCTGTCCCTCGCTTCCTTCAGACTCGGTCTGGTTGACAGGGGGATGTTGGCTCCGAGATCGGAAGAGCACACGTCTGAACTCCAGT
Lca43001	6	C	T	GACAACGACATCAATGTGCGTCGTGTCGCGTTGGTGATGTTCAACTCCGCGGCTCATAACAAACCATCTCTGATCCGCGGCCTCCTGGGAACGGTGCTGCCTCACCTCTACAAGGAGACCCAGAT
Lca43027	120	T	A	AGGGAGTACAATGAACACATGGGTGGAACTGATCTATCAGACCAGTTCATTCAGTATTACTCTGCTCAACATAAGACCATGCGCTGGTACAGATGCCTGTTTTATCATTTTGTGGACGTTGCCAC
Lca43056	59	G	A	TCCTTCCCAGTGTAGTCTGGATCACAGATACACTTCACCTCGTTGCTGCACGTCTGAGGGACGGGGAGGAGAAACGTGAGTCGGAGCACTCCACATTTCATCTAATTTACTTTATGCCAGACTTT
Lca43067	47	C	A	CGGTTCAGAGCGGGCGATCCTCGCCGCTGTGGCGTCTCTCTCGCATCCCCGCCGCTTTACAGGAATATATAAATAATTAATGGCCAGAACGCGTTCCTTTTTGCACTTATCGATAATCCATACAC
Lca43089	10	A	G	GTATCCTTCAACAAATAAAGTACAGATAAACCTCTGCAAATACGTGGATGTGTGATGACACTGAGGCGAAGACACGTTCACACCGAGCTATCCATGGCTCCGTGAGCGTCACACAAAATGAAAGC
Lca43122	38	C	T	TGTTATTTTTATTGATTGTATTAGATCTTAAGGGTGTTGGTGATATACTCAGCACCCACCAAATCTGAACAGCTGCTGTAAAGATACTACAGAGGGAGCAGAGTGGAAGTTAATTATTGGCATGC
Lca43127	47	C	T	AGGGGCTCCGATGCAAAACCAGGACGCTGGATTTTGAGCCCAAGTGTATCGAAGGTAAGAACCCCTCTGAATCCGCACTAACTATTCAGGCTGTGTCTAAAGTGCATTTTAATACATCTGGCCTC
Lca43136	79	G	A	CCACATCTGGAGGCTGCCACCGTAGTGAATTGAGCCATCGAGGTTCTTCTGTCTTAAGAGGAAGCGGTAATCCTCACCGCCAGACAGTGGGCGGTGCTCTAGTGCCACACGAGGCCATAGCATCA
Lca43165	51	C	T	CCCCGCGGGCACCGAACCGAGCTCCACAGCTTCAGCCATTGCCAGCACTTCGCTCCTCCCGCTGCGCTTCAGGTGGGTTTCCTTTACCTGTGCAGGTATTACACTGTAGGCTCACGCAGGCAGGA
Lca43168	120	T	C	GACTTCAACATGGAGCACCCCTCAGGCTCTGGCCCCGCCATGCAGGGACGTACTCCCAAATTGGTCTTTAAGAAAGGTGGCCGCAAGGGCCTTGACAAGGGCCTCCTCTCTCTGGAAGACAGTGC
Lca43173	82	C	G	CTCGTTGACCGCTCGCTGTCCTCCACAGCCGCAAACTTCACCTTCCTGTGCGACCTCTGCAAACACAAACACAAAAACAACCCAGCGTTCACACACACATCGCAGCCAGGCTGGAAGAGGAGCGC
Lca43181	80	C	T	GCGGAGACGTGGGGGAGTTTAAATGAAAAATCAGACTCTTTATTTTCATGTGTGTTCAGTGTTTTGTTTACCGCTGCGACGCAGGCGGGCAGCTGTCTTCAGCACAGCAGGCTGGACGTCCATCA
Lca43187	27	G	A	CAGAGAAGCACCTGAGCTCTAACTCCGTCAGAAGGTTATATGGAGAGCGCTGAGGAGGTTTGTTGCGAGGCGACATGACTGGATGACAGAGAAAAGGAGTGAGCAGGACAGGTTCATCTATTTGG
Lca43234	24	A	G	CTTGCCCTTCCTTTCACCATGACGTCCAGAGGTCTAAATTCAGGCTCCATGGAGTAGCGGAAGGTCTGTGACGGCCTCCCGTCAGCATTGGCCAGCGTCCTGCTCATGACTGTGAGCTGTTCCTT
Lca43235	14	T	C	ACTCTGGCTTCCTCCCACAGTCCAAACACATGCAGTTTAGGTTAACTGATAACTCTAAATTGCCTGTAGGTGTGAATGTGTCTGTATATGTTGGCCCTGCGATGGACTGGTGATCCATACAGGGT
Lca43243	41	T	C	CTGCTGATCTAATGTCTCGATGCAGGTCATCAATTAGAGCTAGCTGGCTGCTCGCATCCAGTTTCTACAGAACAATAAGTAAAAACACAGTATCCACATTTACCCTTTGATTAAACAATAAAGTA
Lca43262	14	G	A	GGCGGCTGGAGAAGGCAGGCGGAGGCTGGATGAGAGGAGGAGTGTGTCCGAAGGCGCTGAGCCCCCGCTGCTGGGACAGGAGCTGCTGGTAGGCCATGGGGTTGATGGGATGAGGGAAGGGGAAG
Lca43284	52	T	C	CTGTGTGTCACAGTCTCGTCACTGACGGGTGATGGAGCTTTTTCCATCAAGTGTTTTTGAGTGTAAATGAGATTAAATGATGATCAGAGGCGTCAGATGAAGTAACGCGGAGCTTTTTGTCGGAG
Lca43369	23	T	C	TAATTCCCCGTATTTGTCTGAATGTCAGTCTGTGACAACCTCGGTGAAACATGTTGGCGTGTTGGATAGCGAAGTGGCTCTTTTTGCCAGCTCTTACTGGAAGCTCCGACGAGGTGGGGGCCAAT
Lca43377	49	T	C	CGCCCTGCGCTCCTACGCCATGTGCACAAAGCGGATGGCGCGGGCGTGTCGCGGCGACCTGGCGTACCACTCGGCGGTTCAGGGCATCGAGGACCTGCTGATCCAGCACCGTTGCCCCCGAGATC
Lca43382	51	G	A	CGTCTGTGCCAGGGTTGGTGGGACGGGCATCGGCTCAGGGGATGGAGCGCAAGGGTGTAGAGAGCAGCCAAGGTTGACCTACGAGGCGGGGCAGGAGAATTGGCCCGAGATCGGAAGAGCACACG
Lca43457	57	G	A	AGCATGGTTTCCTTCTTGGTGGAGGGACTGGTCGGGATGGTTTCTTGACTGATGACAAACACTGGGGACTGATTTTGTGCTTGTCCTCTTCTTTATCCATTTTCACCTCTTTTCCCTCCTTCTCA
Lca43502	28	G	A	GATATATTTCTTGCTCCTGTAACGGGAGTTCTCTTAGTGGTGGCAGGTCTGGCAACCTTCATCTCATACGAGATGGAAATTAAAAAGGACGATAATAATGATTACAAGAGAGACAAAGCTCTCAT
Lca43538	97	G	A	GATTTAGAATACATTAAAAATAGAATGAAATTGAAGGCCTGTAGATGAAGCCTTACCTCCACAGGTTGTGAGGGGATCTTGAGTTTGGAAAGTGAGGCTTTGCTGTTGGACTTCATCTCTCCCAT
Lca43584	67	C	G	ACTCTCGGCCTCGACTGAGAACCGCACGCCAACTGTTCGCTGATACAGTAGAATCAGTATTAATAGCGCTTGATTGAGTTACAGATTGCGGTGTGGAAGAGTTTGCTGTCCAGATGTGTGAAACC
Lca43650	66	A	G	CAGCCGAGCGGTGCTGAGCACCACCTCCAGCATTACCACCACCACCTCCAGCAGCAGCAGCAGCAACAGCAGCAGATCGGGGGAGGAGGGTTCTGGAGCACAGTTGGGAGGACCGACGACGCATA
Lca43651	27	G	A	TTCTGTTTGTCTGTTTGCGGCGGTGGAGCGTGCTTTCCTGGGCTCGCTGGCTGGGTTTGGTCGGGGAGGCAGGGGGAAGTACGGAGCTGGTCCCGAGTGATGATGGAGCTGGAGTCGGCCAGTAA
Lca43688	117	A	G	TGCCCAGGTAGCCCTCCAGCTCCAGGATGTTGCGGACGTCGCTGGACGGCAGGCAGCGGAAAACCTGGAGCCAGAGAGGAGGGAGGGGGGTCTGGTTACTGAGAACTGGTTTCAAAATGATGTGA
Lca43697	36	G	A	TGAGATATTTCATTTAACGTGCACCGCCTGCCTCCGCCCCTCCCCTCTGTGTCTTATATAACACACTGTATGGATCTGTGCACAGGGGAGGAAACCTAAAGCCAGGGAGCAGCGAACACACGCAG
Lca43714	40	G	A	CATCCATAAGTTTCTAACAAACATCTACGGTGGCCCACAGGGGACAGCGGTTAAACCCACATACGATTAAATGAACTCTACAGACATAAAAGGTGAGACCACTAATAATAGCTGAGCATTTTCTT
Lca43731	27	G	A	CCTCAGCTAAGACCATGGCACAGCTCGGATGTTTACCTGAATGATGGTAGAGGTGGTCCATCGCTCTCAGTGAGGCCAATCTCAGCAAGCAGGCTGCTTTTCAGCTGGGCAGCGAGGTCATGTGG
Lca43740	64	C	G	CACTATCCTGCCAGCGCTCACTCCATCCCCTCCTCTCTTCTTCCTCCTCTTCCTCTCTCTGTTCCTGTCACTTCTCACAAGTGTCCCAGACATGGGCACCCACAGGACCCCACCTCAAACGGTGC
Lca43771	37	G	A	GTGGACATAACAGACGGGGGGAAGGTGAGAGGAGACGCATCCTGATGCTTGTTTTATTTGATTTTGTTGCATGAATTACTTCTCGACGTTTTCCATATCTCCCTCCTCCTCCAGCCGCTCCACCC
Lca43773	91	C	A	AGCCCCTCGGGGTGAGGACCCACTGGGCGGTGGGGTTTGAGGGAGTCTGCTTCTTGCCTGACTGAAACAGGAGACAGGAGCCTGAAGTAACCTCTGTCTCCTCATATGATGTCAGCTGCTGCCCA
Lca43855	115	T	C	GAAAAACCAAAATAAAGTGTCTTTGTCAGGTTTTGTTCCATTTTCATACAATAATTCAGTGAGCCCTTGTTCTTTGTGCGGAGGAATCTGCCTTTGTTGTTTACCCATTTTTTTTCCTTTGACTT
Lca43879	41	G	A	CAAACTGCTGGGGTTGTTCTACCAGTCTGTGGTTGCCAGCATCCTCTTTTACACTATGGTGTGCTGGGGGGGCAGCATATCCAAGAAGGACCCATCCAGACTGGAGAAACTGATCAGGCGGGCTG
Lca43889	78	C	T	GAGAGGGACAGAGTCCGTTCTCCCCGCCCAGGCTTCACCCGAAGCACCCCTGTGCTGTGGTACCCCGTCCCAGGATGCAGAGGGTCGGCTGGGCCACCCGAGATCGGAAGAGCACACGTCTGAAC
Lca43915	25	G	A	GTCATCCACGGTGCTTCCTGTTGAATTACCCATTTCCTCTGACACCTGAACGTGTGTGTGTGTTTGGACACGAAGGTATCTGGAGCCTTTCTTTGCAGCTGGTGCACGAACCTCTCAGCCCAACT
Lca43930	100	G	A	CCACCTCGACCAATCCCAGCTCCTATACACCATCGACAATCAGTACCTGTCGGGCATGTTACGTGAGGGCTTCTACAATGTCCTCATCAGCATCCACCTGGAGACCGCCAAGGAGGCACGACTCA
Lca43971	116	G	T	TGAAAGGTAATCAAGATTTAAAGATGTGCATTTTGTCAGCTTTTACAGGACAGATAATGGGACCACAGTGTGCCACACCATTTACACTGTTAACTTATATCTCACTAACAATAATGATTTTAATC
Lca44034	27	G	C	TGAGTCTCAGTGATCATTGCTGATGTGAATCATGTTGACGTTCCTGTGTGCTGTTCCTCCTCCTGTTGTCTCTACTCCATCTTCACCATGACGTTGTTGTATGGTGAATCCAGCTGGTCCTCCCT
Lca44046	93	T	C	CTCAGTGACGTCTGCACCGAGGGCAGCTGTTACCCAGCAACAGGAGACCTTCTGATTGGCCGAGCTCACCAGCTGTCATCCACCTCCACCTGTGGTCTGAACCGACCAGAACCGTTCTGCATCGT
Lca44092	45	C	T	AATGAGTCCGCTGAGGCCTGACTGCTGTGGGCCCCCTCTTCTGCCTTCCCCTCTCCATCCTCCACCGCCCTACGCACTGCTGGAAGGGGCAGGTGGGGGGTCAGGGCCGAGATCGGAAGAGCACA
Lca44134	82	G	T	CACCTGTTGAAAGAGAAAAAGCGCAGATACCTGCACAGCCGCAAAGTGGAGCATGAAACCCTGGGTAAATACACAACTAATGGTTCAGAAACTGAATGTATTTTGCTTTGTTTACCTGCCTTTTC
Lca44147	108	C	T	TGCTCCAACGTTCAGGCGGTGACGGTGTTCGGCATCGAACCGTCGATCATCAGCACGCCGATCGCAGGAGCCAAGTGTTACGGAGTCGACTTCATGCTCGGATCAGACGTCCCCGACCCCGAGAT
Lca44153	30	G	T	ACTTTCACCCATTTTAATGTGGTGTTGACGTTATTTCATCTACTTGTGAACCGAGAGAAAATCCCTAAACACACAAAATATTAACGTTTAGCGTCTGTGTATATAAGCAGTGACCCGACTGCGCA
Lca44154	70	A	T	CCTGAGGTTAAAGGAGCAGTCTGGTCTTTTCCTTCTGGTCATCATGTTCAGATCTAATAAAATCCCCTGTCTCAGAACCAGCTCAGTCTGTTTCCTCACCGCAGCGTCTCATTGTAGATCTCCAC
Lca44175	114	G	A	TGGATCAGCTCTCCCGCCAGGCTGCTGCTAGAGATCCACCCAGGCTTTTCGTCACAGTCCAAGTCTGGCAGGCCAAGACTCTCCCAGCACACCACAGGCCTCTCTGTGTCCATGCACTCCAGCTC
Lca44182	20	A	G	TCATTGCCAGGGAGTTGGCAGAGCAAACTAAGAGTAATCTTCAGGCGGGGGACATCACCTACACAGTGAAGGCCATGGTTCAGCTGGTGGACCTCCTCGACGTGCAGCTGAGGAACCTCACGCCA
Lca44227	83	G	A	AGTGGTGTTGTCTCCACCTGATGGATCTCAGTCCAGTGTTCCCTCTGTTTTCTCTCTGTGTTTGGTCTCCACCTCCTGAGGGGAACATTCAGCTGTGTGTGGCTGCTGATTTGTTACCGTGTGTG
Lca44240	102	C	T	CGATGTGGCCTGACTAGAGGTGGCAAACAGTGGTTGCTACCACCCTCGTCCATCATGGCCATGCGAGTCTTCAAGCTCATGCGTTCCATGTTGGGTAGAGGCGTGGGAGGTGGGCCGCCCGTTGC
Lca44245	82	G	A	GGAACCTTGCCATCATTACTTGTGAGAAACGGCAAAGGGGAAGCTCAAGGTCTGCATTATCCGTCTACCTTGAGCTATATTGCTGCTCAGATCCACACGCAGACGCGCACACTTCCTGTCTGTTC
Lca44318	46	A	T	CTAATTGCACAATATCATTTGACCCCACAATCCTCCTGCTCTGAAAACATCCTGTGCCAGGATATGCCAGAAAAGTAATCTCCTTGTCCCTTCCAGGAAGTGGCTGGAGACAGACTTTCAAGACT
Lca44368	55	A	G	CAGGGGTGGAGACCACAGTGGTTGCTGCTCTTCATTTCTGGATCCTCACATATTATTCATCTTACTAGAAAAAGACAGAGAGTCATCTCTCCTGCTCTCACCTCCGCCCGTCCAGTCACACCTCC
Lca44377	16	G	A	GAGTGGCTCTAAGCCGCTCCATCTCTCTGTCACGGAGTCTATTGTCAATCTTAATTGTAAGAGCTATAAGCTCCTCGAGGGTTGGGGGTAGCTCCAAGGGAGCAAGCTGGTCCTTTAGCTGCTCC
Lca44406	6	G	A	ACTGAGCTGAGGAGGTGAAATCAGCCCAGACCTGTCACACACATCAGAGTGACTGAGGACGTGTTGGTGTGTGTTCCTGACAATATCTGTCTTTATTGACATGCATGCTGCTGTGTGTGTGTGTG
Lca44424	27	A	G	AGACCTGAAGGTAAGCCTCGTGCACCACTGATGAGGAATAAAGCAGAGGAAGAAACACAGAGAGAGGGAGGCGAAACAGGAGAGGGAAGGTTTTAAAGCCGCTGATGCATGGTACGACCGTGGCT
Lca44425	78	G	T	TTGGACAGCAGGTCTTTTTTCTTTGACATTGCTCCAGGAGCACAGAGTGGAGTCTCAGGGTTTGTCACCCTGCTGGCGGCTGCTCACGCTCTGCGTAACGCCACCCAGGAGGCCCAACCAAACCG
Lca44434	117	G	A	CCCTAAAACTAAGTAATGTCAACATGGATAACCAGTTCAGCATTTTATGCCCAAGGGCAGAGTCTCACCTGGTGGGGTTCTCTCTCCTTGTAGCGGATCGCCGTGAAATCAGGAGAAGGTGGTCT
Lca44441	73	C	T	AAACCAGAGATCACGACAGTAGTTATAAAGAAGAGGGAGGGGGGTTAAATGTCAGTTCTGTAAAGTGCTTTACGCCCCCTTTTCGTCCTCATCACAGACAAGGTAGTGGCTCCTTTGAGTCCGAT
Lca44492	12	A	T	AAGACACCAGCACCTGTCAGGGCAGTGCCCTTGACTCTTACACAGAGTCACAGGCCCCTCCTTTAGCAGGACGTCTCCTTGCCTTCGGCCCCGCAGACGATGCCCCTGGCTCATGGCACTCGCTC
Lca44495	48	G	A	CATCTGGAAAACAGGAGAGACTCAGAGAAGCTGGACCAGGAAACAGGGTTCTCATTGGTCCTGACGTCAGACTGAATCAGCCTCGGTGCGTTGTCTGTTCATCTCTGCTGCCTTCATCTAACAAC
Lca44529	4	G	A	TGTGGAGCAGAGCTGGATGGAAGTAGAGGTGGGGAAGGAGATGAGGATATTATAGCCATAGAGTGGAGCCTAATACTGATCCCCTGTACACAGAGTATACTTTGGCTCTTCTGGCTCATCCCTGG
Lca44555	70	G	A	AAGCACTACACCCACACATGCAACTCTGAGGAGAAAATATTGATCCAGAGAAGAGCAGACTGTGAAATCGCTAAAAACAAGCCAAACTAAATGATCCTCTCTCAGAAGTTCTGCACCAAAAACAC
Lca44557	49	C	T	TGTTGGAGCTGGGCATGGTGAGAGTCCTCTGGGGCAAGGTGGCAGTGCTCGAGCTCGAACCCAAGCTGCCCAGCCCAGAATGGCCCAGCGTCAGGGCCTGCTGCTTGGCAGGGTCTAGAGTCTTG
Lca44574	94	C	T	TGGATAGCCAGTGAAGCCTGGACATCTGCTGCTGTGCTCCAGACCCCCCGCCTCATGCCGTACCTGGGTGGAACACTGGGCATCGCCATCCGTCGAGGAGAAATACCAGGGCTCAGAAACTTCCT
Lca44584	124	C	T	CCGCTGGTACGTTTATTTGTCAACTGAACACAGGCTACTGTGGGCCATAGCCAACGCCAAAACAACACCAAACACTGCGTGGTTTTACAGTCTAGTCGACGGGCTGCCATCCTACACAACTGCCG
Lca44601	38	A	C	TCGATTCTCTCAGACGTTGGACTGCCTCTCACCTGGGAGGCCTCACCTGACGAGGCTGTGATGAAGTCAAAGCCTCAGACTTTCTCCTGTTTTCTCTGACGGTAGAAATCGGAGTTGTTTTCCTT
Lca44644	17	C	T	GTCCAGAGATATTCAGCGGCTGGTCTGAGCGTGTCTCTGCTGGGGAAGCGGAGGTGTCAAACTGCCGCTTGTCTCACTGCGGCGACATGTGACACTCACGCCCAGTCACACTCCTGACACACTAA
Lca44652	61	C	T	TACTCCAGCTCGCTCGTGCTCCGAGGAACTCTTCCACCATTCGACGGCTCTAGCAGGGAACGTTGCAGCAGCCCCAGTGGTTGCAACAGGCCCCGTCAACACGAGCGGGAAACATCCACCTGCGA
Lca44689	48	T	C	AGACTCTGTCACAGTGAGAACCTTCATCACCTTCATCATGTTGTTCTTCATCAGTGTGTTAATAAAGTTTTTCTTTCTCTGTGTTTCCAGTGGACGTTGTGTCTGTCCGTCACGTGACGGCGGCC
Lca44725	19	T	C	TATGAACTCTTGCTGTATTGCTTTCTTCTTTCTCAAGAAACTACGATGAGGAATAAAACTGCATTCCCAAACACAGAGAACGAAGGGATAAAAGACATGTAGACTGTATATCCTATACTCCTACT
Lca44726	95	G	A	AGGTGGAGAGGCCTTAGTGAACACACACTCTCACACCACACACACTCAGAAAGACATCTTAGGCAGAGGGAACTCTTAATTCACACTCTAATCAGTTTCTCTTTCTCTCCCTCCATTTCATAGTG
Lca45758	57	G	A	CTGTCAAATAAATGTAGTGCAGTAAAATGTACAATATTCCCCTCTGATATGAAGTGAAGTAGAAGTATACAGCAGCATAAAATGGAAATACTCCCCCTCCCTCCCTGAACCTTGGTTCCAGATAG
Lca45767	111	G	A	GGCTGGAGGGGCGGCCTTGACTGTCCTCTGGGCCAGATTTAGGCTGAGTGGATGGAGGGGCGTTGGACTGAAATGAGTCCTGTGATACATCCTGAAAGACAACAGAACACGTGCTCAAGTGTACT
Lca45773	40	G	A	CGCGCCATACACACAACCACAAGCAGAAAATGCAGAGGCGTAGCTTTGCCCAAATCCTGACACTAATACGACCATCTGTTTTCGAGCACAGTTCGAATTGAGAGAGTGCAGAGTGGACGCAGCGA
Lca45885	15	T	C	ATGTACTCGGACGATGACGCCAACAGCGACGCCTCCAGCGCCTGCTCGGAGCGCTCGTACAGCTCGCGCAACGGCGGCATGGCGCCGCACTACCTGCGTCAGACGGAGGACGTGGCGGAGGTGCT
Lca45892	49	C	T	ATCAGGGTCAGTCTTCCTCCTGAAGTTCGGTACCCGCATATAAACCTCCGCCTCTTTGTTCTCTCGTCAACAGGAGGACTTGAGGATTGGCTCAGTCTTCTCTGTAACTCCGCCTGCTGAATCGC
Lca45930	66	C	T	CATATTAACTGGCAAGTAAAGATGTATTGGCTCTCACCCGTGCGAGTGTTGGCTGATGATTCATTCGCTCTTGGACGCCGTCCGACGCTCAATTCAGGCAGCCAGGAATGAAGCCTGCAACCATA
Lca45933	14	T	C	CTACTGGTGGCTACTTTTTTACAGTGTGTAAGTGTTGGGCTTCGTCTCTCATTTGAACAAGCCGAGTGCCTTCACCGCCACCAGCAGCAGCATCCCTGTACGCCCTGCTCATCAATATGCGCTTC
Lca46096	47	G	A	GCAAGCATGAGTGTCGCATGTCACCGTGCGTAACATTGTGACGCCCGAGCATGTGGAGCTGCTGTCATGTGACTTGACACCTTTAGCCTGACACTGTCACAGGAGGAGCTGCGTCACAGACAGCT
Lca46102	119	T	G	ACAACAAGGGAGGCGCTTTAACAAAGAGGAAACATGACTTTTCCCTTCATTTACATGACAGTTTATTGGAAACTTACTAAAAAGGTACAGACCTCTAAAATGTCTTCTGTCAACCTTTGGGACAT
Lca46103	91	G	A	CATTGGAGGTGCTGCTGAGTCACCTGCCTCAGTCTGACCTCAGATCTGTGCTGAGAGAGGCCTCGGAGATGGGGTATGTCACCTCTCTGCGTCAGTACACTTTTACAAACCTAGACTGGGTTTTG
Lca46125	118	G	A	AAGTCCCTGTTCAATATAATCAGCCGCAAGCCCCCCTCTTGTCACAACACACCCACCCAAGCCTCACTGCTGCATCCCTCAGCTGCCAACAGGCCTGCATGCAGTGATGGAGACGGCGGCCCAAA
Lca46150	34	C	T	GGCATTGGTGGACAGGGCGCTGGCCGTGAGGCCTTGTGGGGCGGCAGGCAGGTCTTTAGCCTGGGCCACAGCCAGACGGGCGCTGGCCTGGTTAGTCCCGAGATCGGAAGAGCACACGTCTGAAC
Lca46153	6	G	A	CCAGAGCTAGCTGCCAGGCAGTAGCCCTTCAGGTGAAGTCGCAGGCTGCACAGGTGGATGTAGTGGCGGTGGCAGTGGGGGCATTTGTGTGGACGCTCGCGGGAGTGCAGGCGCTTGTGCAGCTT
Lca46154	16	A	G	TATCTGTGGGTAGTCATACACCTGCCCCTTGTAGCAGCGTTTTCGTGCCGAGGCGGCTCCCTGGGAGAGGTTGCTACATTTGTCCAGGAGGAGCAGCGCTTCTCCATTTTCTTCCTTCAAACGCT
Lca46186	28	G	A	AGGACAAAGATCATAAAATGAGCGGATGATCCTCACCTCTCTGGAACGAGTAGACGGTGTCTTTGTGTTGGCAGGTCAGGACCACCACCGTCCACCTGAACCCGCCGCTGCCGCCCGACATCTTC
Lca46266	57	A	G	GGCTTATTATTCTGATAAATTCATATTACTGTATCAACACAGATACTGTTAACATTGGAACCAACATTATTAATAACGTTACAACACTTTTTTCTCCACTACTTTAAACTAACAGCTGCACTGAC
Lca46290	119	G	A	CCCAACACATCCTCAGAGAGCAGGCCGCTGTGTGTACTGTGGTGTGTGTTACACTGAAGATGGTTTGTGACCTGGTGAAGAGGTAGGCGTGGGAAAATCAGCTCGGAGGGTTTGGACTGATGGCA
Lca46291	71	G	A	AGGAGAGCTGAGAGGAATGCTGCGACACAGCGCTTGAGCCGCAAGACGCTGCGCTGCTGCTAAATCGCCCGTTGGTGGCATTGTTGGTGTTGCTGTTGAGCAGACTGGCAGCTGTAGTTGGGACA
Lca46326	102	G	A	CTTTTATAAAAGATGGTTTTAGTGGCTTTTTGTCGTCTGACCTGAGCGAACCAGATGAAGGAGTCGGGCAGGGAGCTCCTGGTCACAGACGAGAGGCAGACGTTGTGTCCGACCACCATCTCGTT
Lca46374	73	C	T	GCCTCGAACATGAACAGCTGGTCGTCGCTGGTCAGCAGCGCCAGGAAGCCATTTTCCTGGACAGAGGACAAACGCAGAGAATGAAGCTGTAGCTTTGTGTGTGTGACACGAAGCTGAAAGTTTGT
Lca46382	32	G	C	GGGCATCAATCGTGTTGCTGGGCAGCTTAGGGCTGTGACCCATGCATCCTTCTAGGGGCTCCAAGACCAAGACATTTGGAGGAAATATGCAGACCTAGGAGAGGGTACTGCACAGGGTTCTCAGG
Lca46389	3	T	A	TGAATGATCATTTTCTTCTGCTTTTTATATCTGATATTTGATATTCTCAAAGCAGTGGGCACGGCGAAACAGTCGCCGTGATGATGTGCGCCTCCGCAGCCACTGATGGTCAAAAATGTGATATA
Lca46410	90	A	T	CATCAGCGGCGGCAGCGTTTGCCTCAGCGGCCACCTCTCCCTTGGATGCCTGGGATCCCATTGTCTTCGGTGAGTTGTTGTGTCTTCTATAGCAAATTAAAAAGAAAAACTAAAAAAGAGTGGTT
Lca46414	90	G	A	TGGACTTCATACAACTCGCAGTCGGTGAGTTTCCACCCATGCAACATCATCGGACCCATCTTTGCTGGCTGCACCTTGGTCTCCATTACGACCATTTTCCTGTTGACGATCGAGCGGAGCATTGC
Lca46419	63	A	C	CTCCTGTGCCCCTGCCTTTGTGCTGAGGAGCCTCCAGTTTTCCCACAGTCACGTGACCTCTGAGGAGTGAAAGGCGCCTTTGTCGGGCGGCTTATGTGCTCCTTAAAGAACCTGACTTGTGAGAC
Lca46432	8	G	A	TCTTGACATTGTTGGGGATCCATTCAACAAAGTAGCTGCTATTCTTGTTCTGCACATTCAGCATCTGCTCATCCACCTCCTTCATGGACATGCGGCCACGGAAGATGGCGGCCACAGTCAGGTAG
Lca46458	88	T	A	CTTAGCCTGCATGACATGATGGGAATGGTCAGGAGAAGCCAGCGGGTGTTTAGAGGCTATTTGCATGGCACATACAACAAAATCTCATATAAGTTTGGCATATGTTCTGTAAAAGCCAGCAGAAG
Lca46569	45	A	G	GAGAGAACGAGACCTGATTAATGAAATGTTTTGATGCTAAAGAAATAAACTGATTCCTGAGGATTTGCGATGACTGGCAGCATCTGCTCAGGGTCACCACTGAACACGGATCATGCTGAAAAGAC
Lca46586	70	G	A	CCATCGGTAGGACTCTGGGTTGAGGTCATTGGCTAACACATTGGCGCCCAAGCGGGCAGCAGGGATGGCGAAGGGTCCAACTCCAGCAAACACGTCAAACACTGTGTCACCACGTTTGACGAGCT
Lca46608	60	A	G	TGTGTTTAAATTCAACATTTAACAGAAGACGTGTGGTGACACAGCATTGAGTCTTGTTGGCTCTATTTCTTTGAAGTCAGTCTAGCGTGTCAAGGCCCTGACATTCCCAAACAACGGCGCAACCG
Lca46624	58	C	T	GCAGCAGCGGGTGTCACCATCACATGAACACTCAACACGTGCTGAAAGGTCAGAGGTCGCTGCGTCAAGGTCGTGACCCCTATCATCAGGCCGTTTAACCTCTAGGATAAACATCTCCCCCCCTC
Lca46641	39	C	T	CAAATCTGCGTGCCCAAGGCTGACGAGTGGACGCGCTTCGTGAGGACGCTGGCTGAGATCAATGAGAACCGCGACGAGGCTGACGAACTGGCCAACGTCTGATGTCACAAACCTTCCTCTCCGCG
Lca46661	29	A	G	GCTCCTGGTGTGATTGGTGGAGTTGCTCAGATGCGTGACGTTACCTTGAGGGAAAGTCGTCATCGCGGGGGTCACCGTGGTCGAAGAATCGCCACCGACTTCCTCGCATTTTATCTCGGCTGGTT
Lca46678	17	C	T	TGAACAGGTAGGCGAGCGCGTTGAGCAGCACCAGAACCACAGTGACACTCAGAGCTGGACTCTCGCCACCAGCGAAGGGCAGGCAGAGAGGAGAGGCCGACTGGTCGCTGGAGGTCAGGAGAGGG
Lca46707	93	G	A	CTCCTGTCCCTTGTCTGTTGCTCTTTTTGGCATGTTAAGTATGCTGTAAGATATGCTGATTCTCACTTGGACTGAATTATTTAAGTGGGCAAGAAGCCGCAACTGAACAAGGAGGAACAAAAGAG
Lca46873	72	A	G	CTGTGTAAGGTGTCCGTTCAGCTGATCCCTCAGTCCAAACTCGTCACTTCTCACTGGAGCCTCTTAAAAGTACAACATGGAAAACATCGGTGAAATCGATGAAGGATTCTACTCGAGACAGCTGT
Lca46879	67	T	C	TGTAATCCAATGGGGTATTGTCCAAGTCAAGGGACGTCCACTATGACGTCCAAAAAAGTGTTTTTGTGTTTTTGGATATGGACAGAAGGCTCTGTGCATAATAACACTGTATCTTGTGGATGTAG
Lca46893	70	A	G	CAGGAGGTGTACCGTCACCTGGCAGTGTATGTACCCAGAATCCTTTGTCTGGGTCCGAGTGGGGGCAGCAGCAGCAGGGAGGAGCAGAGGGAGGAGCAGAGGGAGGAGCTGGCCTGTCAGCTGCT
Lca46912	100	T	C	TGGAGCTTCAGCTTCTAGCAGCTGTCTCCTGCTCTGAGAAAGGACACTTCCTGAATGTAGAGACCATCACAGACATGACAGACACGAGACAGCAGCTCCTCCACATGAGCAAAAACCATTATTTC
Lca46938	24	C	G	CACTGACTGGAAACCAGCTACCACAGACAGGACAGTGTCTGGAGACAGGGCTGGGTGGACAGATAGGGCCGCTTGGTGGGACAGCACTGAGTTTACGAGGTGATTCAGGGATTGAAGATGAAAAA
Lca46941	32	C	T	AGTACAGTCTGGAGACTTCTCGCCATGAGGGCTTGGACTTACTGGAGGGAGCGGTTGATGCCATGGACATCAGAGGGGACAAACTGAAATTTATGGACACACACTGCCAGATCTTCTGTCCTCCA
Lca46942	2	T	C	ACGACTTTCAATAAAAATGCTGCAAAATGTCACACTGATGTTTGGATTCACAAACTAAAACCATGCAGCACTACAACAACATCCACTGGTGTTAAGGTGGAGGCCTGAGAGTGGACCACATTAAC
Lca47008	9	T	C	GTCGGTGACTGGCTGGTCTTCGAAAACATGGGTGCCTACACTGTGGCTGCCTCGTCCACCTTCAACGGCTTCCAAAGACCTGACATTCACTATGTCATGTCCCGCCCTTCCTGGTGAGTGGTGCC
Lca47030	38	T	C	GGTGCTGTAAGTCTGCTGCTGCTCTTGGGTTTGAGTGTGTTTCTGATGACTCTTGGTGTGATGATGAATGTGATAGTTGTAGAGCCTGTTCTGCTGCTCGTTGTTCTGGTTGTTGTGGCGCCGCA
Lca47070	57	A	G	ACCATGGCGACAGAGAAGGTGAAGGACCCCATGGGTTCGATGGGTTTCCTGGAGGCAGCAGTGAAGATAAGCCATACATCTCCCGACATCCCTACCGATGTGCAGCTCTCCATGAGGGAGCACTT
Lca47096	70	A	T	GATCAAACAGCTGAGAGAGAAAGAGAGGGACATACATGTATATGAGCACATATATGAGTGGGCGACAGAAGGACGAGAGATGCAATGTGGCAGTAATAGGGAGGTTGTTAGCTGGAGGATGTGAC
Lca47168	43	C	T	AAAATGCAAACATCTTTACATCTTTAATTGAATTTTGAGCTTCGAATCATCAGAGGAAGCAAAGAAAAACCTCCTCCTCTGTCAGTGAAGGAATCAGGATTATGATGCAGAGGCTCAGTCAGAGT
Lca47223	115	C	T	TGATCTGAAAGTGTGGGGAGAAAAACCTACTTCAGCTCAGTTATTTCATACTGATGATTTTGCAGTTTGTAGGAGTGTGTAGTAGTGATGTAGAAGCTGGTGCTAAAGATCAAGCCAAAGCCAGT
Lca47226	44	T	C	TCTGCATTTTCCAACATGCTGGACTGACTCCAAGCAAGAATAACGGACAAGATAATGCACAAGACTTCTCTGCTGTGTGGCAAGTAAAGATGTGGTGTCCAGATATCCACGAGGACACTGTCGTC
Lca47245	37	T	C	GACCTCTTCATCAATCGCGTCCTCGTCGAGGCAGAGTGGGGGCGAATTAGAGGGAGAGAAGTCAGGAGGCAGGGGAGGGGCAGGCTCGTCAGGAGGGGGAGGTCCGAGCACAATGGAGGGGGGCG
Lca47272	36	A	G	CTTCAGTTTGAGGTTAAAGGAAAAGTTTTTGTGTCACTTCCGCCCTGTCAAACCTTTTCCACGAACGTATTTTGATCTTCTATTTGTACATGTGTTTACCTCTGGCCACAGGACTGGCAGAGGAA
Lca47280	48	C	T	TCCCAGGGCGCTTTTGGGAGCGACGACCACTGCCTCAACGGTTGCCTCGACGACGCCGAGGGAGGGAGGGGTCAGTGAAGACAGCGGGCTGCCGAGATCGGAAGAGCACACGTCTGAACTCCAGT
Lca47282	53	A	G	GCCTCATTCACGCCTGTTAGCACTGTAAGAACTTATCTTTGATCAGACTATGGCTAATAAGATAGCACATAGATAGAGAGACAGCCGTGCGGTCTAACACTGTTCCTGCTTTCAGCAGGATGCGT
Lca47293	118	T	A	TCGTTGGAGGAGGCGGAAGCTCCTCTTTGGTTGGCAACCGCTGCATGGGCGCCACCTGCGCCTTGGGTACCGTTTTAGTGGCAGGTGAGGTGATGCTGACACACTTTGGAGCGGGTGACACCTCT
Lca47301	113	G	A	CCACCTGGAAGTGAGGTAACAGGTCCGAGAAGGCGGCGGGGAGTGTTGCTGTGGCGGTGTGCTCGGAACCTTCAGAGAATAAAAAAAAAACAAAAGAAGCAGAGATTTTAGAGGGTGCCAAAATA
Lca47305	25	C	T	TTAAATACAACATACAAATGTGCACATTCAGTACTCGACTCAAACATCACACTGAAGAACAGCGCATCCTCAGTGTCACAAGCTGAGTGACAGGACAGTGTTGTGGTAAGGACACAGTACCTGCC
Lca47308	73	T	C	CAGCCTGCGCTCCAGAGCCTCCATGATCCTGCTCAACATCAACAAGGCCATCATCTACCTGTGGCACGGCTGCAAGACGCAGCTGCACACTCGCAGCGTGGGAAACACGGCCGCACACAAGATCA
Lca47330	35	A	T	ACGCACAGATGTAATAATATATACTGACAACGGGAACAAGCCAATCAGCACCAGGTGGTGTATGTGTTTGTATAATGTGGTCAATTTAATTAAAAAAAACAACAACAACGTTGTACTTTAAGGTT
Lca47333	64	G	A	CGTTTATCGGTGAATTCAGCGTCATTTCACCGCCGCAAACAGGAAGTTGCCACATTTACTCCTAATGTGGAGTTAGGTAACGACAGGCTGTTACTGCACCACAGCCTCAGAGTACCCGACATCCC
Lca47378	14	T	C	GGGTCATGGACGTTCCCCAGGACCCCTGTCGCCTGGCGTCCGCGCCTCATCCCCGTCACCAGCCTTACCCAGGAGCTCACCATCAGGGTATGACCGACTCCTGGCACGGCTACTACCACAACAAC
Lca47418	34	G	A	ATGGCCATTAGGCACCGCATCTGCCTGAGAGAAGACCTCCGCGGCCTCCGTCTCGTCCTCCTCCTGGTTGGACGAGAGCGACGGCGTCGACGCGCTGGACTTGTGCGGAGTGAGTGACAGCTGAC
Lca47443	96	C	T	GGCTGGGACTTTGAGAGCATCGACGCCGCCGACAGCAACAGCGAGAGCAGCAGGTTTGAGATGGAGCCCATGAACGAGATGGTGGTCGGACACAACGTCTGCCTCTCGTCTGTGACCAGGAGCTC
Lca47480	104	C	A	GTGCATCCAGAACTAAAAATACAGGCCGACAGCGGGAGCACGGCGGCGAGCATATGGCAGCACACGCGTGCAGCGGTGGGAGCACAAAAGACCCGACAAAAAACACACACACACGCACGACAGGA
Lca47566	14	G	A	CAGAGTGACGAGCGTATCAGAAGTGTTCATACCTGCTGTTGTAGCTGACAACAGTGAGCTTCCTCCTTCTTCAGACGTGAGCGGAGTTGCTCTCGCTCTGTGTCAAACTCGGCCAGCTGCTCCTC
Lca47573	10	A	G	TTAATGTCGACCCTAATCCTTGGGCTCCTATTTCGCCGCCGTCCTCGCTGTGCGGTTATGGGAGCCAGTGCCGCAGTGTCTACAGCCAAATGGGCGGGCCAATGAGCACCCTGCCTGAGTTATGT
Lca47596	83	T	C	TTTGCAGCGCATTCTGCGTCTGACCCGACTGGACGTCTTTTCTGGGACAGCGACGAGCGACCCGAGTGACGGGAACGCAGAATGACGACGGAGTGAAACAGTGACCTGATCGTCGGATGTGTGTC
Lca47597	9	C	T	GTGGAGAACAACACAGGCATCATGGTCCAGCGAGGTGGGTTCACAACCCTGACCTCCGCTAACCTCAGCATCTTCAGTAACCTTGACATCCGAGACCCACAGGAAGTGACATTCGAGGTCTTCCT
Lca47679	7	C	T	CGTAGGTGGCCTCCAAGGCCTTTCGGTAGGCACGCCTGTGTTTCTGGTGCCAGGCCATAGCCTGCTGGTAGTGCTGCCAGTAGCGGCTGTACACGGGGCTGGAAAACCAGGACATCACAGTGCTT
Lca47682	32	T	C	AGAGGGAAAGTAAGTGGTATCAAATATTTTTCTAATTTTTTGTATTTTTGGCATGTGTTTGCAAACATGCTTAAGTGTGGAGTAATTAATGCAACAAGAACTGATTTGATTTCGTTGCCATGCTA
Lca47685	63	T	G	ACTTTTCCCATCGACACTTTTCCTTTTCCTCCTCCTCTTCTGCTCTTTAAGTGTCTTGCATTTTCTCACATCTTCTCTTGCTATCTGCCCTCTCTCTGCTGTTTGACTCTCATAGTTTTTGATCT
Lca47699	121	G	T	TGCTGCCATGTTCTCCCTCTGGACCTGCTCCAGACGCTGCTGAGTGTCCCGATGGTCTTGCTCTACCCTCTCCAGCAGGCGGCATTCTTCTCTGCGTGCTCCCAGGATTGCCCGCTCTATGCCCC
Lca47734	4	G	T	ACATTATTTTTGTCGTTAGTGGCGTCACAGTTTCACATACACAGGTTATGTGAGGTCACTGGAAAGTGGTTTTCATAATCCACCTCTCTGTGTTCAGGTCTAACCAGAGCCAAGTCAGCTGATTC
Lca47758	95	A	G	ACCCAGTGCAAATCTTGACCACCTGGTCAGCATCACTGAGAGGTTCCTTCAGAGCGGTCGCCTCGGTGACCTGCTGTGGTCGTACTGTCTGGCCGCGGCTCCCTCTGACTCCCCCCAGCTCCGAG
Lca47766	8	G	A	AGCACAGGCAGCCCAGCTCAGAGCTCTGCGGCTCAGGGTAGAGGACGGTGTGGGGCGGAGTTTGTGGTTGCTGGGGCTCAGTGGTGACCCCCTGCATCAGGGAGCCCCCTCTCCTCTGGAGCGGG
Lca47814	86	T	C	ACAATACAATTAGATTGTTAATACACCAAATTACCTATAGCGTAACACCATGATAGGCTATTTGTGAACTGCTGCTCATTAAGGTTGATTCTCTTTGAATTTGGCTCCCGCCGCAGAGAACATGC
Lca47826	65	T	C	CTAAAGCAGCTAAATACGGTAAAGACACATTCATTTAGGTGTCAACCTCATGTTCAACAGATGATGGTTAAATAATAATTTAATGTTCTGAAAAATAACTGACATGAAACATTAGCATCATGTAA
Lca47851	49	C	T	GGAGGACAGCAACCTGTACTTCAACGCCAAGTCGTCGTGGCGATGGTGCGAGTTCTCCGCCCACCCGAGGGTGATGCTGTACGCAGACAGGACGGGGGTGGAGCTCACAGACATCAGGGTGAGAG
Lca47889	28	T	C	GGTGGAGAGCGGCTGCTTCATGGTCTATGACCGCCCCAACTACATGGGAAACCAGTATTTCATGAGGAGGGGCGAGTATGCTGACTACATGAGCATGATGGGATGGAGCGGTGGTATCAGGTCTT
Lca47897	82	G	A	CTCACCAACCTTCAGCGTGGCCTCTTTCGCGGCTTCGATCTTTCCCTGAAGCTTGTTTTTCATCTCCAGGGCCGCTGCCTCGCTCACTTTCCTGAGGGCCTCCTCGTTGCTGAGTTTGTCTTTCA
Lca47898	45	G	A	CCCAGGCGCTCGTTGGTGATCCTCCAGCCTCGGTCCCTCAGCACGCCACGGGCTCGCATCACCAGGTCTTGTGCTGCCATTGTGTACCTAGACGACAATAACAAAGCCTTCAATTCACAGTGTAT
Lca47906	25	T	C	AGTGTGCCCCAAGCCTACATGCTGCGCCTGCCTGCTACCACGCATGCTACTGCTGCTGCTGTAGAGGGTGCTCGGGACTTCGCTGCTGCCAGAGGACCTGCTTTTGCACATGGACATGTCTTCAG
Lca47929	93	A	G	GAAGTACATCCTCTGCTGGGCTTGCTTAATCAGGGAGCTGATGTTTAGCTCCCACTTGAGGTCCTGGGTGATGATGGTCTCTAGGAAACGGAGGGACTCCATAGTTCTGACTGGGGAGTCACACA
Lca47951	3	T	A	TTTCTAGTGCTCCTTGGATGTCACATGTCAGATTAACCCAGACTCTCCTCTTCTTGCCCATGTTTAGATTTTCTCCTTTAAATCCTAAACCCCAACCTAAATCCAAGCCTCAGAACATCAGCTAA
Lca48051	1	T	C	CGCTCTTGACCCTCAGGAGTTCATAGACAGCGGGGCGGGAGGAGAGGAGGCCGTGGATGGCCTGGAAGAGGACGGGGAGGATGCTCAGGATGCATACTCCGAGAGCACAGGGGAGTGTCCTTATC
Lca48074	17	C	T	CCTGTCTGGCTCTTTGTGTTCGTCCTTGCCTCGGTCTGAAGGGTTCACTGGTTTTTCTTTCGGTTCCTGCTCGGTGTCAGGGTCAGGTTTGGGGTCAGGGACTCCCACGCAGCCCATGAAATCCT
Lca48095	26	T	C	AGTCAAGCATGGAAGGGCAGGTGATTAATGCCAACACAGTGTTTCCCTGTTCGTGGCCAAAGTGTTATTGATTTGATTTTAGAGGGGCGAGAAAAGGTTAGCGTTTGCAGGCCGTGGTTTGAGGT
Lca48104	36	C	T	GAGTACGGCGGCACTGCGGGACAACTGGACATGTGCGCGTGGTCCAGACTGCTGCTGGACTGTGAGGAGGAGTTTATAGTGGAGTTTTGCCAGCCAGATCCACTAGAGGGCGTGGTGCTCCCAGA
Lca48107	64	T	C	GTGGCTGACTCAGGCCGCATCTCTCACAACCCATTGAGAGCTACCATCACCCAGTACGGTCTGTTGACTCCTGTCTCAGAAGTCCTCCGTCATCCAGAATGGGCAGTCCAGCAGGAGCCGCAAGG
Lca48131	19	A	G	AGTTGCAGCCCTAACAGCGGCCACAACAGAAACTGTCCAAATACTTACAGACTGCACGGAACACTCTGTAAACACATGAATGAAACAGTGGCTTGTCAGACTGGATTGAACTACACTTTCCTTCT
Lca48138	4	G	A	TCAAAAACAGCTGGAGCTGGAGATCCAGGAGGTGTTTCTGCGCTTCATGAGCTGCCTGCTGCGAGGATACCGAACCTTCCTGCTGCCCATCACGCAGGCTCCGTCGGACACCACCACCGACTGCA
Lca48142	66	G	A	TTCTGTGTCTGCGACAACTCGAGCCGCAGTCTCTCTGGCTTGCCAGTATCCATTTGCTGTTTCGGGAGAATCCCAGCCCAACCATGCCCAAAAGGCCTTCCTCTTCAGCTTCACAGCCTCCCTCA
Lca48176	57	G	A	GCTCTCCCCGCTGATCTGGCGGAAGGTCCCGAGCAGGTCGAAGAAGTTTCGGTTCAGGCTGTCTTTCAGGTGGGGGGCGACCTCCATTCCCACCTGGAGAGAGAAGGTAGTGTGACCTCTGTAGT
Lca48178	16	T	C	CAGAGTTCCTCTCTATTGGCAGGTGAAGAGGAAAAAAATCTTCCTTGTAAATTTCAATTGCCTTGAACCCTTCTACCTTTGTAGCTACGGTTGAACGAGTTGACCCCGTATATTTATTTGTTGCG
Lca48183	67	T	A	TCATACAGCTGTAATGCTCAAAAAACACGAGCAGAAGCAAAAATTTAAGTGTAAAAATCTTTGACCTGCAAATGTTTAGTATTTATATTTGATTCATACAAAATCCAAAGATAGTGTTTTCTGTT
Lca48265	102	A	G	TGCTGTGCTAATTGATATGTTTTCAAACGAATGAGGAAAAACAAAGTTTGATGCCAGTGGGTGCTACCGTTAGCCAGCTAACCTAACTAACGATAGCACTCACTGGTACAAATGGGTACAGGGGT
Lca48293	63	G	A	ACATTCACCAGCAGTTATGTAATAACCCCCATGGCCTCCTCCGCCGCCGCCGCCGCCGCTGAGGGGGCGTGGGATTGTGGGTTTGATGAGCACCCTTTACCCCGAGATCGGAAGAGCACACGTCT
Lca48307	8	G	A	AAACTGTGGGGTTTTTCCCAGTTGTCTGCTGCTGCTGGAGATATGTGGGCCGTTTGATGCGGGGCTTCCTGCGTTTGGGTTTGCTCTTAGCCTTGGTAAGTTGGACCACGAAAAAGGACAGGACG
Lca48322	43	A	G	GAGGCTGGAGCCAACCCAGCCAACTCCACACATTCATTAAAAAATTGTAAAAGTTTATAACAAAACAAAAACATGATGGGAAAACAACCAAAGTTCCAGGAGACGGGGTTGCCTCTGGGGATCAT
Lca48324	10	C	T	GAACAGCAACGCAGCGGGCCGCAGGCGTCTACTGGTATTGGATGAATTCAAAACAGAGAAGAGGATTAGTAGGATGTTCTACATCATGACGTTTTTCTTCCTGGCACTCTGGGGGCCCTATCTGG
Lca48342	115	G	A	AGGTAGGTAATACATAAACACAGACACACACTCCCAGCAGTGGTTGTCTGGCATGAAAGCGGTTATTACTGAAGGTCCTCAGTGTGGTGCTGCACACTTAGTCCTGTGGCGCGCGCACACACACA
Lca48380	42	G	C	GGCCAGCGACGGCCTGGACCGAAGAATCTCCAAGCTGGAGGGAGTGTGCGGACGCTTCGACTCTCTCTCAGACAGCCTGGAGAGGATCAAGGAGGGCCTGAACCGACATGTGTCTGGGCTGTGGA
Lca48395	36	T	C	CTGGGGAACACATTGACCTCAGCTTGGCGTGCTCATGGAAGACGAACCTGCTTGCATTAATTGTGTTTCTCCTTCTCCTCTTCTTCTTTTCCTCTCTGTCTGTCTGTCCGTCCCTTGCCTGGTCG
Lca48489	121	G	A	TTCGGTACCCAAGCTATTGGGGCTGTGTGTAAATTAACAATTTTAATGAAACACTGTCCAGCTAGTAGATGTGTTTAAATCAGGACCCAGGTGAGGTCCAAATTATAATGGACCACGTCCGTTCT
Lca48492	60	G	A	AGCTCCACCATGGGCCCACCTCTGCCTCCAGAAGACCTGGAGGAAGAGCAGCAGTCGTCACTGACGGATGTCACCCAAATGTGGATTAAGTTCGCCAAGACCTTCGCCATCATCTTCCCGATCTA
Lca48576	61	T	A	ACGTTGGACATGAAACAAAACAGAGCTTATGTTTGCTGTCAGCGCTGAATCAGGCGGTCCTCTTAGTGCAGGAAGAAGTCCCTGATGCGCGTAGCCTCGATCCAGGGGATGTAGGCGGCGGTGCG
Lca48581	20	G	A	GAGGAAACATGAAGGGAACGGGGTTAAATTAGTTGAAGTCATTTAACATAGATTCCAGAGAGGATTTGCTGTTTTATTATTATTCTGTTATTACACAGTGATTATCTCAGGTAAACAGGAGCTGA
Lca48587	50	A	G	CCACTGTACTTGGTGACCTTCCTATTTTCTGACTCGTACAGTGTGTCTCGGCTCGCTTCGACACGGACTGCAACGTCCAAAATGATGGCCTCCCTGCCCTTGACCATCACCAGGTCTGGAACCCC
Lca48618	86	T	G	CAAGCGAATGAAATTGTGCTGATCGAATGGGGCAATAACCCAATAGAGCTTCTCATCAACGACAAGGCAAGCGGTCTCAGGTTTTTTAAATTCTCATGAACTGTGTGCGTAATTTGTGCATAATT
Lca48635	45	G	T	CTGCGATGCAGGGTGGTGAGTAATCGTGCTGTGTCTGTGCATGCGTTGCCATTGATTTTGTCTCGGCTCCTAGCTCCCCCAATTACCTCCTACTCCAGGCTGCCAGTCCCTTTGCTGTCAGGGGG
Lca48642	99	G	A	CAGAAGCCAACGGCTCCACCCAAGGTGACTCCTCTCCACGCTGCTGCTGTCAGGAGCCAGGTGATGTATAACTCCCTCAGGGGGAGGTGTTGAGAAGCGGTGGGGGTGGCTGCTCTTGGCCTGGA
Lca48673	67	G	A	CCCTGCTCTGGCCTCCACTCTCCCAGCACTGCGCGGCCAAATGAGTCACGCACGCACCCTCACAATGAGATGCATAAATGAATTTATACAGGAGTGACTGGGAGGCAGGGAGGAAATCTCGCTGG
Lca48697	29	G	A	AGATGTGTCAAATACAAAGGACTCTGATGGTTAATTTTTCCTGACATTTTGGGGTCCTACAACACTTCCTTACCTGCTCCTGCCCGAGGATGATGACCCCCCCAGGTTTGATGGGGTGCCAGGCC
Lca48717	82	G	A	AAGACGCCGCTCCTCAGCTGCACTTTGTACTGGATGTTGTGGAAGCTGACGGTGGATCCGCGCGGCTGCTTGTTCTGGTCCATGACGGCCTTTGACCCGAGATCGGAAGAGCACACGTCTGAACT
Lca48737	123	G	A	TCATGAGACAACCAGAGCAGACTGAAGGTGGGAGCGGTGATATCATACACATGGAGATCCTTGCTCTGGTTGCAGTGTTGATTTGGACTCTTCAGCAGCAGAGTGAAGGTGTGATTTGGCTCGAC
Lca48784	50	G	A	AGCCTCCCCACCTCCTGTGGACTCGCACCAGGCTGCCAGCAGGAGGACAGGGTGCACCTCTGGAGCAGACTGTGCTCTCAGCTAAAGGTAAAACAAACACGTACTGTGACAGTGTGCAGCTGATA
Lca48807	1	C	T	CGGGAGGAACGGTGTCCCTGTCTCACTTTGAAACATCAGATAAGCCACGGATTTGGTCGCTGGCTCGCACGGCGGCTTCGGGGGTCATACTGAGCCCTCAGCAGCACGGCTCTGAGCTGAGGACA
Lca48813	45	G	A	AACTACTTCATCCTGGAGTCGCAGCACACCCTGTCGCAGTTTGCAGAGCGCGTGGCCAAGCTCCCCGAGGCCCAGGCCAAGTACTTTGAGCTGCTGGAGTTTGTCGTCTTCAGCCTCAACTACGT
Lca48881	90	T	G	ACGAGATTGGTGGCTGAGCTCAAGAGGGATGATCCAAAGCTGAACATCTGAGAAGCGGCAGCAGGAGATTTCGCGGTTTCCGTCAACCCGCCAAAACCTCCAAACAACTTCCCAGCAACTGACTC
Lca48884	21	A	G	CAACAACAACAACAACAACAACAGCAGCAGCAGCAGCAGATGGGAAACCACGGGCAGTTCCAGCAGCAGCAAGGCCAGCAAGGCTTCATGCAGCCTGGACAGGGACAACCAGGGTTGCCCCCCTC
Lca48894	30	G	A	TTCTCCAGAGGAACCACCATGGTGGAGTCGCTCAGCCACTCTGTGTCCGTGGAACTCACAGTCCCACCAAACCATTCTTGCAGAGTCCGAATGGAGGGACGCAAAATCAAAGCTGACATCCCCTA
Lca48897	76	G	A	TACCTCTTTGGTGAGGTCGTCATTGCCATCCCTGCTGCCCTGCTCCTGGTTGCCCTCTAGGGCCACAGCTCCCAGACTGCTGTCTGCTGCGTTCAGGTTGTACGTGGATTCAGGTGCTCCACTTC
Lca48968	94	C	T	TGGAGGCGGGTTCTTTGGCCTGTCCATCATCTTCTCGGCCTTCGCCACCCTCACTGTTGCCATCCTGCTCGTCATGGAGGGGCTGTCAGCCTTCCTGCATGCCCTGCGTCTACACTGGTTAGAAA
Lca48982	31	G	A	GAGCCTCCCACCTCTGGCCAAGCTCCGCCCATCAGGGACAGACCGCTCGCTCAAACGAAGGGAACCCAAGCGCAAGTCGCTGACCTTCACTGGAGGGGCCAAAGGTCTGCGGGAGATATTCGGGA
Lca49014	12	G	A	TGATGGAGGACGTGGAGGTGACCTCAGGGGACACCCAGCAGCTGAGGCGGGACTTTAAGAAGCTGGAGAAGCAGATCAACCAGACTGCCCGCAACTCTCAGGTCCTGTTCATGGAGACAGGGCTG
Lca49032	117	G	A	GACAGTCTCTCTAAGTATTTGGCCATTTACCACCCATTCCTGCTATAGTGTGTGGTAGTACACACCTCCAGCTCCTTGTCAAAGCGCCCTGGTCGGCGCAGGGCGACGTCGAGGGCGTGGGGCCG
Lca49061	115	G	A	GTTTCTGATGTGTACTGGCTGCATCACTCACTTTAATCTGGATACTGAAGATAAACCACCTCCTCCACTTCAGCGCAGGAGAAATGTGAGGATTAACAGAAAAACAACCCAACTGCCTTCACTGG
Lca49063	33	C	T	AGAGATCTCGCCCTTTATCGGCTTGTGCATCTCGAGGCGGTCTTTTGATATTAATGCCTCAAGAGTGGTTTTCCACTTCAAGTGCATGCGGACTAGCTGTAGGTGTCACTGTCGACGTGGCTTTG
Lca49072	107	T	G	CAGGACACAGCCATGTGACCACACAAAGGGACTGGAGTGCAACTTTGGAGGTGGATTTGGTTCTGATAAGGGCATCTGTCGAGGTACAGTGACTTCAGTTCTCTCCGTCCTCTCTGTTTTTTTTT
Lca49096	33	G	C	GTTCTGTCATACAGGCCGACTTGTTCTTCAGCGGCGACCATGTCATCACGGCTGCGTCTGCATCGAGTCCACACACACACACATCACACACTCTCAGGGGCTGGGGGTTAGGCTGAGGGTGGGGG
Lca49186	16	G	C	TTTGAACTAGCAAAACTGAATTTGGATACACCCTAAATGTACTTGCTTCATGCATTTAGCCTGTTAAAACAGAGCCCTGAGTGTGTGCGCGCATGAAAGCTTAAGAGCATGTGAGCCTGGTGGAT
Lca49208	18	C	T	TCATTCTTAAATGTATCCGACTCTCGATTTCCTCAGAGTTGAATCCAATCCGAGTTTAATGCCATCGTCTGCATTTGCTGGAGCTTTAACATGAGCAACTTTCACTTCAAATGTCTCCACACAGA
Lca49291	85	G	A	GTGGATGGGCTCAGCGGGGGCGGGCGGGGAGGAGATGCTCTCCAGTGAGGAGATGCTCTGGTTCCAGGCCTGCTGGAGGTCCACGGGGATGATCTTTGTGGCCTCCACAGACACACAGGGAGGAG
Lca49308	100	G	A	GAAGCGAGCGTAGTGCTGCCTGTAGGCAAAGCCCGCCCTGCGCACCATCACGTTCTCCAGCAGGCCGAGGTAGGCCACCTGGTGCTGGCAGCGGGCATCGTCGAAAAGCACCGAGATCGGAAGAG
Lca49310	42	C	A	TCTCAGTGTGACTCTGCTGCTTTTTTCTTATCATTGTTAATAATATTTCTTTGCATTAATGAATTTACTGATGAATTATAAAAATAACAGATGATGATAATAATTGTGTGTATTGCACAGAATGC
Lca49318	103	C	T	GCCAAACCAAACAGACCCGTGGCGTCAGCAGAGCGGCGGAGTCCCCGTCACCTCCAGAGGAGGGGGGGTCACAACAGGATGTGACATCAGGATGTGACATCACGGACAGAGGCCAGCTGTTTGTA
Lca49321	116	T	C	TCACATGTTTTTACAATTTCCTCCGTCCTCTGTGAAATTATGCAAATATTTTAGTCCAGTTTCCTTGAGTCTGGAACACCAATTAAGAGTGTCTGTTTGGTTTTCATGACAGCTGTTGAGGTGGC
Lca49374	32	G	A	TCAGGATGTAGTCACCCACTTCTAGGGTGACGGGCTCGATGTCCAATCCACGGCGGTGCAGCAAGGAGGGGAGTTCACTGCGGAACTCACGCATGTCCACAATCACTCGTGAGGGCTCTTTGGGC
Lca49377	72	G	A	GGTTATAGGCATGGAGGATGCCGTCCGTCATGTGGGGTCACCAGTCTGGGGAGGAATGCTCCATGTCAGGGATGTCAGTGGTGGAAAAGGGGGTGTCCCAAGGGAGACAAAAACCCACAGTGAGT
Lca49381	11	A	G	GAATTTACTGGAGAAGATGAATGTGACTCTGAGTTTGTCTGTTTCAGCTCTCTGATCGCCATCATGAGGAAGTCCTCAAAAGGCTCGAAGGCCTCAGTGAAGGCAGAGCAGCCTCCAGGTGAGAT
Lca49398	8	A	G	GTCGGCCGCTGTTCCCTGGCTCCACCGTGGAGGACGAGCTCCACCTCATCTTCAGGTTACTGGGTGAGTGACTCCTGCCAGACCACATCACCATGGCAACCCAAACGTTTCACCACACATTACTG
Lca49407	69	C	T	AGACAGTGAACCAGGACCCGAGCGTTGGAGGCTTTGGCCTTCTCTGAAACACAGAGACGTTCAGATTACGTTCTGTCTAACTCAGACAGTGAACACAGGTGTGTGATGTGTGTCTCCCTGCTGAC
Lca49419	8	T	C	AAGTGTCCCCTGGCCTGGCAGCGCTGACAGTGGGCTGTGACTCAGGGAATCTGGGCTCCCTGTCGCGGGTCCAGCTGCTTCTCTTGGACCGACCGAGATCGGAAGAGCACACGTCTGAACTCCAG
Lca49432	94	T	C	GAGCAACAGTGTGACAGGCTGTAAACTTTACACCCAAATCTTGTCTTAAAATGAGCAAACCACAAAACTAACTTTAGAGTTACTTAATGAAAATGGAGCACGATGCAGGCAGTGTGACTCGCTCT
Lca49443	59	C	T	GGAAGCACTCCCTGTCTACGAGGAAGAAGAGCTACGTCACGTCTCGTCACACAGAGATCGCTGGATGCAACGGTGGCGGTGTGAAAACACAAAACGGAGGCCCACCCAGCGCTCAACCCGAGGAG
Lca49455	87	T	A	GAAGTCGGTGGGACCGTTGCACGTGAAGCGGACGTAGTAGACTCCACGGATCGGCGCCGTGAACACACCTGGAGGGAGAGGGGAGGATAGAGAGGACGATGTGGACGAGAAACTGAAGGTGAAGT
Lca49494	38	T	A	TTATGTGCATGCTTCTGTGGGGGTCGAGATGACAGGATCGCAGTGCTATTAAAAATGATGGTGGCTGTGTAATTGTGATGAATGTTGTGTGTCAAAGTGTAACACTGATGAAAACACTAGCCTCT
Lca49579	64	C	T	TCGGGACCGAATCCAGCGGCCATGTCACCTGAGCAACAGCCGCTGCATACTAATGAGGAGGTGCGGGGGTGGCATGGGGGGGCTGAGGGATAGCTTGACTCTGCTCGGCTCTGCACCGAGATCGG
Lca49649	84	C	T	TGATATTTGAGTCATGTTCTTGTGTCTGGAAGGGAGAGGGGGAGTTAGAGGAGCCCACCCAGTCACTGAGCCCCCCCACGAAGCCTGAGGATCAAGCAGAGCGGAGAGCAGAGGGGGGGCGAGGT
Lca49666	1	T	C	CTTCCATTACTGAAATTGCCTAAATCAATGTGTTGACGACCTGTGATCAGGTTCTCACCAAAGAATTCTTAAAACTGTTAATACAACCAGTTCCATCTTTTTATCACCTGTCACTCTCATCTTTC
Lca49673	98	C	A	GTTTAAATAGTGTGTTTATATTAATTAGACTCTTTATTCTGTGTCTCTTCAATACAACTCTCACAGTCATTTGTTTTCCATGTCATCCCTGCTTCTCATATTTCCATCCCTACATTAGGCCATAT
Lca49702	30	G	A	TCCTTCTTCTTCACGATCCCCAGCACGGCGTACGTCGTCCTCACCAGCGTCAACATCCTCATCGGCATCAACGGCAGCATCTCCACCTTCGTCATGGAGCTGTTCGGGAACAACGTGAGTCCTCG
Lca49801	59	G	A	AGTCTGTGATGCAGGAATTGTGCACCTGCATCACACTGAGCCTCTCGCTGAGCTGAACGGGGGGAGGGGGATGTTGAAAGCAGTGAAAATGTCAAGAAAACATGATCCAGGCTGCTCCAGGTGGG
Lca49827	42	C	T	ATCCGCTCACTGCCACAGTGGATACAGGCCAACCGAGTGAACGGTGGTGGTGGTGGCGGCGCAGAGGGAGCTGCGGCCCCAGCGGCAGACTTCTCCCTGTTCAAAGGCTACATCCGAAAGAAGGT
Lca49848	34	G	A	GGGGTGCCCAGTGATGGTGAGAGAGATGAAATGAGAGGGTTTCCTGTTGATGCAATAGCAACACTTGCTCCATGGTTACCTGTTGTCTTGTTGAATTCATTGCAGTGTACCTTTCCACAGCAAAC
Lca49875	114	A	C	CGGATGACGTGCTAATATCTGAGTACAAACAGCAGCACCATCTGATTATACTGTGTATCATTCATCTGAACAAGCAGAGTAACTAAACATCAAATACATGCAGTGGAGTAAACAGTAAGAAATTT
Lca49910	54	A	C	TGTCCTCTGTTTCGGGTAAAAGTCATCAAATGTTGGTTTGGGGGAAATGTCAGCGTACTTGCCTCACATTCGGTGGTGGAGAAACGCGCTCCCTTCCACTTGATTCCCCCAAAGGCACCAGCTGT
Lca49924	49	A	G	CTGCTCCTCTGTGGGGAGTAGGGTGAGTGGTGAGGGCTCAGGGGCAGCGCTCCTTCAGGAGTCAGGGGCTGCTGGCTGGGGTGGATGGTGGCTAACGGCTGGTGTCTGGGAGACTGAGGAGGTCT
Lca49932	20	T	C	GGCTGATGCAGCGCCCTCGCGGGCCGCAGACGTTGGAGGAGATGTGCCGCACCCCATCCGAGTCATTGGTCGCTACAGCAACGGTGCAGCTGTCAATCACTGTGAGGAAATGAAGACACAGTTGA
Lca49982	98	G	A	CTGTTTACCTGCACATTACATCCAGAAGAAGAACCAGGACTCATCGTTTCACAGCCCTGTGTGCTCTGTAGCTGACTGTAAATCATTAAGTAATCACACCGATAATGCAGCCTTTAATCCTCCGT
Lca49998	35	G	A	TCACTCACACTTCCATACATGGAAAATATTCCCAAGTCTAGTATCAGTCCACCAGTCCACACCTGAGAGGATAAGTGCGATGCCTCCACAGGCATTAGGGGATGACATGGATGTGCCGTTCATCA
Lca50054	46	C	T	TGTTTTACAGCGAAATTGAAGGCATCCAAGAGGCAGAAAACCAGACGCTAGTGCGTCGTACTGAGGCTCCTCGACGACGGGTGCCCCGTCCACGGGGAAGCAGGTCTGCGGAGCGCCCGAGATCG
Lca50062	4	A	G	TACGTATTTATGAGACCCCAACACGATGCATCCACATGTTGTAACAACTGTAAAAAATTCTTTGCCTGTTCTACCAGGTTGCCTTGGAGCTGACCTGGTCAGCGTACCGTCCCCCTGGCTCCTCG
Lca50075	94	G	A	AGAGAGAATTTCTTGTTATGTCACAGAAAGGCAAGTATTTAAGCATGCACAACCTTACAGAAAAATGGGGAGAGCTACGTCGCTACAGGGCATGAAAGTATTTGCTGTTGTAATATCAAGTGTTA
Lca50135	118	T	C	TTCTGTTGTTCCAATCCCAGCAGGGGAGTCAGAGCCAGCAGGAGAAGCAGAGGCTGCTCTACTTGCTGCTCCGCCCTGAGGAGATGCAGACGAGCCATGTGCCCCACTGGAAGGCACCGTGGCTG
Lca50155	66	G	A	GACAACAACCAGGTCGGGACCATTTGTGTGAAATCCACCTTTAGCCGCTGTTCGACCTCTCAAACGGCCTCATTGAATCACAAACCGCATCCTCTGAGTCACAGACTTTCCCACGCCGTCAGCTG
Lca50203	64	G	A	ACCTGAACGAGCGCTCGCACCGCTGCTTCCAGAAGGAATGCCAGGAGGCTCAAAAGTATTGCCGCAGCCTACAGTACCAGTGTAAATCAACCAAGGGGAAGTCGTGGGGGCTGGTGCGCTTGTTC
Lca50210	33	C	T	AGAGAGGGGGGAGGGGCTCCTCGCTTCTCTTCTTCCTCCAGCTGTAATGTTTCTCCCTCCATCATCTCAGGTCTGACATTCAACGGCCCCGCCTCCGCCAAACCCACCGCTGACATCACAGCCAA
Lca50269	85	C	T	GTGACATCATCACTGAGTAATGTTGATTGGTTGATCTAAACTACACATCTTTAAAACTGAGCAAACATCGTGCTGCCAGTTGAGCTGGTTGATGGAGGGGTCAGAGGTTGTGGAACAGGTCAGAG
Lca50287	62	A	G	TTTGGAGTACCATGTCTCTGACTGTCCACTAAGTGGAGACAGAGACTTTCCAAACAAACCAGACATTTACATTATCGTTGCTGATGCTCCATCCCAGTTCAAGATGTGACTGAAGATTTAAAGGC
Lca50307	39	G	T	TTCTGCCCTCTGGCCTCAGGGGGCAGTAATGAGCTGAATAAAACAGAAATAAAAACCACTCAGATCAGAGGGTGTGGCATCACTTCATGCTGTCCTGCTGTCTGTCCTCAGAGCCGAGGATGATG
Lca50410	85	G	A	CTGCTCCAGAGAGTAGGGGAAGTTGGAGGTGAGGGGGTAGTCCTTCTTGGAGACGATGGTGAGCTTCTTCTTGGGTTGCTCCACGTCCCTGGCGCGAACGGGGGTGAGCGTGGAGAGAGGCAGGC
Lca50493	70	C	T	ACCCAGACACTCTGGTCATCATGTGGGAGGTACACCAATTACCCGAATATACTATATTCGGTACCAACATCAAACAATTTTTTTAAAAAGGCTCTGTGTCTAATTGGCTGCTGTTCCCATCCTTA
Lca50502	22	T	C	AAGTGGGCCTCTCCATGTAGTTATATACAACTCTGACTAAATTAGGTTTTTCCTTTGAAAATGGCAATATTCTGTTAGTTAAACTATAGCTCTAACCTTACACTATCAAGCCCTATTAAGTTAAA
Lca50516	66	G	T	TTTCACCTGTGAACTGACAGAAATCCTCACCCATCCTCCTCACAGTATTTGTGAGCGAAGGAAATGATGTCAGAGGCTCGACCGCTGCCGTCACAGACCACAACGGGGACTGGAGGCTCCTCCTT
Lca50563	51	G	A	CATGATGCTGGCCCCGCCTCCCTGCTCCGCTGCCAGTCTTCTCCACACTCGACGTGGCGACAACCTGTTTTAGCCCTCAACCAGTCGGAGTGGTTCTGGATCAACGGCACCAGACAGTCACCAGA
Lca50577	24	G	A	GCTGAGGTCCTTCAAGACCTAATAAACATTCGTACTTTACATATTGGATAGAAAATAAAGGACTTCCTGTGCCTGATAATATCACACTTTGCACTTTGTGTTTTGTGTCTTTGTGGGTTTTTTTT
Lca50587	4	T	G	TGTTGCGATATACCAGTTCGTCCTGTCGGTACACCGACTGCTATTATTCCCGTGACCAGCCGACTATAGGAGGAATCATCAAGTTGTAAAATCCATTATCGGTAAACTGGGGTTTTCTTGTTCGG
Lca50627	84	T	A	CCAGGGTCGTCCCTATCTGTCTCTCGCTGAGTCCTTTGGGGGGAGGTTTGTGGCCACTTTCCCAGCTCTCCCTCGGGAGTCTGTTCCAGCTGCCACAGCTCCACACGGCCCCAAGCCTCAACCCC
Lca50661	42	A	C	ACCAGATACAGCAGGTACGAGGGCTTGTTTAGCCTGGCGTCAACGGTGGCCGATCTGCACACCGCCTTCTTCTGGTTGTTCCCGATTTGGTTCCACCTGCGGAGGGACACAGGGCTCAGGCTCAT
Lca50677	115	G	A	GACAATACTCAAATATGACCCATCAGTGGTCAAATTGCGGATGTAGTAGCGATTACTGTACAACAGGTACGGGGCGATGCCACTGTTCTGGCGACAGGTGCGGCCATCGGCCTCACGGATGTACC
Lca50740	58	T	C	CTGGAACTCCTTAGCTAAAAGTAGTGCCCGCTCTAGAAAGCTGTGCTCCTGCCTCAGCCCACCTGCAAGCTCCTCCAACTGGGAAAGACGAGCCTCCACCTCCCCTCCCAAACTCTCAGCTCCAG
Lca50753	82	C	T	TTGGCACAGGATCCCAGGGAGAGGTCACCAAAGCTGGAGTAGGAGCAGCAGAAATCACCCCTGCACCTCTCCTCACCCCCGTCGAGCTGGCGAGCGCCGCAGCTGCTGCCAAAACTGCTGTTAAT
Lca50802	8	T	C	AGTCTTCTAGGTCCAGCAGCCCAAGCTTGGATGACTCATCATGTGACTCCCAGGCTTCTGAGGCCACACAGGCTTTGTCAGAGCCAGAGGATCACTCTCCGTCCTCGCAAGGAGAGAGGGAGGGC
Lca50817	2	G	T	ATGTACGCCTCCATGCTGCTGTCTCCTGCCTTCCCACTCTCCCTCAGTCTATCTGCATAAGTAAAGAGGACCAGCGTGTGTTTCTGGACTGCCTCTGGGCCAAAAACAGTTTCGAGGGCCCTGAG
Lca50819	17	G	A	ATTCTGATTTCGTAGCGGTGTGTGTAAACTAAATGGTCCCTTGAATCTTTTGTCCTTTTCCAAGGTGAGCTGTTTATATGCTTAACAAGATTCATCGGGGACTCCAAGGTGATGCGCTGGGACGG
Lca50940	60	C	T	GCAGACAGAGACGAGGAGATGGGCCGAGGCATCTGCTACCGCTGCGGCTCCACCGAACACGAAATCCACAAATGTAAAGCTAAAGTGGACCCTGCTCTGGGTGAGGACGACGAGGACACTCAGCC
Lca50962	29	G	A	CCTGGTTGCTGCTCTCATCGTCCAAACCGAGACCTAACTTCTCCATCTTGTGCTCGTGGCCCTTAGTGTTGTAACACGTGATGCAGAGGTCGTAATCCTGTGAGGGATGACACAGGTGATGGTTA
Lca50974	47	C	T	GCCAGGAGCGCTTCAGGAAGTCCATGGTGCAGCACTACTACCGCAACGTGCACGCCGTTGTCTTTGTCTACGATGTCACCAATGCTGCTAGCTTTCGTAGCCTCCCTGCCTGGATTGAGGAGTGC
Lca50997	39	C	T	CTCAGCAAGGAAAACAGAGGGGAAAACAAGAAGAACGACTGTGGATTTTGTCTCTTAGAGACTAGTCATCTTAAGAGGGGATCTCCTTAAGACCAGTGTGGAGAGGAGGAAAACACTAATAACTC
Lca51009	121	G	A	GGAGGAAGGGAGAGAGAGTTGGAGAAAATAAATGATTTGGAGGCGGAGAATCAACAACTGTGTGTCAACACTGTGGTTTGAGTGTCTGCTGCAATTATTTCTGATGCTGAGCAGGCCTTCGCAGA
Lca51039	81	A	T	TGCAAACATTAGTGTTATAACGCCCTCTAAAGGCCAGTGGAGCGTTTTATTTCAACGACACCTCAGCGTCAACCCACATTTAAAAAAAATCCACAACAGTCATGTAGTTTCTCTCGCTCTCTCTC
Lca51041	88	A	T	TGTGTGTGTGTGTTGTGACGCGGGCAAATCAAATGAGCAGAGCCGAGTTAGCCCCGCCCCGCCGTGGGGTGGAGGTGATAGAGCTGCAACCGCCTCACCGCCGTACAAAACGAGAGAGAATAAGA
Lca51052	9	C	T	CGGAAGCCCTCAGCGCACTGTTTGGTTGGAGACGAGGGGTGTGGGAGGGTGGGGGGGTTGGCAAGGGGCGAGGTGGCTGACTGCCGAGCTCAGTGCCGAGATCGGAAGAGCACACGTCTGAACTC
Lca51062	15	T	C	CATCCTTTCCTGAGCGGCTCGGCGGCCATGTTGAAGGTGATGTGTGGTGACAGGGTGGGGTGAGGATGAACGAGGCGGCGGGACAGTGAGGTGGTGAGGAAACGGGGATGAGTGGACGAGGGTTG
Lca51080	30	A	G	AGTTTCCAGAAGGAGATCACGTTGAACACAGAGCGCATTGACGGGCTGATAGTGTTTGGAGAGGGTCTGATCCAGAAGAGCTCACCGCAGGATGCAGCACTGATAGAGGACGAGCTGGAGGAGCT
Lca51084	68	G	A	CGTCCAATCACAGACCTGGAGGACGTCCGAGGAGCCATGGCCGCACTCAGAGAGGTCAGCCACTAACGCCTGACGCCTGGACTGTATTTCTGCATCACATCATTTATAATCACTCATCAGTGCAT
Lca51117	118	A	G	GGACAGGAAAACAGATTATTTTTAGTCACACAGCAGACAGTCCCGTCACTATTTCTTTGAACTAAAACTATTATATCTGAGCAAAAAGCAAATGATTACTGATTAAGTGATGGAGATGGGAGAAG
Lca51118	84	A	G	AGCCAGGAAGTCTGTTCAGGACTAGTTGGGGTGGAGGGACGGCTGAGCTGGGGTGGAGATGAAATGCCCCCACTGCTGGCACTATGGGACTGCTGGTTGGTTCTCCGCAGGTCTAGCAGCTTAAA
Lca51120	45	G	A	GACGTACTTCCTGAAGGCGACGTGGTACGGACGCTGCCAGCTCAGGATCACCGCCGTCGGACTCAGAGGGTAAACGGCCAGCTCACGGACGCCGAGATCGGAAGAGCACACGTCTGAACTCCAGT
Lca51127	48	T	G	ACATAAAGTTGGCGTCTTGATCACAGCTCAGTTCTCTCAGCCATTTGTAACTCGTCATTTCACTGACAATAAATAGAAAAACTCCATCATGTTTTACTGAAGCTCGACTTTCAAAACTCAAATCA
Lca51153	112	G	A	GGGCGTCACTTCAGCGGGACATTTGTGAGTGTTGGAGATGCGGGAACAGTTTTCCTGGTCGGTCTCTGCGCCGCCCTCACGGTCGCTCAGTCTGTCGTCTTCCTCCTCGGTGTTTGAGGAGCAGA
Lca51155	19	G	A	AAAGTACATGCTCCAGTGGTTGGTCACATCGCTTCCAGTTGGCAGGTGCAGCGTGTAGTCACCCCAGTGTCTGGAGATGCCGTAGGTGGCAGAAACCGCCCTGCCCCTCTCCGACCACTGGATGT
Lca51182	56	G	A	CAGCGTGGCATGTGTGGTGCCCGTCGTGGTGGCCTTCGTGGGCCAGATGTGGACAGATGTGGGCGTGACGCTCATGTGTGCTGTGGGGGCTGTCAGTGTGTGAGCTGTGCACGCTGCCTCCGTCC
Lca51196	6	A	G	CTCGTGGAGCCGAGTCACGTGGTGGAGGATGTGGAGGCTGCTGTCGACCTGCTGCTGAAGCGAGAGGGCTCCATGACCTCTGACCTTTGACACCTGACCTCTGACCTGTCAGTGCCTGCTCCGTA
Lca51233	35	A	G	ATGAACTGAACCATGGTTTGGGTTGATCTGGACCATTGGTCTGTCGTCGTCTGAGGCACCTTTCACACTGGTTAATCTTCTGTGCAGTTATGCTCTGGTGAATTTTTAGGCTGTGTAACTCAGTA
Lca51276	95	C	T	ACGTGCTGCTCTTCGCCACAGAATCTATCCTCGCTGTCCTTGAGTGGTTCTTGGTCCCCAACTGAACTGCTGCTCATAAGATGACTCTTTGGGCCGCCGTCTCCATCACTGCATGCAGGCCTGTT
Lca51289	16	A	G	GAGCCCGCAGCCACCATCGGTCCTGTGTTCGCTCTGCTGATGTGAACCAGCGGCAGGTGAAAGGGTCAGAGGTCACCGACAGGTACAGGTGAGCGGCCTTACCTTCAGAGCCATGATGACGTCCG
Lca51293	21	C	G	GCTGTTTACTCCGTCTCAACGGCATCTTCGCCGCTGTTTGACATCTCTCCGTCGCAATGCCTCGTTACTTCTTTGACAGAAATTAACGTTGTAGAGGAACCTCTCTTTCTTTACGGACTTTTTTT
Lca51336	90	T	C	CCCAGAGGAACCTGGACGATTCAGGAAGAAAAACTGAGTTCATTATAATTAGCTTTCATTCAAATCAAGGAGGAGAGTGTTCTTGTTAATGAACTAATCAAGAGCGAAGTGTCAGGCCTGACAAG
Lca51355	15	C	A	GTGAGGGGCGGGGCCTGTGTGACGGCCCGTCCGTGGTGGCGGAGCACGACAGGTGGACGGTGTACAGCTCGAAGGTGAACCTCCCCGCCGCGCTGAACGACCCCCGAGATCGGAAGAGCACACGT
Lca51359	93	C	G	CATGTCATGATGCCGCTGAGATTTGACATTTATGGCAACAGAAGGTGACAAGTTGTATTTTTGTAGCACAGTGTGTTTACACGTGAACCAGAGCTGATCATGTAACATATAACATAGTGTGACGG
Lca51376	53	T	C	ACGGGGCTCGAGGAGCTCCATGTGTCCTCTCGTGCACTTTCCACGGGCCAAGCCAAGGAAACCCTTCTCCCTCACGGGACCTGCCTCTGCTGGGATCACATGACTGCCACCAGCGAGTGTCAGTG
Lca51383	15	G	A	GCGGCTCCTGAACCGCTCAGGTGGTTCCTGATGCTGAGCCCGTGGTCTGGCTTGGACCCCTCTGTGTTCTGGACTGTGTGGAGGCCTCCATTGTTGGCCAGCTCCTCTTTGTGGTCAGCGGGTCC
Lca51394	123	G	C	TTGTAGAGCAGATCGCAGCTGGCGCGTGGCCCACATTCCTCTGCCATGACATCCGCACAGTCGGCAGCAGCACGGCGCTATTTTTAGAGCAGCTAGTGTGAACGTTCGCATAGACACACACAGAA
Lca51400	35	C	T	TGCCGTGCGGCGAACACCTCAGTGTGTGGATCACCGCCTCCAATGACAACTGCTCCACCAACAAGGTGCTGGGAGAAGTGGCTCAGACTGGTGAGTACTGGGAGCTCTGTGATGACTGTGTGACA
Lca51402	123	G	A	AAAGAAGAACCCCAAGGTGGAGAGGCTTTTTTAGACATGGAGAACAGCGTGGCCAGGGACTATGTCAGCAAGCAGGAGGAGGAAGAAGAGGAGGAGGAGGAAGCTGAGGAGGAGGTGCAGGAGGC
Lca51427	45	G	A	CTGTGCCTGGCCATGCGTGGGTCTCTGCGGGTGATGCTGACAGAGGAAACAGTGGGGGCGACAGGTGCAGGGGCCTGAGGTGGGGGTACCAGCATGTTGAGGTCCTCCTGGTAAGGCTGCTGCTG
Lca51431	48	G	A	ACGCTCGAAAGGACCAGGTCCGTGGGATCTGGCTCGTAGTTGATATCGACCTCGATCTCGTCAGGGTCGATGGGCTCGGGGGTCACTCTGTCTTTCTCAGTGGTCACCTCTGAGCAGACAGAAGA
Lca51435	112	C	T	AAATCAAGGCCATATCCTACATCCACCTCCACCACCACCCCCTCTGACCTCCTCCAGTCAGTTTTGTGTTTTTAAATCTGGGACACTCAAGGACACGCGGCTGCTGATGGACGCAAACTTGGTGC
Lca51438	22	G	T	TATAGCTGTTGAAGTCCTTGGGGTGCTGCGTCTTCGGCACCAGTACCACACAGGATGTCTTCCACAGCTGTGAGACTTTCCCTAACCTCAAGCTTGTGCTGAAGAGCTGCTCCACGATCCCACAC
Lca51442	59	C	T	CAGCAGTAACAGATGCAGCTAAAAGCGGCGCGCGGCGCTCGGATAGCTGTTTTTGTCACGTCAGGCTCTGTGGTTTGTGCGCTCTGGTGGCTTGTGTCTGCGAGCAGCAGCGCCCACTCTGACTC
Lca51478	101	G	A	CGAGGGTCCCTTTGAATGTCTTTTCATCTTGGGGCGGTGTGAGTTGTCACGTTAAGCTCACCGCTGTCCCTGGCTCCCTCATCCGTCTGACCGTCACCTCGTTCCACATCGAGCCCACTGACTGT
Lca51506	61	C	T	GCCCCCCAAGGAAGAGGTCGCTAACAATCTTCATGAACTGACGCTGGGGCCGCACCTCCTCTGTCTTGGTCTGGCCATCTACGGCCAAGCCAGTCCGCAAGTTGTGCCTGTTGATGGCAGCAAAG
Lca51508	123	C	G	CTCTCCGTTGCCCGTCCTCAGACTCGAGTCTGCGGCGCTCTCACAAATCTCTGAGCTCATTACAGTGACCACGACAGCCTTAACGAGGTAGCTCTGTTTAAGAGGATGAAATTAGCAGAGTGGCG
Lca51518	69	C	T	ATCGGCCACGAGCAAAGCTGTCAGGTGCCGTGGTCGGCAACAGTCAGTCCACGGCCAATGGCAAAAAACGGCAAGGCAAAGCAGCAGTTCCTCTCTCTGCTCTAACAGCTGCCCAGCTCAGTCTG
Lca51528	61	C	T	GAAGAGGCTCCGTCGCCGTGGAAGCGTCGGCCCGTTCGCTAAGGTGGTCTCGCCACGCCGTTGCACCACCCATTCGTCCTCCTCAGAACGCCGACCTCGAATTAACAAGGAAGCGGGACAGCAGT
Lca51530	41	A	G	AGAAACCATTCAAGTGTGCCAGCTGTGACAAGAGTTTCAAGCAGCGCGAGCACCTGGCCAAGCACCAGAGCGTGCACTCACGGGAGACACAGTTTAAGTGTGTGTGGTGCGGGGAGCGTTTCGTT
Lca51534	121	G	A	TGAGTAAGCCGTCTGGGTGCCCACCACAGCCAGCATCACCCTCCTCCTGCGGGGCTGACTGGCCTTCAGGAGCACCTCCCTTAGGGTGAAGTCCAGCGTCTGTCCCAGTGCCGAGGCACCGCCCT
Lca51558	59	G	A	TCAACTGCTCGGGGGCCGAAGTGTCCTCCGACATTTACCAGCAGGTCAGGAACGAGCTGAAGAGGGCCAGCGTTTCCCAGGCAGTGTTTGCTCGCGTGGCTTTTAACCGCACACAGGTAAACTGA
Lca51569	21	A	G	ATCAGATAAACAGGCCGAACGCCAGAGACGAGACGCTGACCTGCTGACCACAGCTTTCATTCATCAGGTGGTCGGGTTGACCCTCAGTGTTTACCAGCTAAACCAGGTGTTTGCTGTGGATTAAG
Lca51574	14	C	T	TGACATCTTTCTCCACTGCCGCCTTCATGATTTTTCATGGATACACAGACGGCTTTAGCGACACTGAGCTGCCTAATCACCATGCGGCGCCTCACCCTGCCAATTACTGCGACACAAAGTGACTT
Lca51588	64	G	A	CTCGTCGGTGGGGACAGCCCGAAGGTGACGCAGGTCGCTCTTGTTGCCCACAAGCATGATGACGATGTTGCTGTCGGCGTGATCTCTCAGTTCCTTCAGCCAGCGCTCCACGTTTTCGTAAGTTA
Lca51612	95	G	A	GCGGCCACCAGCTGACGATGACGTCTCTGACCAGGAGCAGCTGACGTCTGATCAAACAGGGGACGCCTAAGATGATGCATGACAGCTCCTGATCGGAAGACTGTGGTTTGGGAGGGATGTGCACC
Lca51616	36	T	C	ATTTGACTTCATCTGATTTACGTTTTTTCGACGCCTGTTGTGGATCCTCAGGCCTTCACCAACCTGCTGCGGGTGGAGGAGGGCGGAGGGGCCTTTGTGACGGAGGAGCACCTCCTGGTCCAGGA
Lca51636	68	T	C	GGGTGTGCTCCAGTCTGTAGGTGGTCCAGTACTCAGACGGATCCTGTGGGTTGGTGATCTCTCTGACTGCCTGACCGCTGCGATATCGAGCCCAGTTTTCAGCCGTGGGGTCAGTTCTCTGGAGG
Lca51659	24	G	A	GGACGCCGAGGTGTCCGCTTGCAGCCGAGCCAGACTGGAAATGAAATTAGAGGGCTGAACCTGATCCAGGAGAAACCCCAGAGGTCATCAGTGACCAGTTGGCCTCACAGCCTGTCGAACCCTCC
Lca51666	71	C	T	ATCTGAGCGGCGTACGCTGTGACGTTCTCCTGAAGGTCTGAACGCTCCAGAGTCGCCACGATCAGACCATCGTCGTTCAGGGAAACCTGGAACGCCGACGAACTCTGGAGAATATAAAGACATGA
Lca51669	47	T	C	AGAGAGCTGGACCCACTGAAAACACAGAAACAAATATTAAGGTTGATGTAAACGTCACAGTCACAGTAATCCTGTTATTTGCTAACACTTGTCCTTTAACCAGAACTCACTTGCTTCCATGTATG
Lca51698	88	G	T	CACGTCGAAAGCTTCGGTGAATTTACCCCCGAATGCCAGCGCGTCAGCCCGCTTCACCATCAGCTCCTGTCGGCTCCCTGGATCTCCGAGACCCGCTAGCTGGCACTCGTAGATATCCGCCGCCA
Lca51723	109	T	C	TTTTACATTTCGACCCCGCCATGACGCCTCCGACACCGAGCTGAGGACGCCATGGTGTGCCAATGTCGGCGTCTGACGTCAGTCTGAAAGTCAAAGCGCATGCGCATGTGGTGACGCGCATGCGC
Lca51740	67	A	C	CGGAGCGGTCGCTGTCCTGGTACATGCTGGCCGACGACGAGAACGCGCTCGCCGACCAGGTGACGAATGGCAGAGTTCGACTGAGAGCAGCGTTCACAAACACTGCACCACAGTGTGTAACACAT
Lca51742	86	C	T	CTTTGTCTCTCAATCTAGATCGTCTCTCGATTTGTCACTTGCTCCCACGTCGCCTTGTTTCCATTCCCTCATTTCTCTCAGCGGCCACTTTTCCTCGTATTTACTCTATTTTCTACCTCAGAGCC
Lca51748	28	C	T	TCGGGTGCAGTACTTCTTCGCCGCCGCCGTCCTCTACAATGGAGTGTGTCACGTGCTGGCGCCGCTGTCAGTGGACTACACTGGATTTGTGGTGTACGCCATCTTCTTTGGTTTTGCCTTTGGCT
Lca51759	103	C	A	TTTGGACGACGGGACCGCGTCAGACGGACAGTCTCAGGTTTCCTCTGAGGACCGAAGCGCTGCTCTTACTGACCACTGAGTGAGGAGGACCCACAGCAAACCCCCGAGCATGAAGAAGACTCCAA
Lca51771	62	G	A	TATGATTGATGAGTGTGTGATTGAGTGTGAGAGTTTTTAACGGAGCGTCCTGCGGCAGGTCAGAGCCTCCAGGGAAAGCCAGGATGATGGAGGGAAGGAAGGAAGGAGGGAGGGAATGAGGGAGG
Lca51772	64	C	T	CTCTGTGCAGATTTATTTTACCCCCAGCAGTGTTTTTATTTTCACCTGGTGGGCCAAAGACAGCCTCTGCTCTGTGTGCTCTACACTGTCTTTGTATATGTCTATTTTCTCAGGTGTGCCTGCTG
Lca51779	27	A	G	CGACTTTGAAGGTGGAGAAGTTGGTAATGATGGCATTGGATGTGGTTGGTTTCTACTCTGTCTGATGATTGTTTACTATGAACTCCTGTTGTTGATAGATGAGTATGGATACCACATCCTCTCTG
Lca51787	102	T	C	TTTGCCACCAAGCGGCCGTCCAATAAGGAGTTATCCAGCAGTAACTCCTCACTGAGTTCTACATCGGAGACTGCCAATGAGTCAACATCGCCCAACACCCCCGAAGCTGCACCCCGAACACGCAG
Lca51818	101	G	A	TCCCCACAGAATGTTCCACTGCTGCTGTGCCACAGCAAAGACTGGGAGGATGCAGCGGGCTGCGGGCACAAGGAGGAGGGGTGTGGCTGGCATCGCCATCGGCCTCAGAAACCAGAGGGTCATAC
Lca51820	17	C	T	CTGCGGGTGCTGCCCACGCTGCCCGTACTCCCCACGCTGTTCCTGTCTCCTGCTGCGAAACACAACAACCAAAATAAATCCACCACGTCCAGGACGGAGGGGAGGGAGAGTCCACGTCAGCGCAG
Lca51828	41	A	G	GTCCACGTACAGAACCCCTCCACGCTGCCCTCCATTTAACAGGTCTAATCTGCCTGCTTAATATGGAGACAACTTCATCCCCCCCTCGTCCCTGAGCTGCGCTGAGACCTGTCAGGTTGACACTA
Lca51830	41	C	T	TCTGCTCCATGAGCACCATGTGTTGGAGCAGCGGACTGTGCGCTCCATGTCCGCCTGTTCCTGCTCCCGCCTCAGCCAGGTAGGGGGTCAAGTGGCCACCAGAGAGGAAGGGAGGGCTGAGGGAG
Lca51842	48	G	A	TCTTTGTCGGTGGCCGACAGCGTCAGCAGCAGCTTCCCTTCCTCAGCGTCTTTCAGCAGGATGCTGCTGACGTAGCTGCTGGAGCTGAACTCAGGTGTGTTGTCGTTGACGTCGGTGAGCCTCAC
Lca51949	119	T	C	TCCTGATCCTGGCACTGCCCATCGCCATCATCAACGACCGCTTCTCCACCTGCTACTTCACCCTGAAGATGAAGGAGGCGGCGATGCGGCACGGCGAGATGCTCAAGAGGCTGGCCCGTGGCTCA
Lca52037	77	G	A	CAGGTGAGACTTTTATATAAAATGACACCTTTCTTATCAGCCTTGTTTTGGGTAATGTTCCTTCTCTGTCCCACACATGCCCGTCACTCACCTGTGGTGGCCCCATGCTTCTCGGTCAGGGCATC
Lca52054	81	G	A	AGGCTGACGATGAGGATGAGGATGTAGAAAATGGTGAAGGGCGTCATCTGGTCGTTGACGATGCACCGCTCAGCTCCTCCGCCGCTGACGTTGGAGGGAGGAGGCATCTTGAGGACCTGGAGCTG
Lca52073	84	C	T	TTACCTCTCCTGGGCATCAGCAAGCAGTCCCTGCCCCAGGAGGACCCAGACGCGGTGATGGTGGACTCCCCTCATCACAGCGACGGTTCAGTGGCTACGCACGACTACCAACTTCCTACTACCCG
Lca52074	5	G	A	GACCGCAGATAAACCCTCGGTCCAAACTGTTCCCCTTTGTGGCTGCTAATGCAGGGTAAACCAGAGGTAAATTATAACCCTGAGCAAACAGCCACAGACAAGTGAATAGGAAGCTGCTGCTCCCA
Lca52091	117	T	C	AATTGGTTCAGCCGCGCAGTGTAAACACATCGTCGGCTCGGCAGCGCAAGCGATAGAGGAATATTCATAAAGATTATTCATGGCTGGCTGTCAGCAGCAGTGACAAATCTGGGAGGTAACGGCAG
Lca52097	122	G	A	GTGGTGACAGCTGTGCTCTCCAGATGGAGCTGCTCAGGGACGTCGGCCATGTTGAGTTTCCTTCTCCTTCACCGAGTCCTGAGCTCAGAGGAGTGACGGATACTTCAGGGGACTCACGCAGGGTG
Lca52108	31	A	G	ACATCCACCAAGATAAGATACTGTAATGTAACCACGGACACCCCACTCCCCTCCTTATAAATTACCAATTTGTGGAGCAGGAATCGTCGGCTGTGATGCAGATGTGCGTGGGTTGTAAATGACGG
Lca52122	55	C	T	AGGGCATTGAGGTCACAGCGTGGCTCTCCTGCTGCTGAACTTTCATTGCACGGCCGACTGATGCGACAGATTGGGCCGACTGAGACGCCCCGAGAGCGAAAAGTCTCACGCAAAGCTGGAACATG
Lca52138	116	G	A	CGCAGCGCTGAGACCAGGTCGTCAAACTCGCCGCCGACCTCATCTGAGGCGCCGCTCTTCTTAGCCCGCCGTTCCCGTTCCCTCTGCTCTTTGAGCTGGAAAGAGTTAACATGTGGCATGCATTT
Lca52144	67	C	T	CCCAACAAAGCTCCATAATAACACCAGAGTCAGGTCATGGGTTACTAGGCTAATCTCCTGCTTTCTCTCTTTAGTCTGATTTGCTCCTGGGCATTCTGGACATCCTTGACCCAGAGCTGTTCCTC
Lca52209	10	A	G	TACTGGTGCATGCTGGTATATGTAGTTTACTGTTCAGCTGTAATTTGGAAGATAAACTCCAGCCTTGGCTCATCATAGAAATGTAATCATTGCTACATTTTGACGACCATGCAGAGGCAGAAATG
Lca52224	50	G	A	AGTCAAGCATTCAGCAGGATAAGTGCAGCAGCCACCCTTTTTCCGCCGCGTTCGAGTGCATCACTCTGACGCATCCCAAACTCCCAGTGGAATCTTCCATTCTGCTGCATGAGCTTTGTTCTGGC
Lca52249	101	A	G	AGCAAATCAGTGGCTTAATTTGTGAAAATTTGACACGACCTGTTTCATCAGGCCCGTCTTCGTGCCTTATAGTCCGTAACAGCAGCCTCCTCTCCTGGGTACAGCTCGGCCTCTTGGGCAGTTTG
Lca52259	61	C	T	GCCGAGGGGGGACGAGTAGACTTGTCAAAACCACCCAGCCCCATGCTCGTCTGCAACCCCTGCGAGAGGCAATTACAACCACAACACTAATCAGCTCCTCGCAGGAAGAAGAGGAGGAAGACGAC
Lca52277	113	C	A	CCCAGCGGTGGCTCTGAGGACCACTGGGGTCCTCTTCCACTCCAGGCGGGGCACAGTCTTCTTGGCCACCTTCAACAGCATCCTCACTGTGTGTCCCGCCTTTCAAAAAAAACCACACACACACA
Lca52289	27	G	A	GTAAGCAGCAGTGTCTGGATCTGGACGTCGTCCCCGTCCTCCTCCACCTGGCGTCCAAGAAGAAAGAGGAGGAGGAAGAGGAGGATGTGGAGAGGAGGAGGAGGAGGAAGGCCCTCGTCATGTAC
Lca52296	76	T	C	ATGTCTGCTGATCCTCTCTTCCCCCTCGCTGGGAAGTCTTATAACCGATGTTCGCAGCATCTCGTCTGCCTCATCCAAGGCTGACATGTCCTTATTACAATAGATCAGCCTCAATTGATTTGTCT
Lca52317	20	A	C	GTGAGCAGAGGAGGAGGAGCAGGAGGCGGTGGTGTGGGAGCATCACAGGGGTGACGTCACATCACGACCTCCTTCCCAGCATCCCTCCCTCCTTCTTCCCATCACACACACACACCCACACACAT
Lca52340	94	T	C	CCTCCCCCAGCAGGAGCCACTCCATAGGAGCCAGGAGGAGCAGCTGACAGGCCAGCTCCTCCCTCTGCTCCTCCCTCTGCTCCTCCCTGCTGCTGCTGCCCCCACTCGGACCCAGACAAAGGATT
Lca52470	59	T	C	CAGGGTCCTAGTCCAGGTTCAGTGGTAGCCGTCTGATTTGTGTGTCCAGAGTTTTCTCTCCTCAGTGGATCCTGGTCCAGGTTTACTCTGGTCTCTGGTCTGAGGTTTGTACAGAGGAGGGTTTC
Lca52506	44	G	A	TGGTGTCAGAGTTCCCCCATGTCTCCCAGGTGAAAGATGAGCAGGGAGAGAGGTGTTGTCTCCACGTTAATTAAAACTGCTCCCCTCACGCGAGGACTCAGCGCTGCTACCGCCAACCTGCCCCC
Lca52535	77	G	A	CGTACCCAGCCCCGCCACCTGGACACACACACAGGTGATCATCAGCACAGGCAGGTCGACGGCTGCTTCATGAGACGTTCAAGTGCAAACTGACTTCAGACCATGTGACTATTTTCAGCTGTAAG
Lca52741	42	A	G	TGCGGGTAGGGTGCACAGGTCACAAATGTCTCATTGGTGTGACTGGTGGTAAAGGCATGCAGGTCGGAGAAGACAGCTTCGGGAATCGCCAGGGTCACAGAGAGCAGCCAGATCACCCCCACTCT
Lca52756	76	G	A	CCCCCCGCTCACTGGAGACTCAGCAGCCTTTGGGGTGGCCGTGCCTCTGCGGGGCGCCAGGAGAGCCTGGAGGTCGAAGCTTGGGTGGCGCTTTCTGGGGGGCTTGGGAGGGAGCGGGGCCTCTG
Lca52804	111	A	G	CACTCTTTCTTTGTCTAACATAAATTCTATACCGATACATATGCAAAGGCATTATTTATCCCCTCGTATCTTCCAAGCCATCCTCTCCGCTGCGGGGCACGATGGCAAGGAATTCCCAGCATCCC
Lca52831	42	C	T	CCTCGCCAGCGTCACCTTGACCTCGGAGCGTGCACGCTTCACCTCCTCACCACGCCATGTGACCAAAGGGCCTTACAGACAAACGCTGGGGCTTAGGGGTAATAATATCCTACACATCATATCAT
Lca52866	117	G	A	TTTGCGGTTCTGCTCGGGGGGGCCTGGAAGTCAGTCAGGGCGGTGGCTGGAACCACCTTCCCTCCACAAGCCGACATCCACCCCACTCCCCTAAACACACACATGTACATGTGAATGCACAATTT
Lca52905	105	C	T	CGCACCGTGATCTCCACGCTCTCCACGCTGGTGGTCAGCTGGCTGACGCGCTTGCACAGCTCCTCATCCGCGTCGCCGTGGTCATCTTTGCCATTCATCAGGCCCGTGTGGTTCTCTGAGGGAGG
Lca52927	52	C	T	CAGCCTGGAAGCCACAGGGAAAGCCTTGCAGCTGTTACAGCCACAGATCTTTCCGCCCCCTCAGGATGTGCTCCCTTTGCAGCCCAGAGCCCAGCAAGCATTCCCTCCAGGATCGCTATCCCAGC
Lca52931	17	G	A	ATTACAGTTACGTGCAGGAATGCCAAGTTCTGAATGTTAAGCTGCTCTGTGTTAAGTACTGGTATTTAGTGTTAAATGAGGTTTTGCCTTTCTGATTTTCTCATGTACTGAAGTACTTTTCCTCT
Lca52973	44	A	G	GAGGGGGGGACACAGCCAGGGAGCGGCTCTCCATCCTGCAAACAACTCAGCCCCACATCAGGTAAAAATATGGATGTCTAATAAGTGCAGCTGCTTTAGCTTTTTATTTTCCATAAACACTGTGT
Lca52981	77	C	T	GGCCAGCCAGCTGCTTTGGGGGTGGGGGGGTGGGGGGTTGGTTCCTGCTGCAAGGAGCCAGCATTCAATCCCACCCCGTGGAGGTCAGGAAATCTGTTGAGTCAGAGTAGCCAGAGCACGGTGGT
Lca53006	97	C	T	TCAGTGTATTCAGCAGAGCCAACACTATAACACAGGGAGCGCATAAAACTCCCAGCGCCGTAGATCAAAGACTCACACAGACACAATAAAAAAAAGCGCTGTTATTCAGTTATGATGGCGTGATT
Lca53049	106	C	T	CTGAGTCACTGTGCTGCTTCTTGTATGTGTAATAGTTTTCTCTCTCTGGTGGACAGAGGCAGCGACTCTTTGCCAAATAGCTGCTGTGGTTGTGGTCAGGTGCATCGTGATGGACAGAGAAGTGG
Lca53073	84	C	G	TAGGCGTGCTCGCCAAGGCCCTTGAGGGGCGACGCGACCACCGTGCCCACATGGAGCTCATCATGGAGCAGGTCCGAGTTCCACGGCAGACACCGAGATCGGAAGAGCACACGTCTGAACTCCAG
Lca53076	12	G	A	CAGCAGCATCAACTCTGTGTTCTGGATGTCAACGGCAATGTCGAATGGTGTCTTGTCAAACTTGCTGAGCGCATGGACATCGGCGCCGTGTTTGATTAGGGTTTCAGCGACGCCGTGGTGTCCGT
Lca53078	84	C	T	TCCGAATGGGGGTCCTGCTGCACACAACGGCATGATGGTCCACCAGCAGCTCTGGAGGGCGCACCCCTTGAATCCTGGGGTTACTCCTCTCAGAGGTGTTCCAGGATGGATGTACCTCTCTCTTC
Lca53253	47	T	C	GAACGCTGACAGTACCTTTCTTGAGCATGGTGACGCGCAGGTCCTGTTTACTCTGTGACTGGGTGCAGCTCATGACGGGCTCTCCCTCGGCCTCCTCCGTGGTGGGGTGCCCCACTGTCAGGATC
Lca53467	111	T	A	TCAGCGTCAGGCCTTTCTGGAGACGCGACGCTGCATCGAGGCTCGACTGCGACTCGAGACAGAAAACCAGAGACAGGTGAGTCCACGGCTTGTGTTGTCTTTTAATTCTAATTTGTGCTAGGTTA
Lca53472	40	C	T	TTCAGGCGGCGGCCTGCTAAGAGGTCGACTCACCAACCACGGAGGAGCAGCAGGAGAAGGGGAGGACGAGGAGTACGAGGGGTACTCCATCATCAGCAGTGAGCCGCTGGGACGAGGGGGGAGGG
Lca53478	96	C	T	AAATAGGCGTGGGCCAGGAAACCCCCCTCTCCGTCAAACGGGGAGCTGTCGCCGTGGAAGCCAGAGGCGAAGAAGATCATGATGTCCGCCTCCTTCCCCTCGTTCTTGATCTCTGAGTACGGCAC
Lca53481	108	C	T	CAACTCAAACGCCGTTACTCCTCTTCAGCACGAGGACAGGCCGTTTGGACTGACTCCACTCTTTCTCACCGCTTCTCTCCGCAGCGGTCTGACTCGGTTCGGTTCGGCTCGGCTCGGCTCAGCGG
Lca53490	47	A	G	ATATTTATCAAGCTCCTGTGATGATTTTTCAACCTCCACCTTCTTCGCCTTTAGCTCATCCATCTTGGTGTGGACACCCGTCAGCGTCGTCTTCAGATCCTGGATCTTTACTTTCAACTCGACGA
Lca53512	99	A	T	CAACCAAAAAAATACATATAGTCTTCAACCCTACTATTTAAGCAGGACTCTCTCTATCAGCATTTCTCCATCTGTTCTTTTATCATTTTCAAAGGATAAATTTGTATCAAAAGTATGTCATGAAA
Lca53519	48	G	A	CACCGAGCCCCACCACCTCCCAGAGGTGGAGCAGCAGGGGGAGATGAAGCTGGAAGATCTGGAGAGGGAGCTGAGCCTGAGGACCCAGGAGCTCCTGGAGGCCCAGACCCTGATCACATCTCTGG
Lca53528	100	G	A	CTGTTGCTTGTGTTTCTCGTGCGCCACCTCCTCCTCGCCCTGCTTCTTCGTCAGGTCGTCGTACTGCTGCGACAGGTGGGTGCTGTACTCCAACATGGCGGCGACCTGGCTCTCCCAGTCCGAGA
Lca53570	69	T	A	AATTGGGTTTTATTTGTCTCTCTGCCGCCTTCTGTCCTCTCGTCTCCTCCACTGACGGGTGCGCGCTTTGGACCGCTGTTGCAAATAAACGATTGGCGCTGTGAGGACCACGTGACTTCTAAATC
Lca53646	36	A	G	CCTTGACCTTCGACCGAACTCCCACAGGTGACGCCACTGCTGCCGCCGCCGCCGCTGCCATCATCTCAGAGGGCTCGGCGCAGAGCGAGGTGTTTGCCAGCACCGCAGGTATGGTCCACCGCTGA
Lca53670	3	T	C	CCTCTGAACAGAGGAGCTCCAGAGGGCTGCGAGGCCAACAGGGAGAGGCCCCGATGGCTGGTGCCTCAGCACTCGGCAGAGCCCAAATCACCATCTGCCTCATCCTCTTCAATGCTCCCAGAGCT
Lca53752	115	G	A	CAGAGACAGTTTTACCCTTATTTTACCGACAACCTCTTCTCTCACCCTGATGTCTGTGAGCTCCACCCCCGTCCTGTCTGCGTACAGCATCACCCTCGGGTGGGCGGAGAACTCGCACCATCGCC
Lca53918	99	A	C	CCGCTGGACCCTCTGGCAAGGAAGGACCCAAAGGAAACCGTGGTGAGACTGGACCCGCTGGTCGCCCTGGTGAGGTTGGTGCTGCTGGACCCCCAGGAAGTTCTGGAGAGAAGGGTAGCCCTGGC
Lca53945	2	G	A	CGTCAGCAGCCTGAAACACATCAGTCCTTCACTCAGTCAGACTCTGACATCAACAGCAAACCAGTAAATATTCAGTGGATCCAGCATCAGGAGGACTGATGAGTCCTGGACTCAACATCTCTCAT
Lca54004	91	C	G	CCACTTCTAAGATAACACCGATAACTTTCTCTCATATGGCAGAAGATGCACAGTTGTGCAGCCATGATGCAGGGTTGTTGTGTACACGTACTAACATGGCTACCACAGATCATGTGGCTCAGCTT
Lca54058	81	G	C	ATGATTGCAAATTATTTCAGGCTTTTGGTTAGGGACTTTTTAAAAATCTATTTTTATTTAAGGGTGTTTGTGGCATTGCTGGGAAGAATCAGATTCTCCCTGTTCACTACTTTGAGGTGCCCAAA
Lca54086	101	A	G	GATGAGAGTAGATGTATGAATGAGTGCAAGACGGAGGTGTGGTCAGGCCGGCAACGCCACGCCCCAGGGAACTCCCAACATCCCTTGCTCTGGAGAGTGAAGAGGCAGGTCAGATGACTGCTGTG
Lca54099	120	C	T	GACGAAGCAATAGAGGAAGAGCAGGACAAACAGAGGAAAGACACTAACTCCCTGATTTCTAAGGAGGAGCTAAGGGAGAACAGTATCGCCGCGCTGCGGGCGAAGGCGCAGGAGCACAGCGCCAA
Lca54143	66	C	T	GATGCACGGCTGGGCGTGTGGACGTGCCGCTGTGCGCATCCTCCTGCCTCCTTCCTCCTCCCTTGCGCGCACAGCTGGCCCTCTCATTGGTGGAAACCGAGATCGGAAGAGCACACGTCTGAACT
Lca54146	20	C	T	CTTCCTCTTCTCTCTTCTCCAAAATGACTCTGAATAGTTTCTGGACTCAGATCTGTTCAGACAGGTGAGAGGAAGCAGGATTTTCATCGGTTGTGACGTCAGATTTAAGCCGACAGGGAGAACGG
Lca54153	116	T	C	CTGCACCTGTTTGAACAGGACGCCACCAAGGTGAGATGGAGGGGGGCGTTACAGAAATACGTACAAGACAAATAATAAAATGGAAGTATAACATACAGGTAAACAGAACCACAGGCGCGAACTCA
Lca54158	24	A	G	TGTATCGATGTGTGGCAACTAACATTGGTAGCCGTTTGAAGAGTAGAGAAGCCATGCTGACAGTCAACCAAGGTAAAGAGTCAGCATCTGATTGAACCGTGATACTGGACGTTAAACTGTAATGC
Lca54176	67	C	T	GAGTTTTCACTGTACACTACCAGGTCATCTCACACTGAAGCTTCAGGCTGAGGTGTCAAACCCTAATGATATATAAAGTGTGAGCCCACACATTTTCAGTTAATGACGTGATCTCTGCGCTGAAA
Lca54282	108	C	T	CCTCATATTCACCTGATAAACTCGAAGTAAAGTAGCTGTGAGTACAGTTATCGCTGTATGTATGAAGAGAAACTGTGGTGGTAGTGAGCAGCACCATGGTATGAATCCGTGCGGTATGAGAATGA
Lca54295	24	C	T	CCGTTTGCTCTCAGCTTCCTCCCCTGCCTCGACTTCCGTCTACGTCAGTCACTCTCACAACAGGGACTATGGCGGCCAGCTCAGACAGGAATCCTCCTCCTTTCCCCGCAGCTGAGGAGCCAGAA
Lca54297	108	T	C	ATTATGTCAAGTGGTTTCTGCATCACGTCTCTGATGTCATCTTGGTCGGAGCTGTCCTCCCTCAGACACCGTGTACTCGGAGAGACATGCTGAGCATCATTAAACAGCGCTCAGCTCCCTCTCCT
Lca54312	88	A	G	TCGGAAGCGTTTGTGGGCTCCTTTGTTTGGATCCACCAGAAACTCCCCGATGGGAACGGTGCCTGAGCACCACTCTAACACGCCGCTGCGCTGCGAGAACGGCACCACCTGAGAATGAAGTACGA
Lca54320	44	G	A	ACGAAGAAGCCCTCTGGGGGAAGAAACAAAACAAAACCAAAAAAACAGAATAATAACTAGTATGTTTGCGTATTCTACCCTCTGAGTGTTAGTTAAACTCACCTGGTCGCCCCAGGTCTTTGTTC
Lca54392	59	G	C	GGACGACATCTCTCGGTACCCGAGAGGGCTTACAGAAAAACAGGTGAGTCCAGACAGAGACTTAACTCAACTCTGAATATGTAAGGTGCATAAAAGTCTACAATAAACTGTGCATAGAATCCATT
Lca54413	29	T	C	TTGTGCTGGATTCAGGGGACGGTGTGACTCACGTCGTGCCCATCTACGAGGGCTTTGCCATCCCACACTCCATCATGCGCGTGGACATTGCTGGAAGAGACGTCTCTCGGTACCTCCGCCTGCTG
Lca54423	123	A	G	CCCATCCCTCAGTTTAAGAAATAAAAGCTGGACTCATCGCAGCATCAGCTGTTAGCAGGAGGTCGGCTCTCCGCTCGGCCGCTCCCTCCCTGAGCCTGAGGAGAAACCTCAGAACGACGTCCGTC
Lca54464	122	G	T	CATAGTGAAATCATAAAAATTCTCTTATCATCATCTTAGGTTTCTGAAAAATTAAGAAATGCCACAATAAATTACAGCTAGGACTCAAATGAAAATAAATCCTAATTTAAAAAAAAGACTATAAC
Lca54499	50	A	G	AGCCTGTCACCGAGAAACCCATTCCAACCTTCACCTGCGCTCAGTGCGGAAAGACCTTCACCTCCAGAAGATGCCTTCTGAAACACGACAATTTCCATCACAAAGGGCTGCGTTTCCCCTGCGAG
Lca54531	5	T	G	GTGCTGAATGGGTGTGGGATATTAATTCTGGTGACTATGTGAGAACACGGACACGACAGAAATCCCGAGTGTAAAGGTTGCAGACAAGCCTGTGTGCCGCAGAACAAGCCACGGTTGTCCATGTT
Lca54550	43	A	G	CATGACGGCTCATGGCGTTGCCTGCTAAATGACTCACCCCGCACACGTGCACATACACACACACAGGCAACAAAAATATGGAACAGTTGAAATTCAAAAGTGCAATATACTGGAGACCAACAAAC
Lca54567	71	G	A	CCGGAGCTGGCAGCTCACCGCCTGGAGCTCAGCAAGACCAGCAGCCTCCTGAACGGCGTACGAACCCACAGCCCCTCAGTTTCTGTTGTAGCTCGTCTTTTCCTTTTCCAGTGGTTTTGATTTCT
Lca54591	55	A	T	TTCAGGGTGAAGCTTCTACACAAACACACACAGAGGAGGGTCGTCAGGGTCAGATTTTGAAACGTGACACTGAGCGAATGGAGGGTGAAGATCAGAGGACGCCACCTCACCTCGTCTGGCAGCAC
Lca54610	9	G	A	ACGTTAGCATCCAGAGAGAAAAAGCCAGACTGGTCGGAAAAGACGCTGTCAGTCCCTGGAGCGCAGGACTGAGGGAGCGCTGGGACCTGGGACGCCATGTTGTGGCCTTCGCTTTCCACCTGGAG
Lca54701	25	G	A	CAGAGACAGCACGGCGTGGCGGCCGTTGGTGGAGGGGGACGGCGGAGGGTGGGCCAGAGACACCAGGCAGGGTAACGTCAGAGAGCCGCCCAGCACGGCCTTGACGGGCGGGGCGGTGGGGATGG
Lca54718	38	G	A	TGTGATTCCTATACGTTTATGTGAGCAAAGCAACAAAGTGATGCAATCGTGCTGTCTATACACCCAGATCTACAAAACCTCTTTAAGAATGAGAGGCGATTTGGCTCCGCAGCCTCATCAGCCTA
Lca54746	25	G	A	CTGGGGAACCCGCTGGCTGAGGACGGCTTCCCTCTGGATGGCTGGACTGGACTCAGCAGCAGCGGCAGCTCCTGACCCAGAGGCTTACGAGGCAGCTCCTCAGGCTTCCCTGAAACAATCAGGAG
Lca54812	65	T	C	TGAGTCCTGGATCTGAGGACAGAAACTCCTCCACATTCTGTACTTTAGCTTCTTTTATCTCTTTTCAGTTTATCCATCACATTTCATTTCATCTCTCCTTCCTCCTCCTCCGCCTCCAGGTTCAG
Lca54833	105	C	T	CTGCGCTGCTGCGGCAGCACACTGGACTGACACTGGACTCCATCCGACTACATGACTTTATTTGAGCTTATGTGCTTTAGCTTTGAAACCCTGTACCTCTGAGACGCTGCGTCTCACACTCTCAC
Lca54926	67	G	A	CTCCGATGCAAAGTTGCAAACAGGCTCCACCACAACAAAGGTCCGCGCCGCGCTCTGACCTCCCACGCAGGTTTCTCTGTGAGACTAGGAGCCCCCAAACAGAGGCATATAGGTGAAGGCCTCGA
Lca54983	103	A	G	GTGGCATTTAAAAATTAACACAAGTTAAATTTAGCCGCATGCACTCCACAAAGACAAACAAATGAATGCAGATCAGTCCTCTCTCACCACAAAAATGAAAAAAGCTCTGTGGTGTCACATAAAAC
Lca54988	13	A	G	GTGAGAGCGAGCAGTGCTACGCTGTGGTGAGTGAAGACCCCCCACCACCACCACCACCTACCTCCCCACCGTCGCACGGTGGTGTTCGGCAAGAATGAAGTCGAGGCGAGATAAACTGAAGATCC
Lca55248	28	T	C	CTGCTTCACCATCTCACACCGACTGTTTTTATTGGTCACTCTGGTGGACACCCCCATGCCACAGGTTCGAGAGCAGGCGCCCCACTCTGTGGTCTGCTCAATGCAGTTGAGGCTCGAGTCCCAAT
Lca55395	88	C	T	GGAGCTGGGTTTGTACCTCTGACTGAAGTGGTATAGCACTAACCTCTGCGCACCGCAAGCCCGAGCCACTGCCGCTGCCATCTCAGGCGTACTATGTCCATGGTCCACTGCTTTCTCTCGGTGAT
Lca55454	104	G	A	CCTCTGCCAGCAGAGCTTTCCCACCACAGAAAGTTACCAGCAGCACCATGACATGCACCACAGGGGTCAGGGCCCCTATCAACAAGCTGTGGATGAACCCATAAATAACAACCTCTGCTGGGACT
Lca55490	118	C	T	GAGAGAAAAGCCTTCCCACACTCCGTGCACAGGTAGTTCTTCTCACCTCTGTGCATCCGCATGTGTCTCGCCAGATGTTGGATCGAAGTCTTCCCACAAATCTGACATCTGTAACGCCGCTCTCC
Lca55575	105	C	T	GTAAATCTCCCCGCAGTAAAACACAAAGACTGACATCTTGTGACAAAAGCCTAGAGGCTGAACAAAAACAGACAGAAAACAGCTATTATCTCAATGACAGGGCACGCTGGCAGGCGGACAGGCAG
Lca55592	106	C	T	AAGATCTTTTGTGATATGCTGCCGAAAAAGCTGGGGGTTTCACAGGTCTGACACTGGCCCTCACATTCGTCTCGACACTGAGCATCCTCTGGTAGATCAGGGACCCTCCAGCTCTTGCCAAGGGC
Lca55610	79	T	C	CTAAACTCCACACCCCAGAGATGGCTCCACCTTTACCTCCTGACATTCTCAGTGTCACCCAGCAGAGGACGCTTCGAGCGGCTCTTCAGTCTGTTGTCTCTCTGGGGCTCTGCCCCTACCTGGCC
Lca55665	3	G	A	ACGGGAGAGAAAGAACCAGGAGGATGCTGGGGGAGGTGAGGGCTCCCACAGTTGCTGCTGCTAGCCGCCATGCCAGGGCTCTGGTGATGACGAGGAGACAACATGGCACCCTGGGCCCCTGAAGT
Lca55674	17	G	A	TGTTCCGCCGCACTGTGCGCACACCCGACCTGTCTGGGCTGAGAGGAAGGTCGAGAAGAGGAGAGACAGGTACTGGAGCTACCTGCTGCTTCAGAAGTGACTTACTCGTGCAGGACTGCGGCAGA
Lca55680	39	C	A	TGTCAGAACCTCCTGCGCGGCATGATCGAGGTGGACGCCAGCAAGAGGCTGACGGTAAGCTGCTGGTCCCCAGACAGACTCAGAGCCTGGCCTGACAGGAGGAGGCTGAGAGGAGACCTATGCTC
Lca55686	51	T	C	CGATGGTCTCGCTACTGTTGGCACTGATGTCCTCGACCAAATTAAACCACCCCCCTTGCTCGGAGCGGGACTGGAGAACAAAGCCTGTGATGGGAGGGTGCTGAGCTTCAGGAAGGGACCATTGC
Lca55688	90	C	T	GTTTTGTTCCTGCCGACCTCTACATCTTTATCTCTGCTCTCGTTTTTGTTTCTTTACACCTCAAACTCTCGGGGTTCAATATTCTCCTCTGTCCAATCTCACCTGCTGTCACCCAGCAGCACCTG
Lca55700	121	A	G	GATCTAGGATCTGTGTCCCTGGGGAACGGGCGGTGACAAGGCCGCTGGCGAATGCTATGACGCTGCTGAAATATTAAAGCTAATGGGATCGTGGCGCTGCGTGCCCGCATGCGTGCGCGCGTGCA
Lca55722	91	G	A	TTTGTGCTGGGCCATGTTCTTCAGTGCTGCCAGGCTGCGGCGCGTCATCGCCTGCTTCAGGTTCACCGCTGAGTGGCTCAGAGCGTCCACGGTGGCCGAGATCGGAAGAGCACACGTCTGAACTC
Lca55727	2	C	T	GCTTTCCTCCCGTCTCTCTCGCTCTCCTCCCTGTCTGGGTCGGGTTATGCTGCTCACAGCGGTGGGGTGAGGAGCAGAGACGTGGAGTCGGAGTGCACACCACTGTAGTCGGAGCAGGGCTGCTT
Lca55731	28	T	A	AGGTATGGGTCTGGAGATGGAGCCCCTTGACTCTCTGAACTATAATTACTACTTCAGGCGTTTGTCAGACTCAGCACTAGACAGTGAGCCCTCCACCCCAGTGCGGGGCCCCCCTCTGCTGGGTA
Lca55732	10	G	A	GCACAATGAGGCCTGACAGGTTCAAGCTGACTCCCGTCACTGAGCTTTTATCCTCAGCAGCAACACGCTGTGGGAAAAGGATCCCTGAGTCTCGGAGAACAAAATAAGTTAATAACTGCAACAGT
Lca55770	65	C	T	GCACCCCACATTTCACTTCCTGTCCGATGTTTCTACACACAAACACACACTGGTATATAACAAACACACACTTGACCTGGCAGGCCCGTACGTGGCCACACAACAAGAGGAAGTAGCAGGCTGGA
Lca55774	70	T	A	GTAACTTAACCTTCCCCCTCTAGTTACAATCACAGACCACTCAGCCTGCTGAGTTTATGAAAAACACTTAAAATTTTGCTCCCTTCTTTTATTCAGATGGTTTAGAGAAGAGATTTGGCTCCCTC
Lca55808	81	T	C	TGTGCAGGTAACCGCCGCTCTGAGATGAATAAGGTCAAGCAGGTGAAAGGACTGAACTGGGGCATTGCTGCAATCAGTAACGCTACATGGAGCGGTGCTAAACTCAGGGACGTGCTCCTGGCGGC
Lca55810	55	G	A	GCTCCCCTCCTGGCCCATGATAAATGACCCAGGGTGGGCAGGGCCAGGGCCAGGGCCAGAGGAGAGGGGTGAGAGAGCCGAGAGGCAAGGAGGTCACTCAGCGAGGGAGGGTGGACAGAGGAGGA
Lca55820	112	T	C	TCAGTGTACCGCAGGTGGGAAAATCCAAGTTTGGCATAAAAAGAAAATGAGCAGCTCTTGGATTTAGATGCTCAAGGCAAATTTTCTTTCATGTTGACTGATCTGGGTTCTTGGGTGGTTGGTAA
Lca55887	29	A	G	AGACCGACAGTGTTTAATATATGAAGTGAGTCGGGACAGTTCTGTTGGGTTTGATCTGGTTTAGTCTGATGTGGACTGACCTCCTGATCTGTCTCTGGTCTGTTGGGGGTTTCTCGGGATCTGGT
Lca55907	27	A	G	TCCTTCATTTGACCTTGGCGCACCACAGTGCCCTCTGTCGCTGTGCTGCTAGTCTCACTGTGCCCCCTGTGGCTCCCCAACGCATCATTATAGACACACACTAAAACATACACATACACACACAC
Lca55917	43	C	T	AGCTCAGAGGTAAACAGGTTGAGGTACTGATCTGAGGAAGGCTACAAAAAATGTGCTGCACTGAAAGTTCCCAGAGTACAGTGGCCTCCATAATCTTACATGGAGGAAGTTTGGAACAACCAGTG
Lca55935	115	C	T	CTGCCCTCCCAGAGAGAGAAATGAGCTGCTCAGCTGTGTGCTTCTCTGTGGCGAGTCTGGTGAGGCCACACAGTGGATAAAGCCAACTTTTCTGAGCTGCAAGGACTCGCATCTTGCAGCTCATC
Lca55940	10	C	T	CTCGCGCTCTGAGGCCACCTCAGCTGAGACCACATCACGGCACAGCATGTAGAGGAAGACCACGTTGGCTGGGGTGATGAAGCCCTGATCCTGCCAGCCCTGTAGGAGGAGGGAGCGGTCCACAC
Lca55962	124	A	G	CGCCTCCTTCTCTGAGAACTTCTACGGCCTGAAAAGAGTTTCAGGAGGATGGGGATTTCCTGTTCGCCTGGGGCTGCGCGGGAAGTCACACTGGAGATCTCTTCTTCTTCTGTGCCTGGTTCCGT
Lca55965	4	A	G	CCAAGGAGGAAGAAGTTGCTGCCGAGGGCGTGGACGACATAGGGATTGTGGTGGAGGTGGAGGAGAAGACAGTGGACAGAGAGGACGAGGAGGGGGTGGGAAGGTGTCCATTCCCCGTGGCAGAC
Lca56022	2	C	T	ATGATCTCATGTTTCTAGTCTCAGGTCCAGTAAACCTGCGGCAGCCAGGTCTGGATAATCAGGCTGGCTGTTAAATATTCATCACTTAATTAACATAGTATTTCTTACTGGCTGTCACAGGGGGG
Lca56023	83	C	T	ACTCAGTCCTGAACCACTGACCTGTTCGATGTCCTGGGCCGTCCCACAGTTGTCCTCACTGATCACCCACTTGGCCCTCTGTCGGAGGTGGAGCCTGTGGACGGAGACCATGTGATGGAAGCGTC
Lca56024	6	G	A	TGACTAGCTGTAATCTGTCTCTGAGGGGTTTCTGTTAATAAGGTCAGGGATCCGCTCCGATCCGTCACCTTCCAGGACTCGGCTCCTGAACGGTTAATGGCGAGCGATGGCGGACATCTTGGCCT
Lca56049	99	G	A	GAGGACACGGTGCTGAGCTGGTGGGGGGAGTCTTCCAAGGAGACGATCTCGGCACCGTGGTCAGTGCGGGCCTTGGCCGTCTCGCGGAAGGTCAGTTTGTGGCTCTCAATCTGCGGTGAGATCAC
Lca56084	5	G	A	TGCCGTCGCAGGGCGGAGCAGGGGTGGGGGGTAGGGGGGGATGAGGTAGGTTTGCCACGTCCAGAGGCCAGGGCTGCCTGTCGCAGTGACACAGCGCTGTCTGGTGGAGGATGGCAGGTACTGCA
Lca56088	29	T	C	TGTGACGGCGACGAGTCGCTGAAGTTAATGGTGAAATGGAGCGCCGCCCTCTCTGACCTCCCGACCTCTGACCTCCCTGACCTCCATGACATCAGTGAGTAGAGACAGAGTTCATCCTGTTGATC
Lca56096	24	T	G	AACGATAAAGGTCAGGTTCCAGCTGAGGTAGTTCCAGACCCAATGGACATGAGCCTGGACAAGGCCGAGGCGGCCATGGTGGCCAAAGAACTGAAGCAGCTGCTGCTGGATGCCGTCCCTCTGAG
Lca56117	14	T	G	TTAAACAATCAAAGTACCCTTGATATAGCTACATTCAGTATTGATAAATGTCATGTGTACCTGGTCCCTGACACTCTTATCGGGGTCAACAGTAATGGCACACAGGGTGGGGAGGATGCGGGCAG
Lca56178	11	G	A	TCGGGGCACCGAGGGAGGAAGGCAGGTACGTTATCCGCACGTCAGTGCCCTGAATCTGACGCTTGAGAACCTCCTGTCCTAAATAATGGACCGCCACGTTGAAAGAGTCCTGAACTGTAGAGATA
Lca56180	61	C	T	ATAAAGAGGCATTATCGTGAACATTATCAAAATGCATTTTACTGTATATTCTTGAGTGTTCCTATTATTTTGTCCTTGTATGTATGTAATTAAGTACGTGTGCTATGTGTCTGCTATGTGTGTGT
Lca56187	89	T	C	GTACAGCGTGTAAAGGCTTTGCTTTGAGACTACCTGTCATCACACATCAGGAGATTATGGCGCCTTGCTCTCTCACTCTCTCTCTCTCCCCCTGCACTGAACACACAGCAGCTACTACACCATCT
Lca56194	102	C	T	TGGATTGGGTGGAGGACGGAGCATGCTGGCTGCTGCTGTGGGTGTGAGTCGGTTGTGCTGCACTGGGACGGTTACTGAGGAGAAACAAGGCAAGAAATTAGTCGTTTTTCAATTGTGGTTTTATT
Lca56226	82	G	A	TGGCCCCACCTTGCAACGCTACGCGCAGTTCACTCCAAGACCCAGTGTTTCTTTTGTCCAGGACTCGCCTGATTCACCTCTACCTCCCCAAGCCTTTCTCTCCCAGATGGAGTGCACAGAGAGCG
Lca56249	93	G	A	CCGGCCCTCTCCCTCAGCCCTCCCTTCCTCTCTGGTGGCCACTTGACCCCCTACCTGGCTGAGGCGGGAGCAGGAACAGGCGGACATGGAGCGCACAGTCCGCTGCTCCAACACATGGTGCTCAT
Lca56260	5	C	T	CCCGCGGAACCCTGGAGCCCCTCCAGGAGCCGCACTAGCAGGAGGTTTGTGGGAAGCTCCTCCACTGTCCTGGCTGGGACAGGGGCACGACACTCTGGACAGAGCAGCTGGGAGTGGGCTGTCTC
Lca56276	98	C	G	CCAAGAATGGGAGTTAACAGCTGTGGCTGTAAATACAGTCTTAAAGTCGTCTTAAGGAAATGTGTGTTGATACACCCTTGACAGAGTGATTTAAGAAGACATTGATTACTTTGCTATTACGGAGT
Lca56279	56	C	T	GGAGGGAAGAGACCCAGGCTGACAGAGAGATGAAAAACAGGCAGGATCTAGAAGATGGGGGCACAGTCAGTTTTTGGCTGAACACTGGTAATCGCAGATGGATTTTTTTTTCATTTTATCTTCCC
Lca56296	19	G	A	GTATAATCACAATCTACCAAAGAGCTTGTTTGAGGTTATTGCTGCCAATTCCACAGGGATCACACACTTTTTCTCGCCATTGCAGTGTGTATCTGAATGTGTATGACTGTAACGATGTAATATCC
Lca56337	122	T	C	TAGAAATGTATAGGAAGACAGGGAACCTAGCAATGTTTAATACTTGGCAGAAACCATACGTCACCACTCTAGAGCTATGGTGTGAATACTGTATCTTATTCCAAGAATGGCTACCACACCTTTAA
Lca56389	13	C	G	AATTATAGGTCTGTGTGTGCGTTTTAGCCACATTTTTTGTAGTTTGACAGGGTGGGGGCGTCTGCCGTGCGCGCGTGTTCGTGCGCGTTGGGTTGGGTTGGTGGTGGTGGTTGGGAGGGTCATCG
Lca56412	124	G	A	CCAGGCTGGCGAAACGCTTGCTGCTGCCCCCGCTGGTAGGGTGGGCTCGGGCGTCATAACCAATCACCACCCCTCGCTCCTTAAGGTTCTCAAAACTGTCCTCCAGGTAGCGACAGAAACCCTGT
Lca56423	80	G	C	TATAGGCACCTCCTGCTGCTATAAGGTTGATGCTCCTACCTGCTCTTTGCCCCAGAGCATTAGGGGTGATGCGTGGGGTGATGCTGGTGATGGGGACGATGTTGCCCCTTGGGGAGGACGTAGAG
Lca56432	96	T	C	CAACTGCCACTCCCATCCACTCCCCAACCTCCTCCTCTCCCTCTTTCCCCTCCTCCTCTGCTCAATCCTTCCTAGGTGGGTCGGCTTTGAGATTCCGTCTTCCAAAGTCCATGGTGGTGGTGGTT
[truncated: 1,323 more rows]

## Sheet: Table S2
Table S2 Summary statistics of both sex-specific genetic maps of Asian seabass.
	Female-specific map				Male-specific map
LGs	Mapped	Genetic	Marker		Mapped	Genetic	Marker		F:M
	markers	length (cM)	interval (cM)		markers	length (cM)	interval (cM)
1	33	49.569	1.50209		27	18.696	0.692444		2.65132
2	94	56.41	0.600106		132	76.411	0.578871		0.738244
3	140	67.76	0.484		35	55.875	1.59643		1.21271
4	68	33.788	0.496882		119	53.076	0.446017		0.636597
5	121	57.082	0.471752		143	59.955	0.419266		0.952081
6	116	65.858	0.567741		70	60.496	0.864229		1.08863
7	69	63.542	0.920899		57	67.669	1.18718		0.939012
8	95	76.361	0.8038		82	70.578	0.860707		1.08194
9	98	60.642	0.618796		104	56.671	0.544913		1.07007
10	58	66.381	1.1445		60	71.383	1.18972		0.929927
11	46	58.416	1.26991		79	65.449	0.828468		0.892542
12	86	94.437	1.0981		136	82.598	0.607338		1.14333
13	118	60.332	0.511288		126	60.995	0.484087		0.98913
14	100	80.265	0.80265		6	20.478	3.413		3.91957
15	123	54.127	0.440057		96	73.285	0.763385		0.738582
16	83	51.51	0.620602		117	61.974	0.529692		0.831155
17	85	59.309	0.697753		70	55.021	0.786014		1.07793
18	87	59.909	0.688609		113	50.728	0.44892		1.18098
19	124	81.899	0.660476		17	23.315	1.37147		3.51272
20	37	49.514	1.33822		47	57.985	1.23372		0.85391
21	58	60.629	1.04533		74	60.069	0.811743		1.00932
22	52	72.654	1.39719		30	11.262	0.3754		6.45125
23	90	51.393	0.571033		110	63.08	0.573455		0.814727
24	96	64.846	0.675479		48	47.341	0.986271		1.36976
Total	2077	1496.63	0.80947		1898	1324.39	0.899697		1.13005

## Sheet: Table S3
Table S3 Detailed information of the sex-averaged and sex-specific linkage maps constructed in this study.
Sex-averaged map			Female-specific map			Male-specific map
Marker (Lca)	Position		Marker(Lca)	Position		Marker(Lca)	Position
group LG1			group LG1			group LG1
7706	0		7706	0		71329	0
56024	0.948		56024	1.013		85585	0.438
28671	5.931		28671	5.996		79693	1.164
16733	8.555		20696	9.469		32246	1.764
20696	9.989		25829	11.042		59907	2.183
66503	10.954		3437	11.827		39033	2.611
25829	11.445		54	12.276		65881	3.014
15868	11.921		12219	12.584		54176	3.043
54	12.731		33842	13.608		87510	3.227
28620	13.318		76122	14.718		18561	3.329
33842	14.146		88404	14.975		78234	3.542
12219	15.035		47889	15.37		87749	3.705
88404	15.249		47814	15.63		40457	3.861
47889	15.449		41225	15.746		80535	4.253
85096	15.554		47699	15.8		67063	4.558
81657	15.904		81657	15.82		14389	4.976
47699	15.944		17664	16.34		75759	5.589
41225	16.088		52741	16.47		35538	6.479
47814	16.266		4192	16.613		25777	7.25
52741	16.526		28620	16.656		34670	7.587
4192	16.586		15868	17.539		76122	8.511
17664	16.866		66503	17.817		48051	9.907
41493	16.914		25777	19.364		47814	12.671
3437	17.989		82626	19.738		85096	12.93
76122	19.105		48051	21.074		12219	14.058
82626	19.888		38439	22.669		28620	16.55
25777	20.267		16733	23.485		66503	18.696
48051	20.997		87749	23.915
38439	22.718		35538	26.284		group LG2
75759	23.668		57203	34.561
79693	24.248		76589	43.043		19565	0
87749	24.41		71329	44.262		13261	2.354
78234	24.917		29586	49.569		13639	2.62
67063	25.301					69281	2.744
80535	25.468		group LG2			44725	3.053
35538	25.643					62955	3.472
39033	25.849		63472	0		41829	6.191
40457	26.214		74813	2.399		64365	8.011
65881	26.314		29299	3.018		47418	8.617
54176	26.368		84340	3.302		82914	9.642
18561	26.624		48642	3.825		65602	11.895
87510	26.641		50062	4.258		56826	14.051
59907	27.282		65351	5.163		66628	14.143
32246	27.68		86576	5.376		84340	15.761
85585	28.286		2797	5.712		32667	17.681
14389	28.745		82468	5.835		82025	19.556
71329	29.475		41173	6.107		48131	20.058
76589	30		29003	6.449		57874	20.149
34670	30.26		65602	7.15		18329	23.749
65501	33.988		36507	7.451		32634	24.198
57203	35.198		39943	7.832		41439	24.892
29586	43.474		60690	8.137		48807	25.471
			84758	8.341		63472	25.981
group LG2			20985	8.548		56776	26.366
			54295	8.665		26498	26.673
19565	0		51153	8.818		7352	27.148
13261	2.555		37757	8.932		52506	27.629
13639	2.714		37998	9.138		7636	28.499
69281	2.837		25051	9.381		50062	29.676
44725	3.138		38628	9.472		83358	29.793
62955	3.737		11856	9.591		74681	30.634
41829	5.343		26479	9.761		27658	31.136
47418	7.499		29237	9.801		41173	33.961
64365	7.84		54746	9.965		80766	34.97
82914	8.198		67823	9.994		83508	37.094
56826	9.669		4140	10.07		86046	38.138
66628	9.785		76483	10.089		76618	38.681
32667	11.506		41539	10.108		13268	39.69
82025	12.952		72208	10.171		41870	39.743
57874	13.438		72007	10.18		76285	40.674
48131	13.489		89655	10.28		29546	41.057
18329	16.067		81115	10.318		84758	41.713
32634	16.477		5997	10.324		51530	42.635
41439	17.09		51588	10.375		21238	43.229
48807	17.358		86615	10.428		72034	43.578
56776	18.211		24262	10.596		82468	43.851
26498	18.519		36227	10.826		16950	44.337
7352	18.9		41079	10.832		50516	45.218
52506	19.285		65545	10.861		86584	45.592
7636	20.019		82879	10.866		41635	45.998
83358	21.239		56389	10.961		59438	46.393
74681	21.919		70272	10.978		81921	46.452
27658	22.229		31234	11.069		56635	46.575
80766	26.03		34559	11.196		34348	46.77
76618	27.366		88120	11.208		73669	47.008
83508	27.679		27479	11.48		49291	47.209
63472	27.94		19031	11.595		72208	47.219
86046	28.931		85853	11.7		27993	47.235
41870	29.243		23085	12.027		44154	47.247
13268	29.383		17757	12.208		85233	47.78
84340	30.071		85858	12.662		79544	48.076
50062	30.649		57580	12.709		86576	48.154
76285	31.38		38486	13.044		55680	48.276
65602	31.757		32084	13.287		54746	48.383
29546	31.824		42360	13.524		75531	48.717
74813	32.532		82496	13.818		35515	49.29
72034	32.595		40365	13.964		25399	49.297
16950	33.065		49998	14.271		26067	49.458
29299	33.496		25731	14.42		13327	49.856
21238	33.78		34157	14.695		67623	50.691
59438	34.043		46678	14.887		25051	51.055
48642	34.179		66596	15.148		64996	51.62
41173	34.286		65698	15.774		55674	51.894
86515	34.638		86515	16.293		80650	52.22
34348	34.906		74620	16.536		20561	52.442
73669	35.073		17045	17.141		54550	52.958
81921	35.377		19284	18.079		31623	53.086
82468	35.544		38807	18.766		81347	53.738
65351	35.722		65586	19.298		77679	54.018
27993	35.882		74364	19.681		56389	54.247
44154	35.91		43089	19.689		31234	54.414
49291	35.929		75858	20.422		19031	54.767
2797	36.134		14987	21.464		39943	55.654
50516	36.235		53512	22.572		51153	55.929
85233	36.471		53253	26.956		65698	57.367
86584	36.726		55732	30.706		40365	58.069
29003	36.875		76638	35.922		38486	58.633
41635	36.894		51376	37.567		43136	59.018
84758	37.255		75448	39.647		42360	59.295
55680	37.468		33672	40.734		34157	59.571
79544	37.546		31430	41.559		46678	59.895
86576	37.717		84592	44.319		25731	60.07
36507	37.885		83510	45.38		82496	60.299
75531	37.925		80943	47.961		49998	60.549
56635	38.23		29782	48.542		17045	60.681
32084	38.303		84476	49.458		74620	61.395
72208	38.404		28319	50.409		19284	62.025
26067	38.668		51772	51.288		87171	62.395
60690	38.675		74131	52.642		84354	63.463
35515	38.691		13717	56.41		76911	63.664
25399	38.706					75858	63.826
37757	39.039		group LG3			83097	63.849
13327	39.084					12069	63.963
20985	39.296		78792	0		57310	64.041
54295	39.44		67093	3.867		63497	64.05
67623	39.516		18514	5.905		46154	64.128
37998	39.74		27698	6.732		84048	64.233
54746	39.912		31517	7.362		18498	64.296
38628	39.963		11012	7.409		12174	64.412
24262	40.065		6042	7.413		82612	64.534
26479	40.201		44495	8.102		87258	64.614
29237	40.268		15373	8.471		29635	64.855
25051	40.36		82753	8.655		55732	65.396
4140	40.419		35487	9.006		38528	65.406
41539	40.525		82683	10.208		30916	65.62
76483	40.526		9451	14.915		65102	65.92
67823	40.598		81962	15.947		53253	66.209
72007	40.661		73428	19.484		85548	66.678
5997	40.701		11552	20.348		51376	67.17
11856	40.712		71102	20.466		8167	67.39
81115	40.798		49875	22.193		33672	67.672
89655	40.843		52209	22.951		41886	67.909
51588	40.847		26446	24.628		14987	68.342
86615	40.946		36579	24.667		21196	68.688
64996	40.956		40756	25.077		31430	68.975
82879	41.202		1743	25.743		22420	69.323
36227	41.212		13844	28.119		83510	70.021
41079	41.225		6977	32.508		16832	70.438
80650	41.248		79531	44.659		80943	70.839
65545	41.275		2774	45.354		84476	71.496
70272	41.393		76783	46.473		28319	71.882
54550	41.622		72939	46.798		84592	76.411
27479	41.636		29652	47.271
20561	41.85		18573	48.079		group LG3
85853	41.883		30329	48.447
55674	42.04		82236	48.686		51528	0
88120	42.044		60253	49.047		51518	1.419
34559	42.128		71106	49.336		67805	2.582
17757	42.383		68056	49.526		49308	5.521
31234	42.415		57374	49.76		84545	7.349
56389	42.488		3407	49.857		3748	9.407
23085	42.644		20921	50.022		58268	9.508
31623	42.719		68424	50.193		58152	13.35
51153	42.998		58316	50.276		36029	15.923
77679	43.183		38644	50.32		55592	17.575
57580	43.383		5583	50.387		40672	18.671
85858	43.395		12846	50.494		58551	20.852
19031	43.453		29113	50.629		29098	41.893
81347	43.826		79752	50.714		20408	47.249
39943	44.171		62332	50.843		46410	47.388
51530	44.489		12178	51.029		65026	48.149
66596	44.878		79406	51.048		73972	48.389
65698	45.456		14949	51.145		75605	48.943
38486	45.911		43855	51.171		74717	49.467
40365	46.195		32402	51.265		46150	49.663
42360	46.261		76544	51.339		35576	49.989
82496	46.574		37709	51.383		36560	50.325
49998	46.719		74674	51.468		77126	50.552
25731	46.928		85914	51.497		55774	50.738
46678	47.298		58268	51.536		28042	50.747
34157	47.428		3748	51.571		27872	50.928
17045	47.776		33196	51.58		26807	50.969
38807	48.267		74717	51.613		23362	51.2
74620	48.616		20423	51.67		53076	51.498
43136	49.001		14661	51.673		38685	52.076
65586	49.051		70854	51.712		36579	52.44
43089	49.388		40167	51.727		72921	52.893
74364	49.392		20814	51.728		37602	54.406
19284	50.516		64772	51.778		81962	54.528
87171	51.225		26154	51.832		9451	55.875
75858	51.505		41524	51.879
85548	51.627		10135	51.908		group LG4
53512	52.319		88278	51.954
84354	52.342		9016	52.005		63644	0
76911	52.789		70086	52.014		66681	1.082
83097	52.87		83405	52.028		62997	2.004
12069	53.013		39532	52.03		8627	2.247
63497	53.014		77031	52.065		84244	2.61
57310	53.063		1661	52.069		34990	3.039
46154	53.113		4591	52.091		42304	3.341
84048	53.332		65276	52.114		65259	3.741
82612	53.386		47378	52.115		85617	3.951
18498	53.397		42348	52.117		74964	4.01
12174	53.399		2465	52.125		14946	4.332
87258	53.477		56741	52.134		20898	4.521
29635	53.789		28713	52.134		75104	4.623
14987	54.139		20506	52.136		79163	4.758
65102	54.319		4429	52.137		48492	4.816
38528	54.695		14941	52.149		78740	4.841
30916	54.921		25624	52.15		69134	4.868
55732	55.351		39582	52.15		28580	4.889
8167	55.943		30227	52.151		64012	4.894
51376	55.978		63900	52.155		86030	4.898
53253	56.259		40355	52.158		74548	4.95
41886	56.672		29507	52.163		55887	4.966
21196	57.488		82310	52.163		53467	4.984
33672	57.857		80804	52.165		85483	4.994
22420	58.193		22605	52.165		85476	5
31430	58.408		51394	52.171		77456	5.024
16832	59.351		28374	52.173		79271	5.091
83510	59.639		77385	52.177		39308	5.162
80943	60.179		44153	52.187		46290	5.234
84476	60.907		16928	52.191		69271	5.404
28319	61.275		78608	52.191		79807	5.475
84592	64.543		5829	52.207		21263	5.513
76638	64.79		69228	52.214		87277	5.814
75448	67.274		86676	52.214		47308	5.958
74131	68.755		29911	52.234		12743	6.043
29782	69.995		6963	52.455		27027	6.373
51772	71.528		70893	52.459		40466	6.719
13717	73.596		23419	52.542		86369	6.943
			30173	52.586		31862	6.988
group LG3			66695	52.619		84555	7.325
			31768	52.647		28075	7.682
78792	0		26156	52.687		38375	8.275
67093	3.765		39423	52.754		63909	8.842
18514	5.589		39665	52.842		77479	9.146
27698	6.374		42078	52.921		28282	9.76
31517	7.003		64856	53.007		30638	9.982
11012	7.032		70565	53.084		80152	10.292
6042	7.049		20408	53.154		16213	10.427
44495	7.583		14335	53.269		58563	11.198
15373	7.949		48293	53.36		49072	11.774
82753	8.139		26196	53.54		80264	11.966
35487	8.479		61763	53.675		81899	12.36
82683	9.541		54086	53.804		38340	12.66
73428	18.129		20207	53.957		33974	13.2
11552	19.029		4768	54.321		72779	13.351
71102	19.031		45892	54.333		30127	13.573
49875	20.768		83532	54.602		28904	14.063
52209	21.424		17919	54.834		33045	14.4
26446	23.263		87056	54.916		63156	14.98
40756	23.731		42997	55.291		26755	15.099
1743	24.287		76800	55.575		30114	15.673
13844	26.392		52091	55.85		74998	16
6977	30.42		58551	56.125		80480	16.207
55592	33.336		59026	56.77		46096	16.408
40672	33.683		85470	57.424		75588	16.741
36029	35.876		83822	58.269		2335	17.121
36579	36.281		74152	58.676		76197	17.329
9451	37.25		73972	59.525		21144	17.735
81962	37.496		72316	60.185		63796	18.017
58152	38.707		71995	67.76		57201	18.254
79531	42.407					15414	18.369
2774	43.021		group LG4			19836	18.677
38685	43.298					58880	19.278
53076	43.759		55665	0		77099	19.55
76783	44.002		2721	4.917		22087	20.095
27872	44.327		77547	5.148		43127	20.384
29652	44.349		13495	9.998		8359	21.666
55774	44.462		78551	10.835		63868	21.816
23362	44.631		84555	12.208		5544	22.15
72939	44.635		27027	12.394		71584	22.218
26807	44.801		47308	12.516		39112	22.526
28042	44.848		63909	13.068		40674	22.787
77126	44.979		77479	13.779		44555	23.058
49308	44.983		28282	14.305		84133	23.08
58551	45.217		16213	14.592		48784	23.513
46150	45.311		80152	14.691		18728	23.608
35576	45.454		32546	15.056		74694	23.916
36560	45.801		58563	15.422		38173	24.169
18573	45.846		49072	15.681		18018	25.172
72921	46.159		33974	15.969		56794	25.348
30329	46.182		28904	16.496		22821	25.955
82236	46.416		63156	16.926		32216	26.466
75605	46.642		76923	17.151		56930	27.649
60253	46.688		26755	17.44		46641	27.987
71106	46.896		44425	17.503		67004	29.003
84545	46.904		83071	17.804		78970	29.755
68056	47.168		33045	17.991		52981	29.974
57374	47.366		54983	18.127		55700	30.591
65026	47.507		19366	18.196		18571	31.075
20207	47.542		10118	18.36		70944	31.476
3407	47.612		80480	18.555		75062	32.04
20921	47.734		74998	18.721		56903	32.123
68424	47.876		13116	18.9		73675	32.681
58316	47.976		56834	19.09		14714	33.526
12846	48.061		30114	19.235		81852	33.943
46410	48.12		75588	19.361		64420	34.041
29113	48.153		25639	19.651		15761	34.422
5583	48.211		86008	19.965		29924	35.111
38644	48.287		15414	20.209		84768	36.085
79752	48.41		21144	20.545		65051	37.136
12178	48.477		58719	20.792		63125	38.244
43855	48.621		77099	21.386		66498	39.91
79406	48.689		10713	21.401		76728	41.381
14949	48.773		22087	21.739		27255	43.334
39423	48.906		71194	21.782		76004	44.519
74717	48.99		63343	21.821		38808	45.054
76544	49.004		58798	22.081		62919	46.903
32402	49.055		22296	22.32		50753	46.976
74674	49.076		40502	22.33		58423	53.076
70854	49.174		8359	22.592
20423	49.226		5544	22.699		group LG5
20814	49.237		34213	22.905
40167	49.238		63868	23		51569	0
14661	49.268		39112	23.333		21386	1.555
37602	49.276		40674	23.665		77662	2.264
64772	49.339		47245	23.83		36216	2.749
20408	49.382		71584	24.19		88312	3.273
33196	49.4		48784	24.659		78870	3.482
26154	49.453		22821	25.334		31604	3.897
41524	49.459		56794	25.552		16645	3.902
85914	49.549		18571	26.139		59290	3.996
88278	49.591		64420	26.564		57745	4.016
10135	49.61		56930	26.772		71662	4.101
83405	49.626		32216	27.182		32444	4.176
39532	49.632		81852	27.697		20574	4.426
67805	49.634		78970	28.073		64296	4.465
70086	49.634		55700	28.813		25660	4.544
9016	49.643		51400	30.24		65224	4.557
77031	49.685		66498	31.486		50307	4.566
1661	49.706		76728	33.502		42607	4.697
4591	49.711		27255	33.788		47333	4.771
42348	49.721					51355	4.995
65276	49.751		group LG5			207	5.67
47378	49.766					46569	5.716
4429	49.789		34508	0		42278	5.838
2465	49.794		86581	0.725		13308	6.104
40355	49.795		87693	2.533		81916	6.258
14941	49.798		76412	3.237		14021	6.259
28713	49.799		25930	3.938		49310	6.337
20506	49.8		67488	6.952		80819	6.92
56741	49.805		77662	7.683		74650	7.331
25624	49.814		73664	8.371		17705	7.762
30227	49.815		63696	9.277		79454	8.205
39582	49.817		78870	10.478		85582	8.298
63900	49.818		51842	11.19		63696	9.074
80804	49.818		71662	11.207		15769	10.128
28374	49.825		32444	11.337		28886	10.886
29507	49.827		75350	11.853		32027	11.826
22605	49.829		54567	12.716		39347	12.839
82310	49.829		13308	13.222		73955	23.916
44153	49.84		42278	13.666		79859	25.246
78608	49.845		76140	14.029		11884	25.858
77385	49.845		60614	15.121		87059	28.181
69228	49.847		17705	17.792		42254	31.107
16928	49.85		71049	20.268		80701	31.698
29911	49.857		30469	24.457		74843	31.845
5829	49.874		32027	25.8		36458	36.105
51394	49.877		39347	27.216		31792	37.105
86676	49.882		64421	37.056		41978	37.339
58268	50.037		79859	38.333		80668	37.788
3748	50.077		80503	43.41		83149	38.044
66695	50.106		15468	45.149		27468	38.38
30173	50.156		31792	45.783		41707	38.665
23419	50.196		41978	46.246		50563	38.983
70893	50.226		33625	46.629		78478	39.093
6963	50.265		80668	46.889		7983	39.3
31768	50.308		41707	47.299		48717	39.474
26156	50.359		78478	47.656		86820	39.598
37709	50.419		63054	47.879		63054	39.694
39665	50.474		78032	48.057		47906	39.792
64856	50.54		86820	48.351		43382	40.047
42078	50.62		52122	48.501		32101	40.245
14335	50.718		56412	48.638		76566	40.357
70565	50.859		29227	48.783		86768	40.437
48293	51.03		24278	49.03		84215	40.535
51518	51.084		20014	49.122		88124	40.598
62332	51.192		47480	49.22		19316	40.672
26196	51.37		84215	49.354		58206	40.753
54086	51.471		63397	49.476		64936	40.882
61763	51.637		32101	49.487		29227	40.91
45892	51.952		72214	49.625		10535	41.042
4768	51.993		10535	49.681		78642	41.098
83532	52.323		35896	49.838		35896	41.102
17919	52.519		67446	49.869		78830	41.243
51528	52.6		25988	49.933		25988	41.28
87056	52.619		13132	49.991		12751	41.285
42997	53.001		484	50.041		13132	41.342
76800	53.278		78830	50.12		70880	41.397
52091	53.652		84235	50.175		20873	41.44
29098	54.154		14211	50.234		57281	41.474
59026	54.505		51759	50.305		33253	41.491
85470	54.874		38221	50.329		64243	41.525
73972	55.592		86151	50.359		84235	41.564
83822	56.125		67238	50.364		39857	41.581
74152	56.557		24847	50.369		80330	41.583
72316	57.842		31511	50.386		65015	41.604
71995	65.393		73412	50.392		14301	41.614
			64412	50.402		14211	41.616
group LG4			7306	50.419		38221	41.721
			20385	50.42		19262	41.724
22359	0		35221	50.421		49443	41.761
64980	0.103		82558	50.436		42741	41.814
55665	0.152		64909	50.444		67168	41.823
66681	3.145		44644	50.446		52905	41.846
62997	4.311		67168	50.453		64909	41.851
8627	4.728		76289	50.462		68436	41.86
84244	5.016		11551	50.481		42710	41.874
2721	5.071		43971	50.486		52296	41.876
77547	5.297		81624	50.486		56439	41.877
34990	5.461		84664	50.489		84664	41.882
87277	5.648		52905	50.496		81624	41.885
65259	6.027		42710	50.498		85061	41.889
12743	6.368		68436	50.503		43971	41.892
20898	6.532		56681	50.506		56681	41.892
14946	6.663		12344	50.51		12344	41.895
69271	6.816		52296	50.511		13271	41.9
75104	6.901		13271	50.512		50817	41.907
69134	7.004		80938	50.513		80938	41.916
48492	7.113		50817	50.52		31537	41.921
79163	7.146		56439	50.525		64157	41.928
86030	7.209		29842	50.542		85408	41.937
64012	7.212		64157	50.546		39796	41.943
28580	7.229		49443	50.582		29842	41.946
78740	7.232		64405	50.617		64405	41.971
85476	7.233		42741	50.644		11780	41.988
74548	7.269		37108	50.72		86151	42.091
55887	7.293		474	50.748		47282	42.16
53467	7.308		60711	50.852		32584	42.19
85483	7.313		32926	50.948		24790	42.22
77456	7.331		17917	51.043		37108	42.304
79271	7.412		37390	51.09		19866	42.38
46290	7.514		24790	51.143		37390	42.412
39308	7.55		32584	51.149		18954	42.472
21263	7.764		18954	51.254		60711	42.539
79807	7.9		20873	51.347		32926	42.597
74964	8.303		82823	51.415		13880	42.69
85617	8.347		13880	51.475		42848	42.779
42304	8.695		74794	51.563		82823	42.849
40466	9.03		21216	51.707		17917	43.002
86369	9.317		88566	51.804		47480	43.166
31862	9.332		19316	51.854		21216	43.351
28075	9.735		76566	51.948		74794	43.421
27027	10.032		60980	52.169		24278	43.531
47308	10.138		77007	52.307		41655	43.687
13495	10.71		41655	52.473		73566	43.776
38375	10.711		73566	52.699		77007	43.985
84555	10.937		16722	52.947		59501	44.261
63644	11.335		54143	53.273		52224	44.642
78551	11.502		75717	53.539		85895	44.802
63909	12.076		27664	53.713		54143	45.357
77479	12.409		85895	53.962		77215	46.052
30638	12.562		77215	54.529		41540	47.63
28282	13.135		48673	54.997		32121	50.476
80152	13.531		36458	55.819		17376	53.009
16213	13.726		82329	57.082		64421	59.955
80264	14.152
58563	14.329		group LG6			group LG6
49072	14.663
38340	14.894		32427	0		17198	0
32546	14.982		22124	0.605		38411	0.324
81899	15.21		63889	1.015		29339	1.674
72779	15.69		12486	1.29		24575	2.935
33974	15.863		17548	1.937		11784	4.143
30127	16.058		57771	2.161		74351	5.772
28904	16.363		86969	2.521		51748	10.58
63156	16.874		30112	3.226		39498	19.26
76923	17.139		76605	3.518		14794	19.905
26755	17.347		86270	4.115		76144	20.186
44425	17.564		74715	4.528		21254	20.464
33045	17.641		86351	4.635		32006	20.889
83071	17.908		62935	4.939		16367	21.058
30114	18.068		63086	5.114		55810	22.69
54983	18.203		70619	5.248		44434	23.205
74998	18.366		6033	5.506		14195	23.633
80480	18.479		29309	5.645		21359	24.368
56834	18.579		31088	5.878		81769	25.145
10118	18.729		85791	6.392		37289	25.476
46096	18.734		58520	6.393		36145	25.854
13116	19.011		14273	6.597		17392	26.14
19366	19.125		3161	6.695		19423	26.317
75588	19.328		9913	6.815		48635	26.82
2335	19.44		88014	6.982		82036	27.068
76197	19.724		20246	6.984		11471	27.91
25639	19.729		54833	7.012		20731	28.172
21144	20.041		9891	7.028		41423	28.633
63796	20.267		69724	7.139		69724	29.019
86008	20.304		9507	7.267		50493	29.361
57201	20.496		34713	7.293		14273	30.419
15414	20.651		46125	7.372		57771	31.878
58719	20.931		41423	7.419		67806	32.154
19836	20.955		88629	7.442		67951	32.541
58880	21.311		51276	7.54		6033	32.686
77099	21.471		20731	7.601		86270	33.602
10713	21.555		85018	7.676		31992	33.931
63343	21.912		25772	7.679		30112	34.047
71194	21.954		2701	7.691		70619	34.547
22087	22.005		81939	7.721		22124	35.157
58798	22.193		32414	7.781		12486	35.748
22296	22.511		65285	7.821		39335	35.814
43127	22.518		60264	7.883		62935	36.448
40502	22.523		11471	7.978		18606	36.877
34213	23.056		26477	7.996		74715	38.768
8359	23.333		80724	8.081		54058	39.476
63868	23.456		18341	8.175		19360	40.71
5544	23.583		76234	8.214		76605	41.803
47245	23.84		33737	8.279		14652	42.58
39112	23.888		36892	8.407		28643	43.181
40674	24.219		77744	8.482		81865	43.353
71584	24.696		19423	8.632		88044	43.574
84133	25.017		15640	8.787		21580	43.923
44555	25.132		36145	8.896		77207	43.948
48784	25.266		82004	9.033		22206	43.989
18728	25.686		57332	9.197		66943	44.028
74694	25.964		57975	9.52		57678	44.325
32216	26.296		14195	9.86		22399	44.784
38173	26.389		44434	10.001		66677	46.318
56794	26.686		55810	10.123		86969	47.061
22821	26.873		24968	10.299		31637	50.41
18018	27.166		32006	11.123		14244	51.987
56930	27.898		14794	11.265		72872	52.481
18571	28.792		21254	11.572		80729	53.489
78970	29.009		41326	12		34656	54.672
55700	29.367		36259	12.113		80493	56.541
64420	29.591		39498	12.293		80006	57.12
46641	29.909		45930	12.469		22277	57.751
81852	30.172		87044	12.96		14514	58.558
51400	30.693		81769	13.118		14789	59.881
67004	31.243		66027	13.141		68793	60.496
66498	32.19		61520	14.223
52981	32.753		40976	14.894		group LG7
75062	33.266		27399	15.518
56903	33.333		47070	15.566		19468	0
70944	33.698		73571	16.097		18821	2.188
76728	34.598		87397	16.756		22613	4.986
27255	34.763		63407	17.091		17416	6.646
29924	35.289		48104	18.237		6244	11.356
73675	35.649		75011	18.816		48380	12.007
14714	35.845		23659	19.104		13763	12.907
15761	36.274		51748	19.12		59420	13.207
84768	37.843		44134	19.406		20179	13.546
65051	38.909		21650	19.613		51506	16.581
63125	40.083		71250	19.973		13460	19.36
76004	45.54		30608	20.542		79072	19.756
38808	46.574		59783	22.222		68554	30.889
62919	47.319		77182	24.937		47272	32.87
50753	47.823		85028	26.153		81095	33.124
58423	52.285		78130	44.073		47226	35.957
			34721	46.484		50740	41.494
group LG5			98634	48.165		31712	42.365
			73782	51.091		19180	42.405
51569	0		98549	52.809		49377	44.484
63696	0.339		14018	53.4		88225	45.622
79454	1.292		508	55.013		14219	47.425
85582	1.325		69993	55.678		69072	48.556
54567	1.344		11903	57.164		44245	49.857
51842	1.825		76971	57.734		51062	51.424
21386	2.338		63198	58.394		63164	52.463
75350	2.433		47168	58.794		59813	52.752
60614	2.7		77397	58.824		78111	52.965
88312	3.02		36084	59.503		30294	53.34
42278	3.568		14170	60.097		12378	53.609
36216	3.962		17198	60.698		75200	53.922
57745	4.319		38411	60.979		23346	53.985
16645	4.331		5322	61.15		31087	54.119
59290	4.361		78042	61.517		86116	54.275
31604	4.376		11083	61.872		80326	54.303
77662	4.537		13976	62.049		28430	54.336
20574	4.897		32143	62.136		83599	54.346
71662	4.923		22375	62.303		34937	54.347
64296	4.955		27851	62.66		19714	54.377
42607	4.978		51127	63.06		24757	54.394
32444	5.018		16930	63.654		21197	54.398
25660	5.093		8562	64.073		82701	54.42
65224	5.095		84131	65.858		80521	54.442
50307	5.097					80390	54.471
47333	5.194		group LG7			51771	54.861
51355	5.369					65895	54.895
78870	5.588		29936	0		20407	55.066
73664	5.674		25730	4.455		10526	55.245
46569	6.078		32774	5.821		62931	55.532
13308	6.211		13990	6.21		315	55.64
81916	6.437		57823	9.43		63742	55.828
14021	6.501		13288	9.642		25810	56.221
49310	6.558		64637	10.605		16695	56.549
207	6.906		14502	12.408		64637	57.589
67488	7.211		65801	12.865		19193	58.006
80819	7.298		68755	13.428		27753	59.347
74650	7.505		26007	13.475		19506	67.669
17705	8.025		2331	14.214
28886	9.607		62931	15.151		group LG8
15769	10.397		8951	22.715
25930	10.412		51740	22.751		40836	0
76412	10.732		41833	32.403		27780	1.67
87693	11.821		26869	34.864		36966	2.712
32027	12.533		78778	35.632		86281	5.277
86581	13.238		40644	36.005		8115	5.686
39347	13.647		83657	36.594		79497	6.255
34508	14.101		59813	37.874		73715	6.269
83152	14.258		2863	37.895		50974	6.314
30469	16.028		66307	38.086		35705	6.347
73955	22.864		22693	39.135		82832	6.843
11884	24.622		26620	43.179		78055	7.483
79859	26.494		77597	44.519		82522	7.882
87059	27.191		71038	46.269		42824	8.727
42254	29.441		17416	48.441		51574	9.136
80701	30.278		80390	48.993		81753	9.845
74843	30.398		6474	49.574		64920	10.571
80503	32.928		51080	50.937		43067	12.86
15468	34.444		79378	52.71		36467	14.474
31792	35.179		79766	52.887		32754	15.333
41978	35.596		39981	54.086		59408	16.123
80668	36.052		50997	54.621		16942	17.106
27664	36.246		74849	54.77		21534	17.929
83149	36.506		40125	55.023		13903	18.281
75717	36.574		52277	55.166		85751	21.104
54143	36.861		47272	55.235		11634	21.923
41707	37.168		11479	55.398		47301	23.664
59501	37.207		54099	55.643		26875	23.928
16722	37.299		6449	55.762		63837	27.058
7983	37.634		86477	55.835		58772	28.281
50563	37.684		26688	55.861		26464	28.905
41655	37.803		42945	55.864		80177	29.914
77007	37.934		60341	55.923		86097	32.167
52122	38.039		74802	55.933		32637	33.178
73566	38.174		66730	55.946		28573	34.217
29227	38.361		12673	55.966		31676	34.631
43382	38.453		37642	56.017		38976	35.565
60980	38.543		64418	56.085		30751	36.196
76566	38.646		62166	56.134		47293	37.813
88124	38.715		87823	56.203		39996	38.319
84215	38.803		59013	56.325		56117	40.575
86768	38.827		4783	56.433		24297	42.815
18954	38.922		75392	56.449		76935	43.373
72214	38.992		81473	56.523		66122	43.676
10535	39.028		6978	56.809		71890	44.477
60711	39.142		88225	57.25		25959	45.364
67446	39.188		49932	57.283		12015	48.014
35896	39.194		24929	57.43		85992	50.663
78642	39.252		81271	57.956		40310	51.352
25988	39.293		27224	58.009		48395	51.854
20873	39.339		87506	58.55		17736	53.371
78830	39.357		14219	59.224		42041	53.975
13132	39.416		23773	60.728		88116	54.18
47282	39.466		69301	61.63		49702	54.48
484	39.488		44368	62.677		30611	55.144
84235	39.559		25659	63.542		46912	55.605
14211	39.598					55688	56.094
70880	39.599		group LG8			49032	56.226
51759	39.65					73023	56.339
86151	39.697		63663	0		85216	56.654
12751	39.701		58665	2.674		49381	56.787
38221	39.77		11047	3.45		74968	56.833
76289	39.789		83908	4.319		64379	56.896
67168	39.801		34831	4.629		58184	56.912
42710	39.809		29601	4.909		13140	56.922
52296	39.809		26236	4.948		22331	57.009
67238	39.829		86337	5.02		11815	57.046
84664	39.831		31689	5.09		23664	57.076
82558	39.833		65642	6.182		81061	57.093
56681	39.838		27133	9.708		74826	57.201
64909	39.842		20471	10.488		77253	57.312
13271	39.842		64504	11.402		40606	57.417
80938	39.844		16866	12.465		84109	57.541
64157	39.845		9602	14.036		27719	58.045
29842	39.846		65612	15.87		79702	58.123
81624	39.849		60556	20.285		44652	58.755
31511	39.852		3431	23.099		76756	59.074
43971	39.854		34645	23.953		73363	59.404
73412	39.858		79303	24.175		80184	59.747
24847	39.859		76756	24.769		60556	59.806
56439	39.862		42948	26.894		20471	61.131
33253	39.867		41562	27.42		64504	62.301
64412	39.869		27719	27.901		86337	70.578
50817	39.87		53049	31.769
12344	39.87		34392	32.282		group LG9
20385	39.873		70003	32.348
35221	39.88		42423	33.018		77707	0
68436	39.882		74968	33.465		13529	0.494
52905	39.902		64584	33.995		83888	0.87
44644	39.919		6011	34.715		60804	1.49
7306	39.931		55688	35.332		25975	1.657
49443	39.936		15782	35.975		54423	1.967
11551	39.943		51659	36.16		79161	2.395
64243	39.945		29696	36.334		82623	2.73
64405	39.953		81941	36.929		63057	2.879
57281	39.958		65265	36.992		41529	3.37
80330	39.959		88531	38.622		43284	3.433
39857	39.994		79193	40.088		54591	3.939
65015	40		15904	40.581		3823	3.947
14301	40.008		52074	42.729		57624	4.149
42741	40.031		76344	43.418		73884	4.507
19262	40.058		75944	43.455		19960	4.702
37108	40.145		38325	44.159		11839	4.859
474	40.164		63958	44.422		85621	4.886
37390	40.232		26608	44.532		71161	5.034
31537	40.238		12188	44.757		47443	5.169
85061	40.242		15453	45.036		46326	5.171
39796	40.261		42041	45.928		78544	5.238
32584	40.306		88116	46.785		77083	5.408
24790	40.31		17736	47.295		66152	5.673
11780	40.328		38384	48.47		71991	5.783
85408	40.336		70865	49.492		47597	5.806
32926	40.43		25959	52.239		18876	5.818
19866	40.532		48395	54.164		18242	5.886
63397	40.542		40310	54.462		18079	5.905
82823	40.597		12015	55.963		81307	5.928
13880	40.664		64524	56.852		30113	5.935
64936	40.728		87568	57.392		81387	5.991
19316	40.761		75067	58.151		40023	5.993
42848	40.836		56117	59.4		83241	5.995
17917	40.872		13641	59.819		30722	6.017
20014	40.939		47293	60.24		49186	6.041
21216	41.048		39996	60.479		13586	6.048
74794	41.111		284	60.977		26118	6.048
47480	41.209		60815	61.366		50940	6.093
88566	41.309		86097	61.597		14735	6.109
32101	41.35		77105	61.838		53752	6.116
58206	41.416		28573	62.035		88220	6.131
24278	41.558		37562	62.227		14524	6.132
56412	41.707		31676	62.481		70656	6.317
48717	41.913		61606	62.611		47851	6.351
78032	41.968		85214	62.695		56296	6.493
86820	42.054		63338	62.696		78322	6.525
47906	42.272		35842	62.949		88346	6.609
78478	42.416		97674	62.962		57894	6.781
63054	42.634		62021	63.082		15559	6.98
52224	42.776		44492	63.266		54413	7.208
85895	43.068		25828	63.477		14428	7.314
33625	43.388		25757	63.624		73402	7.477
27468	43.657		51041	63.893		26634	7.596
77215	44.006		56260	64.022		31403	7.94
48673	44.425		30545	64.641		65779	8.173
36458	45.292		609	65.132		71920	8.572
41540	46.13		16942	65.633		74537	9.074
82329	46.514		84929	65.789		55686	9.185
32121	48.651		48107	66.824		43122	9.471
17376	51.479		82832	68.051		31180	9.964
64421	53.219		73715	68.544		72161	10.917
			42824	69.416		15822	11.296
group LG6			82522	69.825		83518	11.557
			51698	70.977		17038	12.307
84131	0		8079	72.456		81457	12.87
8562	1.748		40033	74.478		8004	13.321
16930	2.133		49801	76.361		20303	13.702
51127	2.783					57082	14.415
27851	3.135		group LG9			23710	14.792
22375	3.487					86831	16.294
32143	3.684		41126	0		84698	17.581
13976	3.803		7700	2.943		34225	17.937
11083	3.953		18454	4.008		85116	18.788
78042	4.298		28187	4.839		74288	19.038
5322	4.605		28717	5.693		13410	21.212
14170	5.263		80442	6.236		86844	21.498
36084	5.824		20289	6.326		65687	21.885
77397	6.184		21533	6.689		35795	22.311
47168	6.206		43187	7.018		56735	23.44
63198	6.624		25007	7.674		85469	24.76
76971	7.514		57082	8.969		56994	25.52
11903	8.006		84289	9		77334	25.692
508	8.67		23710	11.001		74772	25.95
69993	8.991		8004	12.719		78996	26.316
17198	9.849		15822	13.463		30465	26.331
38411	10.185		42934	14.986		79769	27.29
14018	10.918		18103	15.353		72400	28.712
98549	11.793		47030	16.5		76230	30.232
73782	12.636		60015	18.136		69419	30.578
98634	14.254		65779	19.067		32658	30.598
29339	15.488		18165	19.456		79332	31.075
34721	15.968		54413	20.107		29158	31.61
24575	16.669		51653	22.218		31135	32.005
78130	18.012		83518	24.525		81674	32.206
11784	18.015		54423	27.722		17150	35.117
74351	20.071		25975	28.672		244	37.291
85028	28.066		55722	29.94		15350	45.361
77182	30.01		26634	30.554		79626	47.313
59783	32.249		18242	31.136		77644	51.287
71250	33.509		53472	32.3		60902	51.397
30608	33.883		27136	32.513		37584	52.42
51748	34.524		71920	33.656		29045	53.015
21650	34.584		13529	34.488		21289	56.671
44134	34.789		20758	35.654
23659	35.06		41529	35.954		group LG10
75011	35.365		43284	36.073
48104	35.921		99	36.665		11686	0
76144	36.306		80864	36.896		80045	1.651
16367	36.865		73884	37.383		60828	2.978
63407	37.024		71270	37.622		58944	3.49
87397	37.357		71161	37.918		27398	3.843
73571	38.033		46326	38.078		81616	4.297
27399	38.594		47443	38.104		77085	4.43
47070	38.679		46879	38.166		77419	4.504
40976	39.21		19960	38.678		81148	9.567
61520	39.739		12498	39.317		13073	10.199
21359	39.763		78428	39.669		14064	15.381
37289	40.086		32642	39.846		4695	16.557
21254	40.693		78322	40.881		14884	19.483
87044	41.243		54591	41.411		16316	19.977
17392	41.272		57624	42.092		77634	20.248
66027	41.333		83888	42.392		71055	20.25
39498	41.589		14428	45.532		80890	20.81
45930	41.871		63057	46.42		38205	21.327
41326	42.029		74537	46.925		19702	25.14
36259	42.032		55686	47.361		23591	25.517
14794	42.223		33455	48.088		63994	26.414
32006	42.305		20303	48.624		51359	26.979
48635	42.833		77707	49.116		37503	28.44
82036	42.998		43122	50.06		20765	31.542
55810	43.174		41370	51.333		79918	34.227
44434	43.205		86844	51.492		57002	36.288
14195	43.489		84698	51.829		46608	39.43
29309	43.741		10655	52.125		43651	43.519
36145	44.204		78664	52.458		16555	44.859
24968	44.273		85469	52.657		48074	45.922
19423	44.677		7782	52.721		16464	46.494
81769	44.789		55731	52.734		35716	48.109
82004	44.923		9283	52.82		14481	52.784
50493	45.172		31911	52.829		74969	53.306
57332	45.204		3402	52.881		59009	53.925
77744	45.482		19578	52.892		43889	54.322
26477	45.644		61671	52.902		48307	54.689
11471	45.745		86986	52.902		37944	55.366
36892	45.85		70215	52.906		991	55.477
33737	45.916		34869	52.915		81536	55.911
20731	45.958		61539	52.954		22178	56.349
76234	45.958		19941	52.974		88121	56.714
80724	46.01		88239	53.11		11236	57.1
18341	46.044		4399	53.113		29697	57.281
41423	46.165		77334	53.141		34313	58.054
60264	46.175		56994	53.182		39352	58.679
25772	46.362		74772	53.185		19115	59.179
81939	46.363		73314	53.399		19961	59.841
65285	46.371		67065	53.521		75794	60.47
32414	46.383		2804	53.641		39187	65.508
2701	46.415		36576	54.228		80256	66.304
85018	46.461		24554	54.562		56508	66.588
69724	46.481		71658	55.057		55610	66.593
88629	46.545		29158	55.378		50135	66.655
46125	46.582		81848	55.93		24004	66.685
51276	46.733		244	56.183		41266	66.887
9891	46.845		85116	56.524		34261	66.94
54833	46.85		35229	56.943		30596	67.117
88014	46.9		17150	57.79		23071	67.726
9913	46.997		15350	58.345		49432	71.383
20246	47.022		74288	59.18
3161	47.106		79626	60.642
14273	47.17					group LG11
34713	47.215		group LG10
9507	47.287					24274	0
15640	47.489		44046	0		22719	0.974
58520	47.746		58065	1.18		64060	1.347
85791	47.773		62864	1.899		30982	2.595
67806	47.909		38829	3.279		53519	3.148
31088	48.152		23165	4.068		29029	3.906
67951	48.176		2222	4.389		77616	4.536
6033	48.51		19363	4.734		30684	5.339
70619	48.732		80895	4.843		27533	5.587
57975	48.903		65812	5.199		37023	6.302
63086	49.192		85692	5.405		47096	6.757
30112	49.424		80991	5.497		83163	6.865
31992	49.613		86811	5.807		75174	7.052
86351	49.754		6519	8.293		82318	7.055
62935	49.974		74438	10.245		42035	7.31
86270	50.325		74882	12.497		83072	7.324
57771	50.588		68999	13.973		76093	7.389
12486	51.111		66446	14.641		12290	7.424
39335	51.262		73488	15.966		20429	7.467
76605	51.899		64676	16.808		87533	7.512
17548	52.22		66544	18.348		64870	7.548
22124	52.309		81010	18.886		64234	7.563
74715	52.987		36136	22.943		46266	7.567
18606	53.224		54392	23.401		11923	7.621
63889	53.302		43173	23.687		30241	7.675
32427	53.77		35859	26.174		56658	7.727
86969	54.005		40730	27.219		36787	7.85
54058	54.735		46186	27.491		87416	7.981
19360	56.601		6177	27.896		65550	8.184
14652	57.45		53646	28.888		69128	8.28
28643	58.293		9971	29.201		88545	8.309
88044	58.575		56727	30.252		37415	8.613
57678	58.65		40588	32.607		77584	8.824
77207	59		42950	33.759		25567	9.458
21580	59.017		25724	37.84		78013	9.81
66943	59.053		5839	50.14		51820	10.68
22206	59.07		77419	51.332		26820	11.268
81865	59.418		64179	52.498		55770	12.643
10950	59.667		30118	53.091		85998	13.799
22399	59.69		81148	57.967		65957	14.776
66677	61.5		81079	60.357		23676	16.055
31637	65.07		51155	60.716		43502	18.667
14244	66.594		20287	61.145		31318	18.886
72872	67.073		63606	61.344		32732	19.534
80729	68.083		31047	61.626		28509	21.047
34656	69.662		14064	61.673		24428	21.603
68793	70.392		54158	61.813		77864	21.911
80493	71.877		28438	61.813		63567	22.023
80006	72.36		85943	62.113		33609	22.263
22277	72.96		31109	62.153		74100	22.779
14514	73.878		68637	62.17		32207	22.791
14789	75.231		88377	62.202		86204	23.915
			4695	62.421		34332	24.457
group LG7			4135	62.61		39179	24.801
			38014	62.86		87583	26.11
29936	0		27398	63.309		77276	31.253
25730	4.437		33088	63.94		69552	33.937
32774	5.794		73625	64.612		32609	35.389
13990	6.057		74714	66.381		27524	37.804
57823	8.828					27134	40.613
13288	9.347		group LG11			31394	41.853
14502	10.838					82078	42.183
65801	11.526		17836	0		76480	43.708
26007	11.9		79953	0.501		83989	44.62
68755	12.038		32437	0.949		77344	44.742
2331	12.653		44406	1.279		55962	45.739
19506	18.246		76927	1.302		76334	45.836
8951	18.394		48581	1.445		55940	46.816
51740	18.474		79527	1.648		16693	48.31
64637	24.427		57206	1.729		19205	48.542
41833	25.546		71216	1.798		53918	48.871
26869	27.406		27533	1.921		56180	54.827
62931	27.597		36574	2.469		12740	56.515
78778	28.222		17694	3.023		17530	57.653
51062	28.318		57564	4.306		77047	58.923
40644	28.734		30953	5.753		82188	60.426
83657	29.05		51636	7.078		19053	61.001
25810	30.249		16823	7.616		82508	61.246
2863	30.324		64060	8.046		48587	65.449
63742	30.532		76746	8.451
66307	30.581		81463	8.746		group LG12
12378	30.735		22719	9.646
30294	31.008		21450	11.017		63799	0
315	31.13		83905	13.429		13836	0.591
22693	31.465		76154	13.84		42706	0.962
10526	31.503		42035	24.522		55965	1.481
20407	31.698		69128	27.041		15786	1.644
59813	31.855		53519	29.271		76601	2.221
65895	31.977		24274	31.038		82909	2.447
51771	31.991		55770	37.784		46873	3.206
21197	32.166		85998	38.415		30171	3.735
28430	32.238		8490	42.573		84086	3.959
83599	32.279		86204	42.958		87476	3.999
34937	32.303		87583	44.574		78236	4.14
24757	32.377		37759	46.213		80919	4.294
82701	32.388		75476	48.443		8019	4.428
80521	32.397		22791	48.753		85618	4.576
80326	32.402		25574	49.319		47566	4.791
19714	32.457		82078	50.682		38443	4.963
31087	32.496		11069	51.21		81548	5.035
86116	32.525		55962	52.229		49827	5.08
23346	32.726		76334	52.393		33251	5.203
75200	32.887		77344	53.733		57755	5.278
16695	33.351		83989	53.814		64338	5.704
78111	33.751		85987	54.867		3222	5.858
63164	34.174		53918	56.448		42919	6.121
26620	35.249		16693	56.653		31100	6.359
27753	35.458		12740	58.416		34661	6.425
77597	36.506					11613	6.543
80390	36.83		group LG12			18503	6.707
44245	37.267					27965	6.707
69072	37.878		42578	0		83919	6.719
71038	38.517		51383	1.564		72766	6.752
19193	39.715		51438	1.816		85869	6.92
6474	41.023		10011	3.181		84029	7.15
44368	41.749		51196	3.63		57659	7.23
49377	42.021		33734	4.205		40792	7.232
51080	42.142		58084	5.129		58773	7.244
14219	42.815		69396	5.545		36928	7.445
88225	43.633		50269	5.811		17747	7.621
49932	44.84		64693	6.445		12190	7.962
31712	44.875		83293	6.953		30932	8.089
19180	44.926		1752	7.716		21314	8.178
79378	45.321		19858	9.745		76907	8.413
50740	45.666		43234	16.325		58257	8.431
24929	46.09		50155	19.647		21089	8.752
27224	46.613		63531	20.617		62173	8.882
81271	46.631		37499	21.583		41607	9.241
50997	46.863		12360	22.686		54297	9.43
17416	47.017		80318	27.375		29639	9.787
74849	47.187		72494	28.548		46941	9.806
11479	47.425		43001	37.233		35099	11.05
75392	47.43		11994	38.275		25136	11.61
81473	47.62		73254	38.993		36613	12.025
4783	47.736		33032	39.303		55808	12.623
59013	47.789		67227	40.003		58108	14.102
54099	48.008		26470	40.75		32725	15.209
52277	48.08		58895	41.984		864	15.758
86477	48.235		58584	42.829		39301	16.27
87823	48.262		81175	42.94		56432	18.095
66730	48.345		56636	43.585		25343	18.618
26688	48.368		22378	44.174		79368	18.918
74802	48.388		41628	44.802		27236	19.292
12673	48.468		39174	45.202		78807	19.607
37642	48.508		37630	45.305		24330	20.907
42945	48.51		70012	45.597		87099	23.884
60341	48.514		82831	46.49		35447	24.249
64418	48.57		63772	46.971		21980	24.919
6449	48.756		18761	47.03		25029	25.932
6978	48.833		81092	47.354		42849	29.734
62166	49.012		21389	47.605		41694	30.156
40125	49.264		76884	47.677		33415	30.86
39981	49.61		19144	47.839		19353	31.511
47272	50.095		75628	47.89		88480	32.965
87506	50.269		51009	47.965		47573	37.202
47226	51.244		75549	48.025		85543	38.756
79766	51.442		63612	48.029		41628	42.345
23773	52.444		6804	48.056		71249	44.452
81095	53.654		39686	48.065		51427	45.584
69301	53.841		12169	48.231		14863	45.999
25659	55.253		42849	48.264		5960	47.094
68554	55.908		53078	48.323		32209	48.933
79072	65.81		57687	48.433		63591	50.097
13460	66.199		29737	48.527		70866	50.445
51506	68.854		54531	48.648		76899	50.499
20179	71.837		87010	49.129		22378	52.822
59420	72.126		24692	49.382		50287	54.294
13763	72.385		864	49.951		43235	55.937
48380	73.093		76444	50.257		87773	56.675
6244	74.774		21314	50.719		1355	57.482
22613	78.04		39301	50.905		84893	58.717
18821	81.04		76907	51.665		37440	59.816
19468	83.903		57063	51.803		56636	60.544
			25136	52.884		44584	61.123
group LG8			84373	53.278		14886	61.507
			87493	53.517		57551	62.824
40836	0		41607	53.809		81175	63.889
27780	1.667		85092	54.417		58895	63.994
36966	2.165		62173	54.658		33032	65.359
86281	4.648		21089	55.491		73254	65.367
8115	5.692		54297	56.257		77878	66.209
35705	6.055		52249	56.642		37630	66.61
79497	6.056		78236	57.827		39174	66.612
50974	6.108		72766	59.984		60781	68.969
78055	6.528		75826	61.525		82676	69.519
51574	7.096		15786	64.385		13967	69.526
49801	7.621		8276	64.543		13426	69.538
64920	7.795		51669	65.98		49848	69.686
81753	8.116		46102	67.701		46938	69.785
40033	9.882		13836	72.34		42048	69.873
43067	9.906		82909	73.961		80318	70.196
42824	10.464		76601	74.771		76507	70.568
36467	10.979		63799	78.144		58137	70.843
82522	11.664		64335	79.371		11788	71.207
59408	12.244		65524	81.065		68952	71.539
32754	12.4		57755	83.301		28379	71.734
8079	12.902		81340	94.437		84745	71.75
73715	13.955					63531	71.943
82832	14.285		group LG13			34576	72.087
51698	14.718					50155	72.252
13903	15.783		20354	0		53478	72.489
21534	16.077		68617	0.35		87522	72.644
16942	16.724		71865	0.764		43234	72.974
85751	17.679		56276	0.969		86043	73.099
30545	17.835		11713	1.498		43001	73.46
64524	18.589		40189	1.696		19451	73.944
11634	18.877		72389	1.968		41317	74.1
84929	19.205		78536	2.348		16491	74.646
87568	19.535		77633	2.391		12360	75.395
13641	20.108		19893	2.785		19858	76.433
47301	20.153		56423	2.96		48342	76.693
56260	20.278		35453	3.107		83293	77.91
26875	20.327		88585	3.309		64693	77.995
51041	20.536		37140	3.555		1752	78.771
44492	20.603		38755	3.581		58084	79.701
25828	20.959		2969	3.845		51196	80.41
25757	21		57871	4.123		37814	81.205
61606	21.092		13892	4.391		51438	82.598
97674	21.282		46103	4.698
62021	21.336		46458	4.839		group LG13
35842	21.435		8042	5.225
63338	21.548		87161	5.423		40425	0
85214	21.553		39196	5.53		32820	4.514
609	21.82		11240	5.922		39203	6.931
37562	22.02		34613	5.966		26478	8.605
77105	22.53		58275	6.014		33037	9.697
31676	22.619		5950	6.032		68617	11.166
60815	22.849		37395	6.204		56276	12.528
80177	22.907		27119	6.243		20354	13.223
63837	23.157		55395	6.251		12923	13.816
284	23.223		25386	6.252		69374	14.347
28573	23.884		52144	6.321		35453	15.044
86097	24.252		25788	6.423		2969	15.251
26464	24.542		3397	6.431		20702	18.711
58772	24.768		17483	6.468		13892	19.01
48107	24.781		82206	6.535		33490	19.28
75067	25.493		77681	6.836		34613	19.677
39996	26.173		70877	7.058		58275	19.84
47293	26.202		21951	7.087		37395	20.219
32637	26.996		8098	7.109		25331	21.112
56117	27.742		29226	7.116		77633	21.304
30751	28.99		1660	7.147		40189	21.487
38976	30.005		13695	7.158		88483	23.992
25959	30.693		67508	7.179		37885	24.849
12015	31.784		3808	7.198		46103	25.944
70865	32.834		17808	7.206		35783	26.69
38384	33.501		70152	7.379		26197	27.16
24297	34.086		12095	7.384		18386	27.465
48395	35.096		14067	7.405		19893	27.889
66122	35.315		63083	7.437		82935	28.258
76935	35.591		3619	7.523		28667	29.023
15453	36.565		55575	7.627		11713	29.565
71890	36.623		21112	7.663		38755	29.92
12188	36.737		33124	7.816		19491	31.024
40310	36.987		5465	7.985		57664	31.432
63958	37.27		34304	8.309		17877	31.663
26608	37.272		76802	8.383		21112	32.136
38325	37.59		11930	8.703		42205	35.807
76344	38.002		19491	8.737		32591	36.97
75944	38.118		68657	8.927		81546	37.818
52074	39.263		11464	9.2		74697	38.151
15904	40.213		59278	9.62		59278	38.732
17736	40.721		42151	9.975		76802	39.348
42041	41.122		35030	10.428		12707	41.639
79193	41.465		39416	11.169		73982	41.734
85992	41.596		43243	11.266		87161	42.167
88116	42.155		83343	11.563		88087	42.957
88531	42.697		60163	11.589		88727	43.476
65265	44.204		73588	12.523		41685	43.673
81941	44.313		17033	13.075		49982	45.406
29696	44.776		34749	13.531		17033	46.66
51659	45.045		73270	13.828		83300	47.07
15782	45.252		55727	14.791		43243	47.348
80184	45.285		30750	15.196		20206	47.972
44652	45.941		49982	16.488		39416	48.497
55688	46.154		33821	18.111		76328	48.567
6011	46.322		77506	19.267		41972	49.084
49032	46.849		29987	20.012		55727	49.607
73023	47.021		48813	21.367		16856	49.889
64584	47.058		85370	21.57		51402	49.938
49381	47.312		37339	24.723		65303	50.395
85216	47.438		25249	27.942		31134	50.882
64379	47.537		17330	28.882		25732	51.109
58184	47.541		22198	37.495		27470	51.26
74968	47.545		623	38.434		15942	51.965
13140	47.607		48183	38.942		39319	52.43
81061	47.631		22514	39.65		74208	53.186
11815	47.681		64299	41.167		44147	53.202
23664	47.685		14308	41.613		67400	53.327
74826	47.7		34742	42.159		6098	53.574
22331	47.701		20313	43.092		48322	53.663
42423	47.878		75016	44.384		76962	53.788
77253	47.971		60089	45.431		81088	53.955
84109	48.169		24841	48.395		16845	54.118
40606	48.245		63873	49.008		22048	54.218
46912	48.363		22048	50.45		51233	54.263
70003	48.462		38313	51.191		35992	54.401
34392	48.534		33644	51.518		13842	54.455
79702	48.694		82073	51.639		19007	54.513
53049	49.049		25798	51.834		76182	54.592
30611	49.313		13842	51.837		25798	54.6
27719	49.951		19007	51.862		36890	54.637
73363	50.151		71603	52.101		52317	54.661
49702	50.577		6098	52.602		67881	54.666
76756	51.041		87598	52.812		12872	54.674
60556	51.761		14766	52.915		83858	54.721
41562	52.654		26140	52.934		65022	54.744
42948	52.949		56023	53.031		75199	54.749
20471	54.942		74208	53.188		76924	54.75
34645	55.547		67400	53.532		74648	54.762
79303	55.617		5382	54.247		16263	54.776
3431	55.921		91133	54.423		33891	54.803
64504	56.606		33053	54.735		82073	54.815
9602	62.284		23378	54.96		33644	54.847
16866	63.12		44034	55.484		8394	54.899
27133	64.154		87845	55.77		79685	54.945
86337	65.196		10336	56.306		42072	55.004
65642	66.562		30989	60.332		83720	55.074
31689	67.624					61753	55.121
29601	67.708		group LG14			71603	55.205
26236	67.761					86459	55.252
34831	67.942		20692	0		87607	55.309
83908	68.283		58648	2.849		48894	55.368
11047	69.128		34494	3.645		46432	55.404
58665	70.248		73054	8.409		14466	55.502
63663	71.823		17595	8.966		22701	55.551
65612	74.541		71031	8.974		33053	55.68
			2020	9.594		82386	55.797
group LG9			90934	9.63		38313	55.991
			34927	10.055		30510	56.022
40257	0		20233	10.2		64626	56.181
55722	0.946		66037	10.665		56583	56.326
53472	3.202		7375	11.118		11759	56.482
27136	3.25		51723	11.4		52289	56.607
60015	4.402		41465	11.905		39588	56.887
18165	5.176		33427	12.022		63873	57.086
13529	6.764		64033	13.513		53528	57.264
20758	6.983		12601	13.895		34742	57.531
25975	7.39		31147	14.311		67540	57.729
99	7.971		89857	16.661		24841	57.887
31180	8.188		36503	18.137		85087	58.119
80864	8.255		10236	18.94		74698	58.538
54423	8.551		15050	21.414		14272	58.907
71270	9.015		76233	22.634		48813	59.238
60804	9.118		19117	24.361		40533	59.646
43284	9.438		5462	24.426		22514	60.25
41529	9.469		64175	28.064		64299	60.995
46879	9.686		26074	30.462
79161	9.949		9043	32.665		group LG14
73884	10.062		41831	33.885
82623	10.501		64959	36.128		40102	0
71161	10.853		20406	38.747		79251	0.701
12498	10.856		8543	39.279		9966	6.655
78428	10.9		70528	40.969		86688	17.782
46326	10.941		64298	41.918		65849	18.637
47443	10.946		88571	43.112		27794	20.478
19960	11.187		49208	46.169
3823	11.485		65654	48.932		group LG15
32642	11.594		40405	51.622
18242	11.796		52108	52.763		56279	0
83888	12.063		30301	53.43		34469	1.77
11839	12.192		58473	54.936		25968	6.62
85621	12.256		66645	55.94		63104	8.399
78322	12.368		87180	56.565		29871	10.435
78544	12.445		86172	57.24		24606	12.06
57624	12.555		62278	57.516		75805	15.091
77083	12.626		78190	57.537		81188	22.154
70656	12.719		40075	57.627		21906	24.295
66152	12.851		21963	58.98		78566	25.304
71991	12.925		9794	60.058		34018	27.204
47597	12.933		52756	60.69		49666	30.775
18876	12.987		3780	62.199		46707	31.57
18079	13.02		69062	63.073		40857	31.693
30113	13.037		84331	63.246		80103	32.264
81307	13.051		66030	64.102		45767	35.313
83241	13.114		41140	64.161		52927	35.785
81387	13.117		28733	64.409		82704	38.862
30722	13.119		28684	64.569		65905	39.576
40023	13.128		10463	65.114		51612	41.599
49186	13.169		76994	65.6		53490	43.061
26118	13.181		21690	66.014		25371	45.041
13586	13.2		17550	66.75		30748	45.917
50940	13.203		42352	68.055		71176	46.187
53752	13.215		34407	70.761		39899	47.919
14735	13.221		24582	71.447		21459	48.61
14524	13.259		29712	72.15		82951	49.542
88220	13.286		21958	72.612		73294	49.677
26634	13.422		29281	73.136		28979	49.755
47851	13.479		50587	73.379		75036	49.957
56296	13.559		63194	73.886		31173	50.35
54413	13.648		23590	73.889		82988	51.039
88346	13.71		51779	73.956		37658	51.455
57894	13.802		83176	74.009		86877	51.915
54591	13.863		76767	74.073		57389	51.916
71920	14.104		70288	74.079		82505	52.137
15559	14.482		56711	74.138		43165	52.308
73402	14.612		18906	74.164		85887	52.669
42934	14.882		25194	74.164		79513	52.871
47030	15.092		27703	74.209		11952	53.631
31403	15.269		30351	74.229		85963	53.903
65779	15.582		74192	74.274		18424	54.041
18103	15.586		16235	74.278		67884	54.145
83518	15.847		13117	74.287		40351	54.354
15822	16.509		26821	74.288		86268	54.834
63057	17.751		54926	74.288		51293	55.12
72161	18.014		66808	74.295		22597	55.342
74537	18.086		7811	74.361		33475	55.766
14428	18.422		569	74.412		30106	56.136
55686	18.542		2001	74.438		71098	56.743
8004	19.217		87627	74.461		22166	56.97
17038	19.368		76304	74.534		36071	57.211
81457	19.944		64735	74.66		8291	57.476
23710	20.311		38165	74.888		66574	57.703
43122	20.792		82718	74.891		79027	57.844
20303	21.193		31801	75.033		32937	58.024
33455	21.295		53073	75.433		87067	58.177
57082	21.452		53006	75.966		53945	58.275
84289	22.103		44182	76.545		17936	58.366
25007	22.908		26925	78.722		55917	58.483
77707	23.054		1879	80.03		21839	58.572
18454	23.628		11254	80.265		26209	58.655
74288	23.642					64694	58.724
85116	23.823		group LG15			51949	58.801
86831	24.142					21322	58.885
43187	24.298		52732	0		8578	58.94
21533	24.446		15964	2.632		46153	58.954
34225	24.694		44702	3.264		86602	59.018
20289	24.867		3251	5.039		51534	59.113
80442	25.026		3421	6.077		78274	59.268
84698	25.333		4744	6.479		71846	59.298
10655	25.624		88276	6.886		84645	59.347
28717	25.638		54812	7.408		84766	59.455
67065	25.851		56088	7.834		46414	59.456
7782	25.978		43377	8.101		41994	59.518
55731	26.092		30790	8.3		76376	59.547
86844	26.131		9274	9.028		77915	59.818
9283	26.227		64789	9.63		62901	60.293
31911	26.268		83333	10.004		82337	60.71
3402	26.275		65975	10.389		63989	60.788
19578	26.277		62917	10.749		48138	61.892
61671	26.292		68748	11.677		84430	62.31
34869	26.302		83596	12.011		83517	62.443
19941	26.304		2606	12.365		2606	62.83
86986	26.31		83122	12.89		81855	63.144
70215	26.312		39351	13.257		49455	63.284
61539	26.346		31211	13.853		39351	63.402
28187	26.523		49455	14.553		31211	63.774
4399	26.532		81855	14.899		83122	63.977
88239	26.577		2278	14.978		68748	64.195
78664	26.74		30200	15.416		83596	64.568
2804	26.834		48265	15.418		83333	65.379
73314	27.044		84430	15.788		29500	65.864
36576	27.258		69057	17.042		64789	66.549
24554	27.619		42483	17.363		86144	68.313
7700	27.837		41047	17.848		17106	73.285
85469	27.858		83517	18.269
41370	27.932		48138	19.205		group LG16
77334	28.168		82337	19.894
56994	28.214		35745	20.254		88006	0
74772	28.43		81018	21.373		80592	3.525
71658	28.603		77767	21.605		8094	8.69
13410	28.68		41468	21.697		77882	9.798
65687	29.106		99041	22.228		18416	12.555
81848	29.703		76179	23.021		15891	13.445
35795	29.711		51949	23.505		39449	13.732
35229	29.973		29218	23.868		42565	13.736
41126	30.734		74294	24.196		75940	13.989
29158	30.84		54701	24.507		72992	15.358
56735	31.145		22166	25.218		31782	17.655
244	31.938		58103	26.129		65564	20.489
17150	32.133		32937	26.64		52073	21.584
30465	32.848		64058	30.172		86501	22.557
78996	33.208		18957	31.505		2844	24.005
15350	33.966		51435	32.027		11895	25.873
79769	34.404		74352	36.364		73219	26.22
79626	35.209		31414	39.776		81922	30.517
72400	36.041		21906	40.19		76108	31.329
69419	36.697		80103	40.924		25086	32.058
76230	37.094		63036	41.099		14458	32.939
32658	37.585		23084	41.412		37917	32.961
79332	38.094		78566	41.741		13038	33.698
31135	38.754		3347	42.188		13249	34.27
81674	38.952		63104	42.235		18944	35.141
77644	51.822		74615	42.548		32908	35.246
60902	52.239		55248	42.704		45933	39.002
37584	52.89		81188	43.003		33216	40.013
29045	53.385		34794	43.07		74990	40.874
21289	55.674		64480	43.283		29617	42.003
			43731	43.766		51787	42.398
group LG10			34018	43.992		78613	42.723
			19466	44.016		85931	43.136
44046	0		25633	44.423		38475	44.05
58065	1.18		49666	44.577		87299	44.618
62864	1.899		3876	44.794		31110	44.927
38829	3.279		8225	45.026		47897	44.996
23165	4.068		70170	45.16		1370	45.427
2222	4.389		50627	45.408		14538	45.698
19363	4.734		14332	45.752		76017	45.929
80895	4.843		21459	45.79		79387	46.241
65812	5.199		25010	45.859		47679	46.523
85692	5.405		52927	45.894		44318	46.787
80991	5.497		62627	45.921		21640	47.098
86811	5.807		38006	45.975		72590	47.148
6519	8.293		31173	46.133		34029	47.4
74438	10.245		44529	46.244		79141	47.455
74882	12.497		78495	46.337		80335	47.521
68999	13.973		83934	46.372		51558	48.119
66446	14.641		83942	46.54		58890	48.363
73488	15.966		74371	46.548		87144	48.709
64676	16.808		4769	46.558		85999	49.136
66544	18.348		5101	46.566		81054	49.491
81010	18.886		73659	46.576		75948	49.644
36136	22.943		34958	46.591		30947	49.771
54392	23.4		63313	46.603		82917	50.019
43173	23.688		58243	46.604		15307	50.213
35859	26.175		308	46.612		46661	50.27
40730	27.218		25917	46.651		54153	50.419
46186	27.491		30460	46.715		36410	50.424
6177	27.896		82704	46.726		37784	50.535
53646	28.887		56913	46.895		30128	50.564
9971	29.201		33508	47.038		86455	50.606
56727	30.255		28724	47.305		43262	50.632
40588	32.607		57389	47.429		76347	50.711
42950	33.76		80267	47.487		81186	50.786
25724	37.845		82505	47.591		81902	50.789
5839	50.063		86877	47.649		23268	50.808
77419	51.46		84183	47.66		76477	50.81
11686	51.782		26436	48.013		20262	50.85
64179	52.433		30748	48.144		87005	50.894
30118	53.045		77795	48.28		44689	50.902
77085	53.101		53490	48.425		72573	50.909
80045	54.014		79404	48.662		77257	50.926
60828	55.558		72044	48.846		12194	50.927
58944	55.839		70517	49.157		56022	50.946
81616	56.58		63819	49.243		16267	50.95
27398	58.681		40351	49.731		43714	50.957
81148	59.538		68000	50.082		33705	50.974
20287	60.465		43165	50.135		64016	50.976
81079	60.724		83332	50.395		30986	51.008
51155	61.001		67884	50.87		52259	51.027
38014	61.347		82988	51.128		76908	51.097
88377	61.604		42981	51.451		20278	51.104
13073	61.672		83931	51.851		40430	51.128
31109	61.696		79513	52.125		83902	51.137
68637	61.787		85887	52.437		31991	51.212
85943	61.889		4850	53.631		57913	51.227
4135	62.166		68283	54.127		33074	51.322
28438	62.34					57448	51.419
54158	62.387		group LG16			71162	51.505
31047	62.834					40447	51.728
63606	63.319		21169	0		43027	51.855
33088	63.654		39420	1.679		78677	51.861
14064	63.919		29634	2.576		42569	51.968
73625	64.58		39610	3.281		78483	52.286
4695	65.189		18006	4.722		19043	52.74
74714	66.324		23091	8.074		32423	52.816
14884	70.646		37534	8.87		63269	53.042
16316	71.134		45885	9.914		37534	53.074
71055	71.408		51828	11.074		56187	53.309
77634	71.411		57917	11.354		51289	53.587
80890	71.971		75054	12.389		51117	53.748
38205	72.498		35332	13.018		15749	54.042
19702	76.325		9000	13.904		31835	54.15
23591	76.717		23856	14.636		30094	54.443
63994	77.595		43181	15.235		79804	54.479
51359	78.167		13244	16.013		39157	54.92
37503	79.645		13133	16.166		71402	55.232
20765	82.743		64525	16.685		39610	55.458
79918	85.418		29269	17.799		52097	55.681
57002	87.48		49061	17.908		21169	55.883
46608	90.626		39005	18.457		15694	56.157
43651	94.737		32423	18.762		57768	56.67
16555	95.99		42569	19.186		22440	56.858
48074	97.073		39157	19.557		84805	59.423
16464	98.237		31835	21.019		22164	61.974
35716	99.699		43027	22.156
34313 1	3.045		16060	22.344		group LG17
59009 1	3.451		77902	23.014
14481 1	4.776		58644	24.118		52566	0
74969 1	5.206		75948	24.363		56093	0.19
43889 1	5.823		79655	25.546		75400	1.032
48307 1	6.439		81186	25.962		40627	1.962
37944 1	6.748		56022	26.207		54320	4.283
991 1	6.885		12974	26.985		29327	5.64
81536 1	7.522		36410	27.44		66021	10.945
22178 1	7.98		62894	27.828		57148	11.847
11236 1	8.3		30128	28.071		79873	14.406
29697 1	8.324		46661	28.521		88222	17.407
88121 1	8.578		67779	28.786		30775	18.343
39352 1	9.646		70261	30.594		73853	18.39
19115 1	10.264		48095	31.797		33019	19.589
19961 1	10.874		80678	34.239		12073	21.61
75794 1	12.005		17714	35.465		44092	23.471
39187 1	16.245		38475	35.878		84088	26.132
55610 1	17.581		18944	38.253		75715	26.273
56508 1	17.594		81922	38.706		88600	26.431
50135 1	17.661		57463	38.989		73441	27.739
24004 1	17.689		52831	39.923		64327	29.309
80256 1	17.887		79141	40.26		23387	29.412
41266 1	17.989		47679	40.486		57429	29.946
34261 1	18.034		21640	40.822		56337	31.143
30596 1	18.093		76017	41.064		32040	31.886
23071 1	18.808		78793	41.46		86055	32.149
49432 1	22.496		60627	41.721		47929	33.18
			83165	42.195		33287	33.551
group LG11			51787	42.402		37419	33.958
			82315	42.632		15657	36.177
48587	0		83284	42.792		8894	36.775
19053	4.423		29617	42.936		81771	37.385
82508	4.544		68159	43.238		20099	37.636
82188	5.256		85931	43.456		11953	39.136
77047	6.309		75006	43.635		80187	39.552
17530	7.495		33216	43.64		41202	40.174
56180	9.999		65239	43.669		32454	41.073
12740	12.405		77217	43.689		60363	42.134
19205	16.35		18023	43.689		14416	42.516
55940	17.615		14042	43.697		54988	43.454
53918	19.132		42430	43.746		65732	43.489
16693	19.376		81450	43.758		64207	44.095
76480	20.34		13231	43.827		36519	45.058
27134	21.518		61087	43.992		62478	45.45
31394	21.682		22150	44.178		36687	45.488
77344	22.694		62941	44.362		79737	45.76
83989	22.694		63070	44.37		79779	46.484
76334	23.954		12111	44.675		77982	47.011
55962	24.156		51117	44.769		42129	47.204
82078	25.472		12912	45.193		76322	47.664
27524	25.948		14538	45.79		41422	47.861
37759	26.663		77757	46.409		30175	48.013
32609	28.19		22164	46.923		11630	48.099
22791	28.691		31782	48.116		77790	48.123
25574	28.928		51830	48.995		13999	48.212
69552	29.572		56249	51.51		77523	48.227
75476	31.56					13896	48.345
77276	32.096		group LG17			18868	48.538
11069	32.25					12338	48.636
85987	33.481		22851	0		49318	48.954
8490	36.371		61200	1.266		39813	49.111
87583	36.956		58373	1.48		50577	49.438
39179	38.308		79779	2.115		87841	49.776
34332	38.644		63658	2.339		80977	50.446
86204	38.939		42106	2.804		17578	50.687
32207	40.115		41422	3.245		39745	51.317
74100	40.163		53481	3.451		81936	51.601
33609	40.674		76322	3.474		80706	52.719
63567	40.893		88946	3.858		77074	53.101
77864	41.017		74305	4.158		31626	54.081
24428	41.318		80977	4.494		46624	55.021
28509	41.845		70190	4.642
32732	43.368		81936	5.203		group LG18
43502	44.257		42129	5.659
31318	44.341		11630	5.723		56645	0
23676	47.052		87841	6.188		66429	0.232
65957	47.747		50577	6.797		79187	0.596
24274	48.542		39745	7.377		26324	0.9
85998	49.148		31626	8.244		21724	1.208
53519	50.169		46624	9.362		82760	1.42
55770	51.954		42208	10.65		13701	1.581
29029	52		19369	10.875		49673	1.714
77616	52.51		51616	11.255		40959	2.082
25567	53.901		19242	11.703		36103	2.533
17694	54.148		17636	12.124		77488	2.585
77584	54.22		77074	12.159		12206	2.707
42035	54.309		39531	12.997		39497	2.85
88545	54.638		80706	14.061		58514	3.086
65550	54.916		59593	14.318		49407	3.383
69128	55.008		30815	15.388		62990	3.505
83072	55.03		69263	16.393		87836	3.665
87416	55.158		29618	22.109		73153	3.853
41937	55.302		5455	25.15		23723	4.05
56658	55.323		6690	25.635		13553	4.21
75174	55.394		15060	27.478		86521	4.314
46266	55.404		14416	29.446		369	4.347
30241	55.422		36519	31.911		40786	4.382
11923	55.466		64207	34.258		78903	4.483
64234	55.518		62852	39.187		88445	4.496
64870	55.527		21499	41.544		76688	4.52
76093	55.595		29043	41.567		31395	4.529
87533	55.674		3335	41.622		25978	4.529
12290	55.688		35358	45.762		32567	4.587
20429	55.727		8894	46.945		26136	4.595
36787	55.742		20099	47.672		48982	4.607
82318	55.901		80187	48.229		20849	4.642
47096	56.074		51442	48.543		11570	4.691
83163	56.327		41202	48.745		27892	4.703
37415	56.657		75149	49.434		87336	4.818
37023	57.075		62600	49.725		87404	4.877
79953	57.434		6658	50.327		79931	4.934
30684	57.442		37419	50.426		85595	5.024
32437	57.882		14447	50.721		74363	5.211
27533	57.992		40254	50.837		51666	5.387
51820	58.291		15774	50.917		55490	5.449
76927	58.326		69861	50.926		19404	5.544
48581	58.378		13948	50.93		23290	5.592
44406	58.433		29087	50.959		50210	5.758
79527	58.46		79991	50.961		68246	5.982
78013	58.671		16565	51.191		76679	6.155
36574	59.438		4137	51.309		51118	6.649
26820	59.494		59665	51.347		72810	6.863
57206	59.993		17264	51.493		40034	7.276
71216	60.027		52973	51.495		18537	7.393
30982	60.532		64327	51.73		61447	7.631
17836	60.688		30746	51.889		9425	7.785
57564	61.193		35661	51.924		13027	7.98
22719	61.86		44377	52.248		26999	8.297
64060	62.655		41366	52.262		35334	8.554
30953	63.527		72075	52.29		88109	8.841
51636	64.087		25119	52.298		67670	9.047
16823	64.799		64086	52.325		17388	9.291
76746	65.829		66433	52.425		47898	9.823
81463	66.263		7189	52.533		76875	10.164
21450	67.201		38120	52.696		18581	10.315
76154	70.666		7750	52.955		31588	11.016
83905	71.295		63794	53.329		51742	11.298
			69836	53.856		63913	11.834
group LG12			88600	54.132		31252	12.244
			84088	54.899		48881	12.493
81340	0		75758	56.678		19524	12.534
65524	6.223		54320	57.956		42703	12.928
64335	7.903		84489	58.703		43915	13.147
20821	13.969		44092	59.309		83441	13.409
13836	14.281					63253	13.702
29018	14.919		group LG18			71651	14.103
63799	15.297					27000	14.565
76601	15.566		25740	0		78009	15.083
55965	16.064		14613	0.85		87611	16.441
82909	16.348		49398	2.061		28403	16.737
46102	16.929		29903	2.56		71081	17.169
29639	17.48		14140	3.046		22912	17.836
46941	17.488		56194	3.887		21548	18.086
15786	18.045		14256	4.683		32032	18.701
47566	18.503		57026	5.565		48178	18.839
8276	18.75		77561	5.939		75920	18.993
46873	18.923		19558	6.29		9491	19.465
58257	19.334		22207	6.307		49419	19.812
17747	19.618		57418	6.602		26098	20.734
51669	19.712		42617	6.721		26684	21.445
57755	19.776		77101	6.891		38617	23.648
36928	19.96		38617	7.114		19558	24.28
3222	20.219		39239	7.456		77561	24.989
12190	20.349		67859	7.85		29294	25.156
30932	20.458		69373	8.075		11508	25.598
40792	20.654		77745	8.344		22207	25.796
57659	20.656		7394	8.449		42617	26.062
58773	20.695		80852	8.696		80698	26.111
85869	20.852		5498	8.877		77647	26.375
84029	20.93		8151	8.9		23577	26.817
11613	21.095		83653	8.954		16478	27.097
83919	21.164		39733	9.059		82860	27.497
27965	21.204		9479	9.095		85062	27.739
18503	21.236		22140	9.103		49398	28.245
31100	21.341		14878	9.159		28932	28.651
34661	21.406		79463	9.287		74277	28.853
42919	21.538		69671	9.525		86597	31.357
64338	21.549		32032	9.722		56194	32.151
33251	21.737		38249	9.806		29903	33.314
49827	21.905		54718	10.045		14140	33.552
85618	21.988		83542	10.507		23738	34.282
38443	22.004		28403	10.709		15459	35.246
30171	22.008		37589	10.887		14613	37.556
81548	22.171		42703	11.448		25740	39.828
84086	22.361		78997	11.719		30387	40.584
87476	22.381		43369	12.244		17361	42.324
8019	22.593		19524	12.574		81806	50.728
80919	23.391		48881	12.729
75826	23.416		63913	13.051		group LG19
72766	23.963		31252	13.757
42706	24.556		8907	14.106		74745	0
35099	25.187		67670	14.718		56226	6.837
36613	25.838		42756	15.065		47008	7.651
54297	26.265		35334	15.294		15319	9.305
21089	26.298		26999	15.573		81825	11.1
55808	26.496		31588	15.944		43457	11.82
78236	26.747		76875	16.5		43879	14.313
62173	27.477		17388	16.687		26005	14.805
58108	27.944		18537	16.777		30257	17.279
21314	28.409		28188	16.984		75695	18.087
32725	28.595		88109	17.5		50054	18.831
41607	28.886		47898	17.802		34504	19.573
52249	29.103		51118	18.787		17799	19.734
25136	29.352		61447	20.029		60679	20.493
76907	29.631		64887	20.361		63372	21.221
56432	30.869		48324	21.902		21896	23.009
85092	31.442		56645	22.835		39056	23.315
79368	31.471		19404	23.524
25343	31.743		66703	24.589		group LG20
27236	32.158		62990	25.332
78807	32.308		36103	26.476		49579	0
87493	32.558		12206	27.194		25998	0.203
84373	32.75		45773	30.372		86142	0.362
39301	33.453		87336	33.625		57731	0.666
24330	33.623		64466	44.114		28087	1.215
864	33.691		49673	46.475		82808	1.369
82831	33.938		51120	47.355		38794	1.551
18761	35.74		39497	47.948		28835	1.636
63772	35.805		74166	48.177		17849	2.032
87099	36.516		21724	48.54		26612	2.212
81092	36.566		42729	48.866		83399	2.402
21389	36.983		5955	49.688		57250	2.608
35447	36.995		46374	50.122		47596	2.669
21980	37.169		26324	50.492		77177	3.016
29737	37.411		66429	50.754		20948	3.282
76884	37.893		72073	51.304		77657	3.857
25029	37.904		42163	51.539		37605	4.156
12169	38.065		42053	51.693		72880	4.532
53078	38.109		17463	52.145		12264	4.553
54531	38.271		24870	52.757		79130	5.334
19144	38.379		29898	53.934		41703	5.761
6804	38.492		14856	55.102		58387	7.871
39686	38.594		361	57.576		83362	9.36
75549	38.625		28317	59.909		38957	10.463
63612	38.692					46389	11.219
42849	38.775		group LG19			36916	13.189
51009	38.786					34541	14.162
75628	38.989		36754	0		44557	17.759
57687	39.168		4940	4.143		28927	18.9
87010	39.384		28575	6.527		18117	20.591
70012	40.016		31836	7.364		57244	22.726
41694	40.167		40471	7.747		36009	23.664
76444	40.787		40317	8.635		86771	24.473
33415	41.141		6384	9.091		19270	25.052
24692	41.211		66171	9.314		43773	26.351
19353	41.257		31319	9.648		43538	31.042
88480	41.838		46586	9.832		83466	31.749
41628	42.054		81573	10.111		19823	33.261
22378	42.573		17799	10.184		86206	35.058
47573	42.691		63813	10.346		26448	35.321
85543	42.785		64800	10.716		77500	35.773
57063	42.949		81825	10.762		15896	36.172
51427	43.594		18823	11.107		14415	36.558
5960	43.673		30940	11.136		51508	37.171
58584	43.886		48142	11.218		47826	45.286
14863	44.846		2439	11.386		47330	53.879
70866	45.729		26005	11.393		27884	57.985
26470	45.888		25196	11.43
63591	45.892		43879	11.502		group LG21
32209	46.078		28112	11.558
76899	46.618		35091	11.736		71696	0
67227	46.853		50410	11.785		79231	4.947
56636	47.268		87703	11.802		57417	5.007
71249	47.915		27039	11.816		14230	10.394
37630	48.036		77475	11.919		83364	17.074
39174	48.133		38986	11.939		42057	19.264
11994	48.531		34504	11.957		82643	22.539
81175	48.745		64146	11.974		33215	22.598
50287	49.226		47766	11.979		38770	24.08
58895	50.096		14929	12.01		68862	29.274
43235	50.524		82734	12.058		44175	32.737
87773	50.786		2582	12.067		58004	35.853
1355	51.429		52138	12.073		20935	37.019
43001	52.13		63930	12.077		76872	38.782
84893	52.772		62024	12.089		32773	40.125
73254	53.285		50054	12.113		31313	41.239
14886	53.811		57923	12.113		16118	41.548
33032	54.209		87172	12.131		44574	42.716
37440	55.192		50502	12.135		14905	43.659
44584	55.827		13683	12.147		23955	43.984
57551	55.892		82744	12.154		47685	44.355
77878	57.286		17517	12.158		83130	44.586
72494	58.353		40239	12.169		50075	44.875
12360	58.871		36795	12.181		70752	44.896
80318	59.539		76478	12.265		41797	45.086
86043	60.16		66321	12.332		74893	45.425
37499	60.206		7924	12.363		19692	45.676
60781	60.656		52804	12.383		44424	45.813
82676	61.007		9215	12.403		56730	46.196
13967	61.044		4347	12.454		50802	46.698
13426	61.119		75695	12.535		66732	46.776
49848	61.159		65151	12.538		27952	46.87
46938	61.185		38401	12.588		14319	47.354
42048	61.373		11914	12.594		54312	47.593
76507	61.782		27682	12.701		20209	47.958
58137	62.267		65709	12.916		46291	48.285
11788	62.493		63372	12.924		72831	48.931
50155	62.672		64707	13.122		47280	49.395
68952	62.852		53570	13.213		88499	49.768
28379	62.961		71683	13.39		55820	49.97
84745	63.041		57023	13.424		12202	50.124
63531	63.21		40911	13.699		30079	50.428
87522	63.329		15319	13.714		30240	50.607
34576	63.574		63585	13.836		20326	50.782
53478	63.859		1509	14.021		22610	50.87
43234	64.314		43930	14.204		78766	51.153
19451	64.76		42353	14.329		15711	51.168
41317	65.177		30257	14.352		19460	51.174
16491	66.128		34062	14.514		66553	51.242
19858	67.426		66682	14.711		35389	51.248
48342	67.716		21644	15.047		83198	51.435
58084	68.371		43650	15.639		40154	51.463
83293	69.7		83493	16.739		76820	51.476
64693	69.757		3731	16.972		73190	51.773
1752	70.743		14325	17.853		47734	52.04
51196	72.056		60770	20.734		58188	52.6
50269	72.273		56827	21.248		23311	52.836
69396	72.377		39792	21.353		28102	53.105
37814	72.598		65454	21.629		14858	53.259
51438	73.588		79845	22.137		42800	53.728
51383	73.624		23173	23.431		62730	54.14
10011	74.995		39905	25.059		77935	54.34
33734	75.571		49096	27.487		77777	54.552
42578	77.469		38924	28.415		31178	54.971
			76489	29.094		57674	55.081
group LG13			4666	29.989		14037	55.277
			10793	30.323		41132	55.376
20313	0		65028	31.42		78857	56.111
22198	3.571		62695	33.86		18559	56.269
14308	4.544		38962	34.648		23411	56.826
75016	6.262		54282	39.184		28184	57.049
60089	6.696		28631	43.284		14261	57.874
48183	7.61		47223	44.141		52054	58.336
623	8.105		2319	48.35		31866	60.069
30989	11.799		74293	52.555
64299	13.911		84989	65.907		group LG22
22514	14.788		56084	68.071
25249	15.249		88450	68.764		31976	0
17330	15.493		64331	68.888		10331	1.671
40533	16.149		38210	69.875		88175	2.082
34742	16.695		70030	70.533		81421	2.467
14272	16.975		13969	70.678		54146	3.083
74698	17.309		11824	70.759		21212	3.28
24841	17.491		27002	70.94		25582	3.588
87845	17.633		2041	71.06		32743	3.996
85087	17.802		12958	71.164		34543	4.217
63873	18.165		78684	71.235		65367	4.32
67540	18.424		41471	71.365		64513	4.411
87598	18.54		52535	71.415		13637	4.522
14766	18.549		66095	71.712		20140	4.562
26140	18.653		44601	71.99		58444	4.851
53528	18.793		931	72.345		61550	4.892
56023	18.821		82126	72.353		87525	4.905
6098	18.951		68503	72.643		74481	4.906
39588	19.154		2081	72.864		21705	4.92
64626	19.331		67149	73.436		51818	4.943
67400	19.441		568	73.876		7799	4.96
74208	19.487		15734	74.562		63642	4.966
52289	19.56		65306	75.968		74950	5.302
30510	19.72		24677	76.592		51182	5.696
71603	19.819		35204	81.899		11892	6.181
82386	19.955					67898	6.563
81088	20.079		group LG20			82264	7.184
22701	20.182					38914	7.409
14466	20.246		57244	0		58873	8.734
38313	20.317		88246	1.39		34825	9.657
83720	20.403		51508	2.939		57225	11.262
8394	20.509		77500	3.72
37339	20.516		77830	3.761		group LG23
35992	20.546		26448	3.791
48894	20.682		86206	4.318		57331	0
87607	20.704		80575	4.602		12072	1.823
86459	20.724		18349	5.005		78588	2.757
19007	20.762		43538	5.795		14545	3.354
13842	20.795		58768	6.052		86745	3.767
25798	20.806		37573	6.151		43168	4.336
79685	20.83		82780	6.153		24679	4.383
52317	20.839		48489	6.413		22738	5.127
33891	20.964		84121	6.509		50677	5.417
16263	20.968		66455	6.517		49924	5.697
82073	20.979		81039	6.781		85300	6.264
76924	20.995		74457	6.984		25990	6.343
75199	21.006		20361	7.991		65370	6.392
65022	21.008		12579	8.013		75530	6.553
91133	21.022		18117	8.884		40550	7.141
74648	21.022		44557	9.987		13180	7.653
83858	21.034		39748	11.89		81158	8.272
36890	21.078		36916	12.414		47758	8.546
12872	21.079		71612	13.14		23900	8.799
67881	21.092		15234	13.344		47682	8.962
76182	21.127		4711	13.813		30371	9.122
23378	21.147		58854	14.558		39517	9.213
42072	21.237		49579	15.378		20370	9.41
22048	21.34		86142	18.631		51431	9.556
61753	21.369		41703	42.689		16963	9.638
51233	21.44		99845	44.975		36720	9.759
5382	21.454		12264	45.422		31764	9.885
44034	21.524		10138	46.178		50962	9.893
33644	21.572		80785	48.341		40732	9.917
16845	21.623		58387	48.903		33108	9.918
46432	21.798		83362	49.514		54464	9.935
76962	21.892					56871	9.958
48322	21.989		group LG21			65176	10.16
33053	22.039					85818	10.176
44147	22.377		18754	0		87680	10.274
56583	22.614		58188	2.041		51039	10.281
10336	22.743		42800	2.743		19708	10.292
11759	22.871		78258	2.852		78968	10.317
39319	23.461		41132	3.192		22490	10.327
15942	23.725		6089	3.487		79293	10.373
27470	24.636		31178	4.211		42402	10.374
25732	24.681		14037	4.505		55454	10.386
31134	24.843		64923	4.802		50203	10.387
48813	25.028		57674	5.017		16945	10.396
65303	25.414		64081	5.352		48618	10.399
29987	25.467		18559	5.488		27761	10.408
51402	25.974		77935	5.827		20165	10.427
16856	26.105		77777	6.128		48697	10.447
85370	26.16		82306	6.917		80550	10.45
41972	26.52		23411	7.326		87021	10.585
77506	26.549		77485	7.442		76534	10.667
76328	27.043		52054	7.83		29231	10.795
33821	27.114		65134	7.934		27833	10.831
20206	27.764		18791	8.578		48176	11.169
55727	28.722		14261	8.866		22820	11.26
83300	29.122		31866	10.033		20006	11.445
39416	29.903		1797	11.696		86228	11.736
49982	30.593		14891	12.434		79015	11.851
17033	31.098		763	13.024		76500	12.016
43243	31.391		55820	15.264		84207	12.702
73270	31.662		37025	16.492		19282	12.863
41685	32.138		37846	17.757		42105	13.061
88727	32.643		56096	23.202		61568	13.435
34749	32.816		72831	30.931		41844	14.181
88087	32.891		67873	34.235		54610	14.271
87161	33.903		58004	35.402		47951	14.368
12707	34.186		66732	38.394		42246	14.575
73982	34.243		50802	38.812		24123	15.654
60163	34.306		56730	39.709		27614	16.852
83343	34.554		54312	40.046		42633	17.135
46458	34.732		41797	40.457		20434	17.336
78536	35.156		19692	40.737		78431	17.809
35030	35.509		44424	41.085		50819	17.839
59278	35.776		47685	41.114		28275	18.195
88585	36.456		74893	42.169		19001	18.326
11930	36.773		31313	44.528		22867	18.789
76802	36.939		41272	44.868		49063	19.087
39196	37.62		14319	45.051		35488	20.266
34304	37.994		76872	45.617		13080	20.709
81546	38.103		1715	45.869		19108	20.873
25386	38.149		16461	46.841		13295	21.518
82206	38.298		6274	47.404		13795	22.455
33124	38.396		16195	48.248		31839	23.472
74697	38.46		41138	48.352		57835	24.334
19491	38.554		20935	49.629		41052	24.663
55575	38.622		995	50.149		11555	26.311
77681	38.67		68862	52.592		11841	26.738
5950	38.692		79481	53.1		64810	27.213
17808	38.823		44175	54.596		26775	27.405
29226	38.856		33215	57.666		33386	27.659
13695	38.859		82643	57.747		19478	28.37
70877	38.906		14230	60.629		79992	29.619
1660	38.923					77483	29.858
3619	38.958		group LG22			51052	34.474
21951	38.985					24436	35.085
67508	39.004		24420	0		79495	35.629
3808	39.012		58071	1.181		75877	37.163
8098	39.066		46893	1.941		50661	37.75
63083	39.172		52340	2.66		14083	38.627
14067	39.183		42648	2.974		73846	40.828
32591	39.204		14142	3.294		48897	41.396
70152	39.222		25268	3.727		30295	42.459
12095	39.249		61916	3.85		56049	44.115
21112	39.448		94468	4.881		29191	45.027
3397	39.567		15203	5.119		33223	46.52
25788	39.58		72838	5.645		52037	47.437
17483	39.589		25231	8.531		16306	49.241
55395	39.799		57801	8.82		41098	53.559
52144	39.85		35073	9.983		48968	56.118
27119	39.854		21212	10.861		58432	63.08
68617	40.051		73341	14.915
5465	40.184		47305	17.115		group LG24
11240	40.278		13637	17.338
42205	40.478		526	17.651		80547	0
68657	40.511		63642	19.942		9993	5.504
8042	40.854		76722	20.644		45758	7.869
11464	41.135		88175	24.647		40229	9.797
58275	41.535		44441	25.131		49910	11.277
37395	41.594		80931	30.874		69758	11.881
57871	41.722		72278	31.609		46942	12.231
34613	41.926		68133	31.612		66457	16.497
42151	42.139		82481	31.627		28652	24.941
38755	42.334		46419	32.289		85609	31.496
37140	42.441		35403	32.656		82066	31.787
2969	42.687		65946	33.236		59041	32.33
35453	42.908		6761	33.401		20188	32.716
56423	43.042		38374	33.577		30907	32.941
19893	43.366		83074	33.614		24574	33.031
72389	43.718		19347	36.344		78545	33.265
46103	43.808		8442	39.433		58925	33.93
20354	44.147		38137	39.881		32073	34.189
56276	44.198		23624	40.338		51478	34.958
57664	44.824		56562	40.715		83296	35.274
71865	44.885		12859	41.409		74596	35.693
17877	44.959		30603	42.483		36535	37.003
11713	45.367		82264	47.981		43697	38.432
73588	45.54		59166	48.73		31678	38.936
77633	46.077		58873	53.864		55935	39.154
82935	46.221		57100	55.382		48737	39.589
13892	46.535		71308	57.716		44240	39.61
40189	46.883		68347	58.025		26816	39.662
18386	47.448		98474	58.453		75223	39.718
26197	47.706		49014	58.503		86365	40.381
30750	47.776		41012	58.62		67029	40.425
35783	48.106		32263	60.467		61306	40.44
33037	49.132		10767	69.273		28481	40.449
28667	49.374		83832	72.654		12929	40.475
39203	50.598					30997	40.493
37885	50.893		group LG23			30099	40.753
88483	51.362					76839	41.025
25331	53.335		29191	0		51084	41.229
33490	54.398		33223	0.438		84532	41.466
20702	54.523		14083	1.369		19473	41.477
12923	57.543		75877	1.614		73379	41.981
69374	58.501		5021	1.747		46382	42.271
26478	61.212		65666	2.392		83375	43.655
32820	63.835		79992	2.727		19562	44.296
40425	68.235		16306	3.338		38435	44.947
			69200	3.6		58234	45.099
group LG14			1764	3.911		58624	46.431
			59562	4.566		20106	47.341
20692	0		49494	4.85		87749	3.705
58648	2.849		40936	5.309		40457	3.861
34494	3.645		64810	6.017		80535	4.253
73054	8.409		21433	6.19		67063	4.558
17595	8.966		11841	6.283		14389	4.976
71031	8.974		33386	6.341		75759	5.589
2020	9.594		64894	6.514		35538	6.479
90934	9.63		11555	6.6		25777	7.25
34927	10.055		54004	6.815		34670	7.587
20233	10.2		38600	6.939		76122	8.511
66037	10.665		42476	6.979		48051	9.907
7375	11.118		35958	7.052		47814	12.671
51723	11.4		34792	7.183		85096	12.93
41465	11.905		70628	7.231		12219	14.058
33427	12.022		43056	7.333		28620	16.55
64033	13.513		18814	7.376		66503	18.696
12601	13.895		48576	7.47
31147	14.311		73290	7.482
89857	16.661		41052	7.526
36503	18.137		65128	7.552
10236	18.94		83828	7.553
15050	21.414		57835	7.734
76233	22.634		65470	7.814
19117	24.361		43740	7.864
5462	24.426		61319	7.914
64175	28.064		34439	7.915
26074	30.462		59171	7.95
9043	32.665		88306	7.976
[truncated: 1,376 more rows]

## Sheet: Table S4
Table S4 Annotation of the RAD markers related with candidate genes.
Marker	Annotation
41694	DLAgn_00065260 | 1-acylglycerol-3-phosphate o-acyltransferase abhd5-like | ABHD5 | -
62021	DLAgn_00107820 | 39s ribosomal protein mitochondrial precursor | MRPL11 | -
25660	DLAgn_00175340 | 3-oxo-5-alpha-steroid 4-dehydrogenase 2 | SRD5A2A | -
13027	DLAgn_00208480 | 4snc-tudor domain protein | SND1 | -
63913	DLAgn_00208480 | 4snc-tudor domain protein | SND1 | -
21144	DLAgn_00005960 | 5 -amp-activated protein kinase subunit gamma-2-like | PRKAG2 | -
46096	DLAgn_00005960 | 5 -amp-activated protein kinase subunit gamma-2-like | PRKAG2 | -
42041	DLAgn_00113460 | 5-hydroxytryptamine receptor 4-like | HTR4 | EC:2.7.11.17
41225	DLAgn_00054840 | 60 kda heat shock mitochondrial-like | HSPD1 | -
38205	DLAgn_00167400 | 6-4 photolyase | CRY4 | -
88480	DLAgn_00090160 | a disintegrin and metalloproteinase with thrombospondin motifs 9 | ADAMTS9 | EC:3.4.24.0
244	DLAgn_00004400 | abhydrolase domain-containing protein fam108a-like | FAM108A1 | -
58152	DLAgn_00203540 | absent in melanoma 1-like protein | AIM1L | -
71081	DLAgn_00209470 | achaete-scute homolog 1 | ASCL1 | -
83072	DLAgn_00193500 | acid-sensing ion channel 2 | ASIC2 | -
86228	DLAgn_00099010 | aconitase mitochondrial | ACO2 | EC:4.2.1.3
14272	DLAgn_00122490 | activating signal cointegrator 1 complex subunit 2 | ASCC2 | -
32101	DLAgn_00180910 | activating transcription factor 7-interacting protein 1-like | ATF7IP | -
20106	DLAgn_00226000 | activin receptor iib | ACVR2B | EC:2.7.12.1 EC:2.7.10.0
73441	DLAgn_00149390 | acyl- -binding domain-containing protein 6 | ACBD6 | -
52905	DLAgn_00179060 | add3a protein | ADD3A | -
78190	DLAgn_00037830 | adenylate cyclase type 2-like | ADCY2 | -
14083	DLAgn_00105400 | adp-ribosylation factor 1 | ARF1 | -
44644	DLAgn_00184770 | adp-ribosylation factor-binding protein gga3-like | GGA1 | -
40310	DLAgn_00113660 | adp-ribosylation factor-like protein 9 | ARL9 | -
43538	DLAgn_00045110 | af4 fmr2 family member 4 | AFF4 | -
31604	DLAgn_00222520 | alanine--trna mitochondrial | AARS2 | EC:6.1.1.7
58644	DLAgn_00136860 | aldehyde oxidase-like | - | EC:1.17.3.2 EC:1.1.1.158 EC:1.17.1.4
4347	DLAgn_00022570 | alk tyrosine kinase receptor-like | LTK | EC:2.7.10.1
31178	DLAgn_00251350 | alkaline nuclease-like isoform x1 | - | -
71696	DLAgn_00029020 | alkaline tissue-nonspecific isozyme-like | ALP3 | EC:3.1.3.0
39665	DLAgn_00210590 | alpha- -mannosyl-glycoprotein 2-beta-n-acetylglucosaminyltransferase-like | MGAT1B | -
42423	DLAgn_00113190 | alpha- -mannosyl-glycoprotein 4-beta-n-acetylglucosaminyltransferase b-like | MGAT4B | EC:2.4.1.145
89655	DLAgn_00113190 | alpha- -mannosyl-glycoprotein 4-beta-n-acetylglucosaminyltransferase b-like | MGAT4B | EC:2.4.1.145
22490	DLAgn_00100830 | alpha- -mannosylglycoprotein 6-beta-n-acetylglucosaminyltransferase b-like | MGAT5B | -
44245	DLAgn_00070660 | alpha-( )-fucosyltransferase-like | FUT8 | EC:2.4.1.68
64405	DLAgn_00200600 | alpha-catulin | CTNNAL1 | -
21533	DLAgn_00235810 | alpha-mannosidase 2 | MAN2A1 | EC:3.2.2.0 EC:3.2.1.24
27027	DLAgn_00008660 | alpha-n-acetylgalactosaminide alpha- -sialyltransferase 3 | ST6GALNAC3 | EC:2.4.99.7
48104	DLAgn_00125890 | alpha-tocopherol transfer | TTPAL | -
86455	DLAgn_00136600 | alsin isoform 1 | ALS2 | -
20702	DLAgn_00119500 | aminopeptidase o | C9ORF3 | EC:3.4.11.0
14794	DLAgn_00234200 | and ph domain-containing protein 3-like | FGD3 | -
77745	DLAgn_00209660 | and ph domain-containing protein 6-like | FGD6 | -
65881	DLAgn_00137570 | and pleckstrin domain-containing protein 1-like | FARP1 | -
76017	DLAgn_00137870 | angio-associated migratory cell | AAMP | -
77757	DLAgn_00137870 | angio-associated migratory cell | AAMP | -
8894	DLAgn_00147460 | angiopoietin-related protein 4-like | ANGPTL4 | -
24929	DLAgn_00069630 | angiopoietin-related protein 7-like | ANGPTL1 | -
26684	DLAgn_00209560 | ankyrin repeat and btb poz domain-containing protein btbd11-a-like | BTBD11 | -
11634	DLAgn_00110960 | ankyrin repeat and kh domain-containing protein 1 | ANKHD1 | -
83300	DLAgn_00123350 | ankyrin repeat and lem domain-containing protein 2 | ANKLE2 | -
41202	DLAgn_00146080 | ankyrin repeat and mynd domain-containing protein 1 | ANKMY1 | -
76534	DLAgn_00100520 | ankyrin repeat and sam domain-containing protein 3-like | ANKS3 | -
57418	DLAgn_00205810 | ankyrin repeat and socs box protein 13-like | ASB13 | -
77101	DLAgn_00205810 | ankyrin repeat and socs box protein 13-like | ASB13 | -
27753	DLAgn_00255130 | ankyrin repeat and socs box protein 2 | ASB2 | -
83097	DLAgn_00159420 | ankyrin repeat domain-containing protein 11 | ANKRD11 | -
62901	DLAgn_00266660 | ankyrin repeat domain-containing protein 34a-like | ANKRD34A | -
2935	DLAgn_00098810 | anthrax toxin receptor 1-like | ANTXR1 | -
17530	DLAgn_00195300 | ap-2 complex subunit alpha-2-like isoform 1 | AP2A1 | -
9794	DLAgn_00038100 | apolipoprotein 1 | APOL1 | -
30932	DLAgn_00092620 | apolipoprotein f | APOF | -
23659	DLAgn_00125410 | arf-gap with ank repeat and ph domain-containing protein 2-like | - | -
74998	DLAgn_00006690 | arf-gap with ank repeat and ph domain-containing protein 3 | AGAP3 | -
63407	DLAgn_00126370 | arf-gap with coiled- ank repeat and ph domain-containing protein 3-like | ACAP3 | -
23590	DLAgn_00143890 | arf-gap with rho-gap ank repeat and ph domain-containing protein 2 | ARAP2 | -
16478	DLAgn_00209950 | arg8-vasotocin receptor-like | AVPR1B | -
25772	DLAgn_00132000 | arginine-glutamic acid dipeptide repeats protein | RERE | -
67806	DLAgn_00132000 | arginine-glutamic acid dipeptide repeats protein | RERE | -
67951	DLAgn_00132000 | arginine-glutamic acid dipeptide repeats protein | RERE | -
36410	DLAgn_00136500 | aryl hydrocarbon receptor 2 | AHR2B | -
20423	DLAgn_00201650 | ataxin-1 | ATXN1 | -
34958	DLAgn_00061210 | ataxin-1-like isoform x1 | ATXN1 | -
40606	DLAgn_00262750 | atp-binding cassette sub-family a member 1-like | ABCA1 | EC:3.6.1.3
28509	DLAgn_00190110 | atp-binding cassette sub-family a member 3 | ABCA3 | EC:3.6.1.3
48717	DLAgn_00183110 | atp-binding cassette sub-family g member 2 | ABCG2 | EC:3.6.1.3
26755	DLAgn_00006410 | atp-dependent rna helicase dhx30-like | DHX30 | -
87836	DLAgn_00207530 | atp-dependent rna helicase dhx57 | DHX57 | -
76376	DLAgn_00250100 | atrial natriuretic peptide receptor 1-like | OLGC7 | EC:4.6.1.2 EC:2.7.10.0
45767	DLAgn_00062740 | at-rich interactive domain-containing protein 1a | ARID1A | -
79845	DLAgn_00026690 | attractin | ATRN | -
57100	DLAgn_00016780 | attractin-like protein 1-like | ATRNL1 | -
66122	DLAgn_00108120 | autophagy-related protein 2 homolog a | ATG2A | -
66171	DLAgn_00019490 | b( +)-type amino acid transporter 1-like | - | -
931	DLAgn_00230190 | baz1a protein | BAZ1A | EC:2.3.1.48
25998	DLAgn_00045940 | b-cell translocation gene 4 | BTG4 | -
78009	DLAgn_00208890 | bcl-2-like protein 13-like | BCL2L13 | -
1660	DLAgn_00124700 | bcl-2-like protein 1-like | BCL2L1 | -
34670	DLAgn_00005670 | bcl-2-related ovarian killer protein homolog a-like | BOKB | -
78677	DLAgn_00265250 | bcl-6 corepressor-like | BCOR | -
77334	DLAgn_00083130 | bdnf nt-3 growth factors receptor-like | NTRK2 | -
79454	DLAgn_00187660 | beta-actin | ACTBA | -
54413	DLAgn_00232130 | beta-centractin isoform 1 | ACTR1B | -
13288	DLAgn_00072240 | bifunctional protein glmu-like | - | -
33625	DLAgn_00179340 | bifunctional udp-n-acetylglucosamine 2-epimerase n-acetylmannosamine kinase | GNE | EC:2.7.1.60 EC:5.1.3.14
64694	DLAgn_00222720 | bmp-binding endothelial regulator | BMPER | -
87010	DLAgn_00097060 | bombesin receptor-activated protein c6orf89 homolog | C26H6ORF89 | -
77707	DLAgn_00085060 | bone morphogenetic protein 1 | BMP1 | EC:3.4.24.0
42105	DLAgn_00098790 | bone morphogenetic protein 10 | BMP10 | -
8225	DLAgn_00065370 | brain-specific angiogenesis inhibitor 1 | BAI1 | -
77795	DLAgn_00065370 | brain-specific angiogenesis inhibitor 1 | BAI1 | -
59026	DLAgn_00202970 | brain-specific angiogenesis inhibitor 1-like | BAI1 | -
83532	DLAgn_00202970 | brain-specific angiogenesis inhibitor 1-like | BAI1 | -
54701	DLAgn_00222630 | brevican core | BCAN | -
82831	DLAgn_00094510 | bromodomain and phd finger-containing protein 3-like | BRPF3 | -
23676	DLAgn_00191410 | bromodomain-containing protein 4 | BRD4 | -
42254	DLAgn_00185020 | bromodomain-containing protein 4-like isoform x1 | BRD4 | -
56194	DLAgn_00110350 | btb poz domain-containing protein kctd16 | KCTD16 | -
74714	DLAgn_00168150 | c2 calcium-dependent domain-containing protein 4c-like | - | -
23624	DLAgn_00011040 | cadherin 23 | CDH23 | -
35334	DLAgn_00207160 | cadherin egf lag seven-pass g-type receptor 1-like | CELSR1A | -
28643	DLAgn_00133490 | cadherin egf lag seven-pass g-type receptor 3 | CELSR3 | -
63036	DLAgn_00060850 | cadherin-17 precursor | CDH17 | -
41234	DLAgn_00078680 | cadherin-20 | CDH20 | -
49827	DLAgn_00095650 | cadherin-22 isoform x2 | CDH22 | -
54833	DLAgn_00128550 | cadherin-4-like | CDH4 | -
30099	DLAgn_00078650 | cadherin-6 | CDH6 | -
34469	DLAgn_00154870 | cadherin-8 | CDH8 | -
75223	DLAgn_00077950 | cadherin-8-like isoform x1 | CDH7 | -
13268	DLAgn_00128610 | cadherin-like protein 26-like | CDH26 | -
81347	DLAgn_00162350 | cadherin-related family member 5 | CDHR5 | -
65437	DLAgn_00054320 | caib baif -transferase family protein c7orf10 homolog | C4H7ORF10 | -
82904	DLAgn_00099420 | calcineurin-like phosphoesterase domain-containing protein 1-like | CPPED1 | -
40425	DLAgn_00122100 | calcium calmodulin-dependent protein kinase type ii subunit beta-like | CAMK2B | EC:2.7.11.17 EC:2.7.10.0
36103	DLAgn_00207730 | calcium-independent phospholipase a2-gamma-like | PNPLA8 | -
5544	DLAgn_00004930 | calmodulin-regulated spectrin-associated protein 2-like | CAMSAP2 | -
18079	DLAgn_00081340 | cap-gly domain-containing linker protein 1-like | CLIP1 | -
56096	DLAgn_00027460 | cap-gly domain-containing linker protein 3 | CLIP3 | -
30387	DLAgn_00205440 | caprin-2-like isoform x1 | CAPRIN2 | -
65895	DLAgn_00073240 | carbamoyl-phosphate synthetase aspartate and dihydroorotase | CAD | EC:2.1.3.2 EC:3.5.2.3 EC:6.3.5.5
18561	DLAgn_00052210 | carbohydrate kinase domain-containing | CARKD | EC:4.2.1.93
48051	DLAgn_00052210 | carbohydrate kinase domain-containing | CARKD | EC:4.2.1.93
21951	DLAgn_00116890 | cardiomyopathy-associated protein 5-like | CMYA5 | -
79527	DLAgn_00195080 | caskin-2 isoform 1 | CASKIN2 | -
67238	DLAgn_00176720 | catenin delta-1-like | CTNND1 | -
66307	DLAgn_00073180 | cation-independent mannose-6-phosphate receptor | IGF2R | -
25724	DLAgn_00172090 | caveolin 1 | CAV1 | -
45758	DLAgn_00007890 | caytaxin-like isoform x1 | ATCAY | -
20574	DLAgn_00229580 | cb1 cannabinoid receptor-interacting protein 1-like | CNRIP1 | -
74371	DLAgn_00062060 | c-binding protein | FCGBP | -
55592	DLAgn_00202520 | c-binding protein | FCGBP | -
86008	DLAgn_00007670 | c-c chemokine receptor type 11-like | CCRL1 | -
83599	DLAgn_00072320 | ccaat enhancer-binding protein zeta | CEBPZ | -
64637	DLAgn_00073580 | cd109 antigen isoform 1 | CD109 | -
77634	DLAgn_00167630 | cd9 antigen | CD9A | -
44175	DLAgn_00035690 | cell adhesion molecule-related down-regulated by oncogenes | CDON | -
63696	DLAgn_00174780 | cell division control protein 6 homolog | CDC6 | EC:3.6.1.15
75544	DLAgn_00077650 | cellular myelocytomatosis oncogene | C-MYC | -
64936	DLAgn_00183000 | centlein isoform 1 | CNTLN | -
77207	DLAgn_00133710 | centrosomal protein of 104 kda | CEP104 | -
60089	DLAgn_00123150 | centrosomal protein of 120 kda-like | CEP120 | -
14332	DLAgn_00062820 | centrosomal protein of 85 kda-like | CEP85 | -
47597	DLAgn_00086340 | chondroitin sulfate proteoglycan 4-like | - | -
83405	DLAgn_00200480 | chondroitin sulfate proteoglycan 5-like | CSPG5 | -
31764	DLAgn_00098930 | chromobox protein homolog 7 | CBX7 | -
33032	DLAgn_00098000 | chromodomain-helicase-dna-binding protein 6-like | CHD6 | -
48342	DLAgn_00098000 | chromodomain-helicase-dna-binding protein 6-like | CHD6 | -
73254	DLAgn_00098000 | chromodomain-helicase-dna-binding protein 6-like | CHD6 | -
62919	DLAgn_00000760 | chromodomain-helicase-dna-binding protein 7 | CHD7 | -
48576	DLAgn_00104070 | chymotrypsin-like elastase family member 2a-like | ELA2B | EC:3.4.21.0
31403	DLAgn_00087560 | cingulin-like protein 1-like | CGNL1 | -
70656	DLAgn_00087560 | cingulin-like protein 1-like | CGNL1 | -
65351	DLAgn_00161700 | c-jun-amino-terminal kinase-interacting protein 1-like | MAPK8IP1 | -
28184	DLAgn_00017630 | clarin 1 | CLRN1 | -
42057	DLAgn_00036030 | claudin 9 | CLDN9 | -
83364	DLAgn_00036030 | claudin 9 | CLDN9 | -
87627	DLAgn_00143220 | claudin domain-containing protein 1-like | CLDND | -
35332	DLAgn_00136200 | clip-associating protein 1-like | CLASP1 | -
45885	DLAgn_00136200 | clip-associating protein 1-like | CLASP1 | -
75054	DLAgn_00136200 | clip-associating protein 1-like | CLASP1 | -
26448	DLAgn_00044260 | clustered mitochondria protein homolog | CLUH | -
77500	DLAgn_00044260 | clustered mitochondria protein homolog | CLUH | -
74548	DLAgn_00008910 | coatomer subunit alpha-like | COPA | -
5950	DLAgn_00119480 | cobw domain-containing protein 2-like | CBWD1 | -
25331	DLAgn_00119480 | cobw domain-containing protein 2-like | CBWD1 | -
5305	DLAgn_00078210 | coiled-coil domain-containing protein 106-like | CCDC106 | -
34018	DLAgn_00064030 | coiled-coil domain-containing protein 127-like | CCDC127 | -
77882	DLAgn_00140410 | coiled-coil domain-containing protein 14 | CCDC14 | -
45773	DLAgn_00207900 | coiled-coil domain-containing protein 146 | CCDC146 | -
53078	DLAgn_00097300 | coiled-coil domain-containing protein 71 | CCDC71 | -
63612	DLAgn_00097300 | coiled-coil domain-containing protein 71 | CCDC71 | -
21314	DLAgn_00093030 | collagen alpha-1 chain | COL7A1 | -
86097	DLAgn_00109920 | collagen alpha-1 chain | COL23A1 | -
35453	DLAgn_00121710 | collagen alpha-1 chain b-like | COL27A1 | -
8291	DLAgn_00056200 | collagen alpha-1 chain-like | COL28A1 | -
12344	DLAgn_00184540 | collagen alpha-1 chain-like | COL11A1 | -
72316	DLAgn_00215480 | collagen alpha-1 chain-like | COL11A2 | -
82236	DLAgn_00199420 | collagen alpha-2 chain-like | COL9A2 | -
16693	DLAgn_00196080 | collagen type i alpha 1 | COL1A1 | -
53918	DLAgn_00196080 | collagen type i alpha 1 | COL1A1 | -
49455	DLAgn_00236900 | complement c1q tumor necrosis factor-related protein 3-like | C1QL2 | -
64692	DLAgn_00078380 | connector enhancer of kinase suppressor of ras 2 | CNKSR2 | -
81921	DLAgn_00246970 | conserved oligomeric golgi complex subunit 8 | COG8 | -
78551	DLAgn_00009290 | contactin-associated 4-like | CNTNAP4 | -
77419	DLAgn_00171860 | copine-8 isoform 3 | CPNE8 | -
2278	DLAgn_00227120 | creb-regulated transcription coactivator 2 | CRTC2 | -
30200	DLAgn_00227120 | creb-regulated transcription coactivator 2 | CRTC2 | -
87611	DLAgn_00125650 | cryptochrome-1-like isoform x2 | CRY1 | -
59243	DLAgn_00076590 | ctd small phosphatase-like | CTDSPL | EC:3.1.3.0
83296	DLAgn_00076590 | ctd small phosphatase-like | CTDSPL | EC:3.1.3.0
47566	DLAgn_00095550 | cttnbp2 n-terminal-like protein | CTTNBP2NL | -
26620	DLAgn_00072980 | c-type lectin domain family 11 member a | CLEC11A | -
47682	DLAgn_00063590 | cub and sushi domain-containing protein 3-like | CSMD3 | -
33196	DLAgn_00203130 | cub domain-containing protein 1-like | CDCP1 | -
25702	DLAgn_00079010 | cullin 1a | CUL1 | EC:6.3.2.19
63231	DLAgn_00079010 | cullin 1a | CUL1 | EC:6.3.2.19
10331	DLAgn_00253740 | cullin-9-like isoform x3 | CUL9 | -
65367	DLAgn_00253740 | cullin-9-like isoform x3 | CUL9 | -
25371	DLAgn_00058260 | c-x-c chemokine receptor type 3-like | CXCR3A | -
64420	DLAgn_00001930 | c-x-c chemokine receptor type 4-like | CXCR4 | -
81852	DLAgn_00001930 | c-x-c chemokine receptor type 4-like | CXCR4 | -
25574	DLAgn_00187490 | cyclic amp-dependent transcription factor atf-4-like | ATF4B1 | -
79752	DLAgn_00199560 | cyclic amp-responsive element-binding protein 5-like | CREB5 | -
75476	DLAgn_00190100 | cyclin f | CCNF | -
64418	DLAgn_00067370 | cyclin k | CCNK | EC:2.7.11.0
49398	DLAgn_00206670 | cyclin-dependent kinase 17 | CDK17 | EC:2.7.11.22 EC:2.7.10.0
55940	DLAgn_00196010 | cyclin-dependent kinase 5 activator 1-like | CDK5R1B | -
51153	DLAgn_00161550 | cyclin-dependent kinase inhibitor 1c | CDKN1C | -
80943	DLAgn_00158400 | cysteine-rich secretory protein lccl domain-containing 2 | CRISPLD2 | -
40588	DLAgn_00172160 | cystic fibrosis transmembrane conductance regulator | CFTR | -
13244	DLAgn_00136390 | cytochrome b- beta polypeptide | CYBB | -
76444	DLAgn_00097740 | cytochrome heme mitochondrial-like | CYC1 | -
46641	DLAgn_00004220 | cytoplasmic dynein 1 intermediate chain 2-like | DC1I2 | -
79737	DLAgn_00152780 | cytoplasmic polyadenylation element-binding protein 2-like | CPEB2 | -
80931	DLAgn_00010460 | cytoplasmic polyadenylation element-binding protein 3 isoform x2 | CPEB3 | -
82481	DLAgn_00010460 | cytoplasmic polyadenylation element-binding protein 3 isoform x2 | CPEB3 | -
16367	DLAgn_00129960 | d dopamine receptor isoform x2 | DRD2 | -
24677	DLAgn_00264160 | dapper homolog 1 isoform 1 | DACT1 | -
67149	DLAgn_00264160 | dapper homolog 1 isoform 1 | DACT1 | -
57225	DLAgn_00011010 | dapper homolog 2 | DACT2 | -
11012	DLAgn_00038420 | dapper homolog 3 | DACT3 | -
39792	DLAgn_00026440 | ddb1- and cul4-associated factor 10 | DCAF10 | -
56827	DLAgn_00026440 | ddb1- and cul4-associated factor 10 | DCAF10 | -
51427	DLAgn_00089650 | death inducer-obliterator 1 | DIDO1 | -
21254	DLAgn_00129460 | dedicator of cytokinesis protein 3 | DOCK3 | -
19708	DLAgn_00099280 | delphilin-like isoform x3 | GRID2IP | -
20370	DLAgn_00099280 | delphilin-like isoform x3 | GRID2IP | -
763	DLAgn_00027490 | delta-like protein b-like | DLC | -
1797	DLAgn_00027490 | delta-like protein b-like | DLC | -
51118	DLAgn_00207430 | denn domain-containing protein 2a-like | DENND2A | -
48138	DLAgn_00227130 | denn domain-containing protein 4b | DENND4B | -
83517	DLAgn_00227130 | denn domain-containing protein 4b | DENND4B | -
80852	DLAgn_00208670 | dep domain-containing protein 7-like | DEPDC4 | -
39308	DLAgn_00163100 | deubiquitinating protein vcip135 | VCPIP1 | -
64584	DLAgn_00113210 | diacylglycerol kinase theta-like | DGKQ | EC:2.7.1.107
30746	DLAgn_00150320 | diencephalon mesencephalon homeobox protein 1-a-like | DMBX1A | -
52973	DLAgn_00150320 | diencephalon mesencephalon homeobox protein 1-a-like | DMBX1A | -
37642	DLAgn_00068780 | dihydroxyacetone phosphate acyltransferase-like | GNPAT | EC:2.3.1.15
88124	DLAgn_00181190 | -dihydroxyindole-2-carboxylic acid oxidase-like | TYRP1 | EC:1.14.18.0
63873	DLAgn_00123230 | discoidin domain-containing receptor 2-like | DDR2 | EC:2.7.10.1
11083	DLAgn_00092430 | disco-interacting protein 2 homolog b-a-like | DIP2BA | -
52138	DLAgn_00018550 | disheveled-associated activator of morphogenesis 1 | DAAM1 | -
47226	DLAgn_00069520 | disheveled-associated activator of morphogenesis 1 | DAAM1 | -
43056	DLAgn_00102380 | disintegrin and metalloproteinase domain-containing protein 11-like | ADAM11 | EC:3.4.24.0
44147	DLAgn_00220630 | disintegrin and metalloproteinase domain-containing protein 9 | ADAM9 | EC:3.4.24.0
12178	DLAgn_00199340 | disks large-associated protein 3 | DLGAP3 | -
30907	DLAgn_00075490 | dna polymerase alpha catalytic subunit | POLA1 | EC:2.7.7.7
30227	DLAgn_00198900 | dna polymerase sigma | PAPD7 | EC:2.7.7.0
30460	DLAgn_00060820 | dna repair and recombination protein rad54b | RAD54B | -
49374	DLAgn_00099410 | dna repair endonuclease xpf | ERCC4 | -
17757	DLAgn_00159770 | dna repair protein complementing xp-g cells homolog | ERCC5 | -
29003	DLAgn_00159770 | dna repair protein complementing xp-g cells homolog | ERCC5 | -
6402	DLAgn_00261400 | dna repair protein xrcc2-like | XRCC2 | -
68952	DLAgn_00098040 | dna replication licensing factor mcm2 | MCM2 | EC:3.6.1.3
41628	DLAgn_00089620 | dna-binding protein inhibitor id-1 | - | -
78792	DLAgn_00197570 | dna-binding protein rfx5-like | RFX5 | -
51558	DLAgn_00139910 | dna-binding protein satb2-like | SATB2 | -
69758	DLAgn_00074320 | dna-dependent protein kinase catalytic subunit | PRKDC | -
4399	DLAgn_00083020 | dnaj homolog subfamily b member 5-like | DNAJB5 | -
82329	DLAgn_00203040 | dolichyl-diphosphooligosaccharide--protein glycosyltransferase subunit stt3b-like | STT3B | EC:2.4.1.119
60163	DLAgn_00122320 | doublesex- and mab-3-related transcription factor 2-like | DMRT2A | -
83343	DLAgn_00122320 | doublesex- and mab-3-related transcription factor 2-like | DMRT2A | -
84088	DLAgn_00149600 | doublesex- and mab-3-related transcription factor 5 | DMRTA2 | -
88600	DLAgn_00149600 | doublesex- and mab-3-related transcription factor 5 | DMRTA2 | -
44557	DLAgn_00041010 | down syndrome cell adhesion molecule-like protein 1-like | DSCAML1 | -
25777	DLAgn_00051140 | dual 3 -cyclic-amp and -gmp phosphodiesterase 11a | PDE11A | EC:3.1.4.35
64894	DLAgn_00102740 | dual specificity phosphatase dupd1 | DUPD1 | EC:3.1.3.48
23723	DLAgn_00249950 | dual specificity protein phosphatase 16 | DUSP16 | EC:3.1.3.48
40189	DLAgn_00120280 | dual specificity protein phosphatase 2 | DUSP2 | EC:3.1.3.48
77633	DLAgn_00120280 | dual specificity protein phosphatase 2 | DUSP2 | EC:3.1.3.48
24790	DLAgn_00174510 | dual specificity testis-specific protein kinase 1-like | TESK1 | EC:2.7.11.0 EC:2.7.10.0
31689	DLAgn_00095290 | dynactin subunit 2 | DCTN2 | -
22867	DLAgn_00102270 | dynamin-binding protein | DNMBP | -
64175	DLAgn_00037290 | dysferlin isoform 5 | DYSF | -
65239	DLAgn_00138060 | dystrophin | DMD | -
21963	DLAgn_00037920 | e3 ubiquitin isg15 ligase trim25-like | TRIM110 | -
35403	DLAgn_00010470 | e3 ubiquitin-protein ligase march5 | MARCH5 | EC:6.3.2.19
46419	DLAgn_00010470 | e3 ubiquitin-protein ligase march5 | MARCH5 | EC:6.3.2.19
73664	DLAgn_00175210 | e3 ubiquitin-protein ligase pellino homolog 1-like | PELI1 | EC:6.3.2.19
40836	DLAgn_00113360 | e3 ubiquitin-protein ligase rnf103 | RNF103 | -
30173	DLAgn_00204680 | e3 ubiquitin-protein ligase rnf19b | RNF19B | -
40502	DLAgn_00001230 | e3 ubiquitin-protein ligase rnf220-like | RNF220 | EC:6.3.2.19
56260	DLAgn_00110360 | e3 ubiquitin-protein ligase sh3rf2 | SH3RF2 | -
41529	DLAgn_00179650 | e3 ubiquitin-protein ligase smurf2 | SMURF2 | EC:6.3.2.19
80698	DLAgn_00232360 | e3 ubiquitin-protein ligase trim21-like | - | -
14142	DLAgn_00240900 | e3 ubiquitin-protein ligase ubr2 | UBR2 | -
43731	DLAgn_00064860 | e3 ubiquitin-protein ligase ubr5 isoform 1 | UBR5 | EC:6.3.2.19
32926	DLAgn_00181860 | e3 ubiquitin-protein ligase zfp91 | ZFP91 | EC:6.3.2.19
6011	DLAgn_00113240 | early b-cell factor 3 | EBF3 | -
55688	DLAgn_00113240 | early b-cell factor 3 | EBF3 | -
58184	DLAgn_00113240 | early b-cell factor 3 | EBF3 | -
65265	DLAgn_00113240 | early b-cell factor 3 | EBF3 | -
63338	DLAgn_00110040 | early growth response partial | EGR1 | -
52277	DLAgn_00067860 | ectonucleoside triphosphate diphosphohydrolase 5-like | ENTPD5 | EC:3.6.1.6 EC:3.6.1.42
23955	DLAgn_00032680 | egl nine homolog 2 | EGLN2 | EC:1.14.11.0
79481	DLAgn_00032680 | egl nine homolog 2 | EGLN2 | EC:1.14.11.0
19562	DLAgn_00077460 | elastin microfibril interfacer 2 | EMILIN2 | -
41422	DLAgn_00241550 | elav-like protein 1-like isoform 3 | HUG | -
76322	DLAgn_00241550 | elav-like protein 1-like isoform 3 | HUG | -
30094	DLAgn_00244810 | elongation factor 1-beta | EEF1B2 | EC:5.3.3.5
38173	DLAgn_00004530 | elongation factor 2 | EEF2 | -
3397	DLAgn_00118190 | emi domain containing 1 precursor | EMID1 | -
26197	DLAgn_00118190 | emi domain containing 1 precursor | EMID1 | -
48380	DLAgn_00066910 | emilin-1-like | EMILIN1 | -
52296	DLAgn_00176370 | endonuclease v | ENDOV | EC:3.1.21.0
37573	DLAgn_00044720 | endosialin-like | CD93 | -
42617	DLAgn_00151760 | enoyl- hydratase domain-containing protein mitochondrial-like | ECHDC2 | -
28835	DLAgn_00210390 | enteropeptidase-like | TMPRSS15 | EC:3.4.21.0
69228	DLAgn_00203000 | eomesodermin-like protein a-1 | EOMESA | -
78608	DLAgn_00203000 | eomesodermin-like protein a-1 | EOMESA | -
3402	DLAgn_00085240 | eosinophil peroxidase-like | MPX | EC:1.11.1.7
18018	DLAgn_00004340 | ephrin type-a receptor 4-like | EPHA4 | -
71106	DLAgn_00203580 | ephrin type-a receptor 7 | EPHA7 | -
18821	DLAgn_00066200 | ephrin type-a receptor 7-like isoform x3 | EPHA7 | -
4591	DLAgn_00202690 | ephrin-a3-like isoform x1 | EFNA3 | -
32423	DLAgn_00136630 | epoxide hydrolase cytoplasmic | EPHX2 | EC:3.3.2.10
43181	DLAgn_00136630 | epoxide hydrolase cytoplasmic | EPHX2 | EC:3.3.2.10
14195	DLAgn_00130030 | erc protein 2-like | ERC2 | -
72044	DLAgn_00061970 | erythroid protein | EPB41 | -
77561	DLAgn_00206680 | ets domain-containing protein elk-3 | ELK3 | -
54004	DLAgn_00103830 | eukaryotic elongation factor 2 kinase | EEF2K | EC:2.7.11.20
83989	DLAgn_00195630 | eukaryotic peptide chain release factor gtp-binding subunit erf3a-like | GSPT1 | -
64146	DLAgn_00021030 | eukaryotic translation initiation factor 2-alpha kinase 4 | EIF2AK4 | EC:2.7.10.0
42402	DLAgn_00101360 | eukaryotic translation initiation factor 3 subunit c | EIF3C | -
58880	DLAgn_00005750 | eukaryotic translation initiation factor 4 gamma 1 | EIF4G3 | -
63343	DLAgn_00005750 | eukaryotic translation initiation factor 4 gamma 1 | EIF4G3 | -
64923	DLAgn_00027790 | exocyst complex component 3-like | EXOC3L2 | -
29911	DLAgn_00203430 | exostoses 1b | EXT1 | EC:2.4.1.225 EC:2.4.1.224
46154	DLAgn_00158970 | exostosin-2 | EXT2 | EC:2.4.1.225
5955	DLAgn_00220220 | exportin-t | XPOT | -
46374	DLAgn_00220220 | exportin-t | XPOT | -
66681	DLAgn_00009620 | extended synaptotagmin-2-like | ESYT2 | -
44574	DLAgn_00225630 | extracellular calcium-sensing receptor-like | - | -
26820	DLAgn_00192190 | extracellular leucine-rich repeat and fibronectin type-iii domain-containing protein 1-like | ELFN1 | -
21238	DLAgn_00162770 | extracellular matrix-binding protein ebh-like isoform x1 | - | -
16945	DLAgn_00099790 | fascin-2-like | FSCN2 | -
23900	DLAgn_00099790 | fascin-2-like | FSCN2 | -
24262	DLAgn_00159940 | f-box lrr-repeat protein 3-like | FBXL3A | -
14325	DLAgn_00025230 | f-box only protein 30-like | FBXO30 | EC:6.3.2.19
12579	DLAgn_00044280 | f-box only protein 40-like | FBXO40 | EC:6.3.2.19
20361	DLAgn_00044280 | f-box only protein 40-like | FBXO40 | EC:6.3.2.19
21724	DLAgn_00220200 | f-box only protein 7 | FBXO7 | -
42048	DLAgn_00097010 | fer-1-like protein 4-like | FER1L4 | -
12912	DLAgn_00139190 | ferm and pdz domain-containing protein 4-like | FRMPD4 | -
16565	DLAgn_00149100 | fibrillin-2 | FBN2 | -
59166	DLAgn_00011080 | fibroblast growth factor receptor 2 | FGFR2 | -
64772	DLAgn_00204350 | fibrocystin-l | PKHD1L1 | -
41539	DLAgn_00160200 | fibronectin isoform 2 | FN1 | -
66596	DLAgn_00160530 | fibronectin type iii and spry domain-containing protein 2 | FSD2 | -
85858	DLAgn_00160530 | fibronectin type iii and spry domain-containing protein 2 | FSD2 | -
51400	DLAgn_00004900 | fibronectin type iii domain-containing protein 7-like | FNDC7 | -
71584	DLAgn_00004900 | fibronectin type iii domain-containing protein 7-like | FNDC7 | -
15774	DLAgn_00146100 | fibronectin type iii domain-containing protein 7-like | FNDC7 | -
4135	DLAgn_00170850 | fibulin-1 precursor | FBLN1 | -
37814	DLAgn_00097520 | filamin-b isoform x3 | FLNB | -
26324	DLAgn_00225910 | filamin-c isoform 1 | FLNC | -
13553	DLAgn_00207640 | forkhead box p2 | FOXP2 | -
82206	DLAgn_00119470 | forkhead box protein d5-a-like | FOXD4L1.1-A | -
58206	DLAgn_00183020 | forkhead box protein e1 | FOXE1 | -
64338	DLAgn_00094580 | forkhead box protein j3 isoform 1 | FOXJ3 | -
79378	DLAgn_00067260 | forkhead box protein n3-like | FOXN3 | -
79766	DLAgn_00067260 | forkhead box protein n3-like | FOXN3 | -
23419	DLAgn_00198100 | forkhead box protein o3-like | FOXO6 | -
47378	DLAgn_00198100 | forkhead box protein o3-like | FOXO6 | -
70866	DLAgn_00089100 | forkhead box protein p1-b-like | FOXP1 | -
51616	DLAgn_00144930 | fras1-related extracellular matrix protein 1 | FREM1 | -
59593	DLAgn_00144930 | fras1-related extracellular matrix protein 1 | FREM1 | -
69263	DLAgn_00144930 | fras1-related extracellular matrix protein 1 | FREM1 | -
38439	DLAgn_00009390 | frizzled-8-like | FZD8A | -
30750	DLAgn_00122270 | fructose- -bisphosphatase 1-like | FBP1A | EC:3.1.3.11
30751	DLAgn_00109540 | fructose-bisphosphate aldolase b | ALDOB | EC:4.1.2.13
41978	DLAgn_00183160 | g protein-regulated inducer of neurite outgrowth 3 | GPRIN3 | -
41471	DLAgn_00233710 | g2 m phase-specific e3 ubiquitin-protein ligase | G2E3 | EC:6.3.2.19
26154	DLAgn_00204180 | galanin receptor type 1-like | GALR1 | -
42078	DLAgn_00204180 | galanin receptor type 1-like | GALR1 | -
11841	DLAgn_00103680 | gamma b (breast cancer-specific protein 1) | SNCGA | -
43740	DLAgn_00103680 | gamma b (breast cancer-specific protein 1) | SNCGA | -
45933	DLAgn_00139060 | gamma-aminobutyric acid receptor subunit alpha-5-like | GABRA5 | -
80335	DLAgn_00139880 | gamma-crystallin m2-like | CRYGMXL1 | -
24066	DLAgn_00074010 | gap junction delta-4 protein | GJD4 | -
80264	DLAgn_00006860 | gap junction gamma-1 | GJC2 | -
73290	DLAgn_00193710 | gap junction gamma-1 | GJC1 | -
52741	DLAgn_00052330 | gastrin-releasing peptide receptor | GRPR | -
47679	DLAgn_00137800 | gem-associated protein 8-like | - | -
76746	DLAgn_00194600 | gig2-like protein | IRIG | EC:2.4.2.30
81463	DLAgn_00194600 | gig2-like protein | IRIG | EC:2.4.2.30
50661	DLAgn_00104710 | glucose-6-phosphatase | G6PCA.1 | EC:3.1.3.9
64365	DLAgn_00157940 | glucose-fructose oxidoreductase domain-containing protein 2 | GFOD2 | -
37658	DLAgn_00059440 | glutamate receptor nmda 2d | GRIN2D | -
36560	DLAgn_00196980 | glutamate receptor nmda 2d | GRIN2D | -
76907	DLAgn_00093810 | glutamine-rich protein 1-like | QRICH1 | -
29842	DLAgn_00182800 | glutathione s-transferase c-terminal domain-containing protein | GSTCD | -
73412	DLAgn_00182800 | glutathione s-transferase c-terminal domain-containing protein | GSTCD | -
75062	DLAgn_00003360 | glycerol kinase 5 | GK5 | EC:2.7.1.30
13140	DLAgn_00112890 | glycine receptor subunit alpha-1 | GLRA1 | -
12190	DLAgn_00092640 | glycoprotein-n-acetylgalactosamine 3-beta-galactosyltransferase 1-a-like | C1GALT1A | EC:2.4.1.122
7706	DLAgn_00237380 | glycosyltransferase-like domain-containing protein 1-like | GTDC1 | -
12015	DLAgn_00106600 | glypican-6 isoform x2 | GPC6 | -
80650	DLAgn_00161990 | golgi apparatus protein 1-like | GLG1 | -
66446	DLAgn_00164450 | golgi apparatus protein 1-like | GLG1 | -
74882	DLAgn_00164450 | golgi apparatus protein 1-like | GLG1 | -
56994	DLAgn_00083160 | golgi phosphoprotein 3 | GOLPH3 | -
74772	DLAgn_00083160 | golgi phosphoprotein 3 | GOLPH3 | -
71651	DLAgn_00209020 | golgin subfamily b member 1-like | GOLGB1 | -
83441	DLAgn_00209020 | golgin subfamily b member 1-like | GOLGB1 | -
20921	DLAgn_00200730 | g-protein coupled receptor 3-like | GPR3 | -
10713	DLAgn_00007000 | greb1-like protein | GREB1L | -
33974	DLAgn_00007000 | greb1-like protein | GREB1L | -
63909	DLAgn_00007000 | greb1-like protein | GREB1L | -
77479	DLAgn_00007000 | greb1-like protein | GREB1L | -
58514	DLAgn_00210310 | grip and coiled-coil domain-containing protein 1 | GCC1 | -
87404	DLAgn_00210310 | grip and coiled-coil domain-containing protein 1 | GCC1 | -
14018	DLAgn_00225070 | grip1-associated protein 1 | GRIPAP1 | -
37499	DLAgn_00225770 | growth differentiation factor 5 | GDF5 | -
71865	DLAgn_00119640 | growth hormone receptor | GHR1 | -
36259	DLAgn_00126920 | grp1 (general receptor for phosphoinositides 1)-associated scaffold protein | GRASP | -
41326	DLAgn_00126920 | grp1 (general receptor for phosphoinositides 1)-associated scaffold protein | GRASP | -
50817	DLAgn_00180630 | gtpase imap family member 8-like | - | -
11780	DLAgn_00181720 | gtpase imap family member 8-like | - | -
85408	DLAgn_00181720 | gtpase imap family member 8-like | - | -
41140	DLAgn_00144740 | h(+) cl(-) exchange transporter 3 | CLCN3 | -
23856	DLAgn_00136230 | h(+) cl(-) exchange transporter 4 | CLCN4 | -
57331	DLAgn_00251640 | heat repeat-containing protein 1 | HEATR1 | -
1879	DLAgn_00142370 | heat shock 70kd protein 12b | HSPA12B | -
11254	DLAgn_00142370 | heat shock 70kd protein 12b | HSPA12B | -
36928	DLAgn_00220920 | helicase arip4 | RAD54L2 | -
3823	DLAgn_00080520 | helicase polq-like | HELQ | -
60804	DLAgn_00080520 | helicase polq-like | HELQ | -
43377	DLAgn_00233310 | hemochromatosis type 2 | HFE2 | -
53073	DLAgn_00143310 | hepatocyte growth factor activator | HGFAC | EC:3.4.21.0
29507	DLAgn_00202380 | hepatoma-derived growth factor-like | HDGF | -
[truncated: 1,418 more rows]
